# Supplementary material for: Increased TIMP-3 expression alters the cellular secretome through dual inhibition of the metalloprotease ADAM10 and ligand-binding of the LRP-1 receptor
Source: Sci Rep. 2018 Oct 2;8:14697. doi: 10.1038/s41598-018-32910-4 (PMC6168507; doi:10.1038/s41598-018-32910-4)
Supplement: Supplementary file 2 — Dataset 1 [file 41598_2018_32910_MOESM2_ESM.xlsx]

## Sheet: T3HEK
Quantified proteins of the secretome of TIMP3-expressing cells data set filtered according the following criteria: -no contaminant according the contaminants file in Andromeda - at least 2 unique peptides			Number of identified unique peptides per protein group	LFQ ratio between the mean of LFQ values of TIMP3-expressing HEK cells and controls of all 6 biological replicates (see column G-R)	Difference between the mean of LFQ values of TIMP3-expressing HEK cells and controls of all 6 biological replicates (see column G-R)	p-value of two-sample T-test on log2 LFQ values between TIMP3-expressing HEK cells and controls (6 biological replicates)	Minus log10 transformed p-value of two-sample T-test on log2 LFQ values between TIMP3-expressing HEK cells and controls (6 biological replicates)	Log2 transformed LFQ intensity values of control HEK cells (biological replicate 1: CT_1)	Log2 transformed LFQ intensity values of control HEK cells (biological replicate 2: CT_2)	Log2 transformed LFQ intensity values of control HEK cells (biological replicate 3: CT_3)	Log2 transformed LFQ intensity values of control HEK cells (biological replicate 4: CT_4)	Log2 transformed LFQ intensity values of control HEK cells (biological replicate 5: CT_5)	Log2 transformed LFQ intensity values of control HEK cells (biological replicate 6: CT_6)	Log2 transformed LFQ intensity values of T3HEK cells (biological replicate 1: T3_1)	Log2 transformed LFQ intensity values of control T3HEK cells (biological replicate 2: T3_2)	Log2 transformed LFQ intensity values of control T3HEK cells (biological replicate 3: T3_3)	Log2 transformed LFQ intensity values of control T3HEK cells (biological replicate 4: T3_4)	Log2 transformed LFQ intensity values of control T3HEK cells (biological replicate 5 :T3_5)	Log2 transformed LFQ intensity values of control T3HEK cells (biological replicate 6: T3_6)	Average of Log2 transformed LFQ values of control HEK cells (6 biological replicates)	Average of Log2 transformed LFQ values of TIMP3 expressing HEK cells (6 biological replicates)	p-values below 0.05, 30% difference
Protein names	Protein IDs	Gene names	Peptides	LFQ ratio	Log2 LFQ Difference	p-value	neg. log10 p-value	LFQ intensity CT1	LFQ intensity CT2	LFQ intensity CT3	LFQ intensity CT4	LFQ intensity CT5	LFQ intensity CT6	LFQ intensity T3 1	LFQ intensity T3 2	LFQ intensity T3 3	LFQ intensity T3 4	LFQ intensity T3 5	LFQ intensity T3 6	ct	t3	Sicnificant	Cytoplasm	Nucleus	Membrane	Mitochondrion	Secreted	Unknown	GPI-anchor	TM Type 1	TM Type 2	TM type-3	Other Membrane
Sialidase-1	Q99519	NEU1	16	2.03353	1.02399	4.0501e-07	6.39253	28.6817	28.5059	28.5964	28.6592	28.7556	28.4026	29.8892	29.6815	29.6935	29.5693	29.3722	29.5396	28.6002	29.6242	+	0	0	1	0	0	0	0	0	0	0	1
Metalloproteinase inhibitor 3	P35625	TIMP3	17	793.914	9.63284	1.6464e-05	4.78347	n. def.	n. def.	n. def.	22.9464	22.7527	23.7443	33.3027	34.7566	34.1735	31.9055	31.1781	31.3675	23.1478	32.7806	+	0	0	0	0	1	0	0	0	0	0	0
Pentraxin-related protein PTX3	P26022	PTX3	18	9.54904	3.25536	0.000142314	3.84675	26.2014	26.6027	25.4301	n. def.	n. def.	n. def.	29.8473	29.9507	29.8934	28.9021	28.6055	28.8017	26.0781	29.3334	+	0	0	0	0	1	0	0	0	0	0	0
Filamin-A	P21333	FLNA	101	0.643326	-0.636379	0.000313405	3.50389	30.6735	30.6822	30.684	30.2134	30.1951	30.4316	29.9177	30.0069	30.0474	29.751	29.6286	29.7099	30.48	29.8436	+	1	0	0	0	0	0	0	0	0	0	0
Vimentin	P08670;P41219;P17661	VIM	54	3.54023	1.82384	0.000357622	3.44658	31.1753	31.2054	31.3852	30.5343	30.1294	30.16	33.2349	32.8529	33.3528	32.0811	32.0074	32.0034	30.7649	32.5888	+	1	0	0	0	0	0	0	0	0	0	0
Neuropilin-1	O14786	NRP1	15	0.49409	-1.01715	0.000415711	3.38121	28.4434	28.54	28.21	28.3818	28.9203	28.2612	27.137	26.9249	27.2226	27.7772	27.6222	27.9698	28.4595	27.4423	+	0	0	1	0	1	0	0	1	0	0	0
Exostosin-1	Q16394;Q92935	EXT1	17	0.537841	-0.894748	0.000926251	3.03327	27.7148	27.7437	27.7745	26.6721	27.1798	27.3052	26.5069	26.5633	26.5402	26.6816	26.1445	26.5851	27.3983	26.5036	+	0	0	1	0	0	0	0	0	1	0	0
Beta-hexosaminidase subunit beta;Beta-hexosaminidase subunit beta chain B;Beta-hexosaminidase subunit beta chain A	P07686;REV__P13929;REV__P06733	HEXB	28	1.78261	0.833993	0.00109038	2.96242	29.4203	29.8334	29.5464	29.9051	30.4368	30.0926	31.0565	30.7018	30.9249	30.6229	30.6139	30.3185	29.8724	30.7064	+	0	0	0	0	0	1	0	0	0	0	0
Amyloid-like protein 2	Q06481	APLP2	22	0.371861	-1.42716	0.00111143	2.95412	28.6956	29.2999	29.2005	27.7801	29.3612	28.5111	27.1376	26.7899	26.9475	27.7694	27.8213	27.8198	28.8081	27.3809	+	0	1	1	0	0	0	0	1	0	0	0
Mannosyl-oligosaccharide 1,2-alpha-mannosidase IA	P33908	MAN1A1	34	0.563023	-0.828735	0.00119336	2.92323	29.9688	30.2948	30.4628	29.7825	29.9991	29.6716	28.7955	28.9283	28.9814	29.4469	29.4344	29.6209	30.03	29.2012	+	0	0	1	0	0	0	0	0	1	0	0
Neudesin	Q9UMX5	NENF	7	1.85945	0.894877	0.00147915	2.82999	n. def.	n. def.	25.5417	25.4186	n. def.	n. def.	26.3936	26.4507	26.2809	n. def.	n. def.	n. def.	25.4802	26.375	+	0	0	0	0	1	0	0	0	0	0	0
Dickkopf-related protein 3	Q9UBP4	DKK3	3	0.481555	-1.05423	0.00163286	2.78705	n. def.	26.2785	26.5043	n. def.	n. def.	n. def.	25.1546	25.0713	25.4031	25.4985	n. def.	25.5583	26.3914	25.3371	+	0	0	0	0	1	0	0	0	0	0	0
Proline synthase co-transcribed bacterial homolog protein	O94903	PROSC	10	2.00502	1.00361	0.00170198	2.76905	n. def.	n. def.	n. def.	26.1416	26.2907	25.9082	27.0129	27.2619	27.0765	n. def.	n. def.	n. def.	26.1135	27.1171	+	0	0	0	0	0	1	0	0	0	0	0
Nucleoporin Nup43	Q8NFH3	NUP43	4	0.318525	-1.65052	0.00174842	2.75735	n. def.	n. def.	n. def.	26.908	26.7223	26.607	24.9545	n. def.	25.236	n. def.	n. def.	n. def.	26.7458	25.0953	+	0	1	0	0	0	0	0	0	0	0	0
40S ribosomal protein S18	P62269	RPS18	11	0.480192	-1.05832	0.00185244	2.73226	26.3234	26.5338	26.5145	27.3006	27.3353	27.3209	25.5081	25.4432	25.8466	26.5307	25.9394	25.7107	26.8881	25.8298	+	1	0	0	0	0	0	0	0	0	0	0
Gamma-enolase	P09104	ENO2	18	2.33267	1.22198	0.00194018	2.71216	n. def.	25.702	25.8396	25.4221	n. def.	25.561	26.6447	27.2746	26.6402	n. def.	n. def.	n. def.	25.6312	26.8532	+	1	0	1	0	0	0	0	0	0	0	1
Probable ATP-dependent RNA helicase DDX6	P26196	DDX6	16	2.80342	1.48719	0.00197418	2.70461	25.4603	25.4632	25.3677	26.5649	25.902	26.2836	27.1367	27.5902	27.2555	n. def.	n. def.	n. def.	25.8403	27.3275	+	1	0	0	0	0	0	0	0	0	0	0
Alpha-N-acetylgalactosaminidase	P17050	NAGA	5	0.060595	-4.04466	0.00206063	2.686	n. def.	n. def.	n. def.	27.7923	28.27	27.2564	23.5524	n. def.	23.9041	n. def.	n. def.	n. def.	27.7729	23.7282	+	0	0	0	0	0	1	0	0	0	0	0
Isovaleryl-CoA dehydrogenase, mitochondrial	P26440	IVD	7	0.422182	-1.24406	0.00224	2.64975	n. def.	n. def.	n. def.	26.4207	26.5987	26.1451	25.2129	25.3099	24.9096	n. def.	n. def.	n. def.	26.3882	25.1441	+	0	0	0	1	0	0	0	0	0	0	0
Adenosine kinase	P55263	ADK	16	1.99705	0.997873	0.00225865	2.64615	27.2484	26.6775	27.0133	27.1524	26.5027	27.4773	28.4313	28.4813	28.2139	27.7287	27.9815	27.222	27.0119	28.0098	+	1	1	0	0	0	0	0	0	0	0	0
Cystathionine beta-synthase	P35520	CBS	32	6.57047	2.716	0.00250649	2.60093	26.5026	26.1746	26.8749	26.1221	25.9375	25.912	30.2358	30.7257	30.2771	28.0224	27.5187	27.0399	26.2539	28.9699	+	1	1	0	0	0	0	0	0	0	0	0
60S ribosomal protein L13a	P40429;Q6NVV1	RPL13A	7	0.635172	-0.654781	0.00273633	2.56283	n. def.	n. def.	n. def.	26.1144	26.0392	26.1635	25.2739	25.5856	25.4933	n. def.	n. def.	n. def.	26.1057	25.4509	+	1	0	0	0	0	0	0	0	0	0	0
Heat shock protein beta-1	P04792	HSPB1	8	5.3088	2.40839	0.00293257	2.53275	26.8453	n. def.	24.9736	24.4948	26.4753	n. def.	28.7935	28.7704	28.3868	28.1075	27.1437	27.4321	25.6972	28.1056	+	1	1	0	0	0	0	0	0	0	0	0
Exostosin-2	Q93063	EXT2	19	0.525277	-0.92885	0.00293581	2.53227	28.03	27.9169	28.4269	26.9752	28.1501	27.5748	26.8867	26.9137	26.7787	26.6447	27.458	26.8191	27.8457	26.9168	+	0	0	1	0	0	0	0	0	1	0	0
Glycosaminoglycan xylosylkinase	O75063	FAM20B	4	0.707894	-0.498395	0.003001	2.52273	n. def.	n. def.	n. def.	24.8384	24.9411	24.8018	n. def.	24.341	24.383	n. def.	n. def.	n. def.	24.8604	24.362	+	0	0	1	0	0	0	0	0	1	0	0
Tripeptidyl-peptidase 2	P29144	TPP2	26	0.438131	-1.19057	0.00305408	2.51512	n. def.	n. def.	n. def.	28.4644	28.1059	27.918	27.0982	27.0306	26.7879	n. def.	n. def.	n. def.	28.1628	26.9722	+	1	1	0	0	0	0	0	0	0	0	0
Lactadherin;Lactadherin short form;Medin	Q08431	MFGE8	12	0.479685	-1.05984	0.00317404	2.49839	27.3004	27.0666	27.2289	27.5056	27.6993	27.8742	25.482	26.2404	26.0264	26.9712	26.5227	27.0734	27.4458	26.386	+	0	0	1	0	1	0	0	0	0	0	1
Laminin subunit gamma-1	P11047;Q9Y6N6	LAMC1	57	0.611561	-0.709432	0.00360389	2.44323	30.2163	30.2855	30.389	30.0297	30.8602	30.2114	29.2858	29.1849	29.4705	30.0006	29.7708	30.0229	30.332	29.6226	+	0	0	0	0	1	0	0	0	0	0	0
Early endosome antigen 1	Q15075	EEA1	5	0.674427	-0.568265	0.00373958	2.42718	n. def.	n. def.	n. def.	24.4174	24.2961	24.2444	n. def.	23.7769	23.7253	n. def.	n. def.	n. def.	24.3193	23.7511	+	1	0	1	0	0	0	0	0	0	0	1
Double-stranded RNA-specific adenosine deaminase	P55265	ADAR	13	0.610367	-0.712252	0.00386519	2.41283	n. def.	n. def.	n. def.	26.8508	26.7213	26.8964	25.8987	26.2319	26.2012	n. def.	n. def.	n. def.	26.8228	26.1106	+	1	1	0	0	0	0	0	0	0	0	0
Galactokinase	P51570	GALK1	13	0.630257	-0.665988	0.00398255	2.39984	n. def.	n. def.	n. def.	26.6871	26.6334	26.6497	26.2102	25.8565	25.9055	n. def.	n. def.	n. def.	26.6567	25.9907	+	0	0	0	0	0	1	0	0	0	0	0
WD repeat-containing protein 44	Q5JSH3	WDR44	9	2.15451	1.10736	0.0040406	2.39355	n. def.	n. def.	n. def.	24.2928	n. def.	23.9441	25.1653	25.2899	25.2222	n. def.	n. def.	n. def.	24.1185	25.2258	+	1	0	1	0	0	0	0	0	0	0	1
Developmentally-regulated GTP-binding protein 1	Q9Y295	DRG1	14	1.87271	0.905128	0.00422832	2.37383	n. def.	n. def.	n. def.	26.5335	26.5488	26.0948	27.2172	27.3224	27.3528	n. def.	n. def.	n. def.	26.3924	27.2975	+	1	0	0	0	0	0	0	0	0	0	0
Selenium-binding protein 1	Q13228	SELENBP1	11	1.84584	0.884274	0.00436419	2.3601	n. def.	25.8564	n. def.	25.1269	25.2983	25.2079	26.5715	26.1909	26.049	n. def.	26.2152	n. def.	25.3724	26.2567	+	1	1	1	0	0	0	0	0	0	0	1
Gamma-glutamyl hydrolase	Q92820	GGH	19	1.51657	0.60081	0.00450708	2.3461	31.5763	31.9273	31.8161	31.0758	31.3162	31.0129	31.8668	32.0523	31.986	32.0167	32.1654	32.2423	31.4541	32.0549	+	0	0	0	0	1	0	0	0	0	0	0
60S ribosomal protein L21	P46778	RPL21	4	0.360568	-1.47166	0.00462973	2.33444	n. def.	n. def.	n. def.	27.4722	26.9697	27.0519	25.6912	25.3387	26.0489	n. def.	n. def.	n. def.	27.1646	25.6929	+	0	0	0	0	0	1	0	0	0	0	0
Neogenin	Q92859	NEO1	20	0.745712	-0.423309	0.00499988	2.30104	27.619	27.6779	27.7052	27.766	28.0598	27.361	27.2711	26.9647	27.2358	27.4885	27.2728	27.416	27.6981	27.2748	+	0	0	1	0	0	0	0	1	0	0	0
Clusterin;Clusterin beta chain;Clusterin alpha chain	P10909	CLU	24	0.455259	-1.13524	0.00518969	2.28486	31.4827	31.5461	31.5461	32.5609	33.081	32.7987	30.7828	30.7136	30.8166	31.287	31.3407	31.2633	32.1692	31.034	+	1	1	1	1	1	0	0	0	0	0	1
Membrane-bound transcription factor site-1 protease	Q14703	MBTPS1	27	0.447309	-1.16066	0.00541114	2.26671	28.0964	28.3035	28.6734	28.5534	28.933	28.7061	26.8564	26.676	26.5896	28.0284	28.0916	28.0598	28.5443	27.3836	+	0	0	1	0	0	0	0	1	0	0	0
Myristoylated alanine-rich C-kinase substrate	P29966	MARCKS	12	0.599964	-0.737052	0.00550957	2.25888	27.7667	28.2602	27.8341	28.5536	27.6178	28.1753	26.7221	27.5211	27.0065	27.7478	27.3953	27.3926	28.0346	27.2976	+	1	0	1	0	0	0	0	0	0	0	1
ATP-dependent 6-phosphofructokinase, platelet type	Q01813	PFKP	11	0.238963	-2.06514	0.00556052	2.25488	n. def.	n. def.	n. def.	27.4447	26.4872	26.5407	24.9381	24.3238	25.0153	n. def.	n. def.	n. def.	26.8242	24.7591	+	1	0	0	0	0	0	0	0	0	0	0
Heat shock 70 kDa protein 4L	O95757	HSPA4L	31	3.43236	1.7792	0.00563446	2.24915	25.9855	n. def.	25.781	27.0235	26.7563	26.3742	27.9496	28.9306	27.6097	n. def.	n. def.	n. def.	26.3841	28.1633	+	1	1	0	0	0	0	0	0	0	0	0
Neuropilin-2	O60462	NRP2	13	0.585901	-0.771271	0.00591508	2.22804	26.6749	26.7339	26.7	26.1399	27.1667	26.2302	26.0383	25.5968	25.9692	n. def.	25.7411	n. def.	26.6076	25.8363	+	0	0	1	0	1	0	0	1	0	0	0
Spermine synthase	P52788	SMS	17	1.96667	0.975757	0.00598662	2.22282	n. def.	n. def.	n. def.	26.6462	26.5872	26.1772	27.5307	27.5771	27.2301	n. def.	n. def.	n. def.	26.4702	27.446	+	0	0	0	0	0	1	0	0	0	0	0
Prostaglandin F2 receptor negative regulator	Q9P2B2	PTGFRN	13	0.536408	-0.898598	0.0061531	2.21091	27.0071	26.9085	26.7909	26.683	27.5654	27.0057	26.0341	25.2317	26.3396	26.2676	n. def.	26.6012	26.9934	26.0948	+	0	0	1	0	0	0	0	1	0	0	0
Amyloid beta A4 protein;N-APP;Soluble APP-alpha;Soluble APP-beta;C99;Beta-amyloid protein 42;Beta-amyloid protein 40;C83;P3(42);P3(40);C80;Gamma-secretase C-terminal fragment 59;Gamma-secretase C-terminal fragment 57;Gamma-secretase C-terminal fragment 50;C31	P05067	APP	29	0.373407	-1.42118	0.00665955	2.17656	31.2114	31.6298	31.7176	30.5003	32.0202	31.1302	29.2112	28.8966	29.4076	30.7642	30.7996	30.6032	31.3683	29.9471	+	0	0	1	0	0	0	0	1	0	0	0
Prefoldin subunit 6	O15212	PFDN6	9	0.617634	-0.695175	0.00687452	2.16276	n. def.	n. def.	n. def.	27.7575	27.5923	27.5124	27.0925	26.9789	26.7053	n. def.	n. def.	n. def.	27.6208	26.9256	+	0	0	0	0	0	1	0	0	0	0	0
Proprotein convertase subtilisin/kexin type 6	P29122	PCSK6	7	0.447964	-1.15854	0.00696238	2.15724	24.8578	n. def.	24.911	24.8333	25.7862	25.0753	23.9763	23.5289	24.2973	n. def.	n. def.	n. def.	25.0927	23.9342	+	0	0	1	0	1	0	0	0	0	0	1
Far upstream element-binding protein 1	Q96AE4	FUBP1	20	1.8787	0.909738	0.00707402	2.15033	25.9568	25.763	25.7346	26.2265	n. def.	26.6134	26.1598	27.3057	27.2375	27.0622	27.4077	26.6386	26.0589	26.9686	+	0	1	0	0	0	0	0	0	0	0	0
Multifunctional methyltransferase subunit TRM112-like protein	Q9UI30	TRMT112	4	0.426675	-1.22879	0.0072507	2.13962	n. def.	n. def.	n. def.	26.417	25.9487	26.1748	24.9705	25.2922	24.5914	n. def.	n. def.	n. def.	26.1802	24.9514	+	0	0	0	0	0	1	0	0	0	0	0
Adenosine deaminase	P00813	ADA	7	1.47474	0.56046	0.00730072	2.13663	n. def.	n. def.	n. def.	25.1178	25.0986	25.0849	25.4692	25.8533	25.66	n. def.	n. def.	n. def.	25.1004	25.6609	+	1	0	1	0	0	0	0	0	0	0	1
3-hydroxybutyrate dehydrogenase type 2	Q9BUT1	BDH2	4	1.99204	0.994243	0.00760331	2.119	n. def.	n. def.	n. def.	25.6729	n. def.	25.4616	26.4416	26.7664	26.4765	n. def.	n. def.	n. def.	25.5673	26.5615	+	1	0	0	0	0	0	0	0	0	0	0
Phosphotriesterase-related protein	Q96BW5	PTER	9	2.02752	1.01972	0.00812652	2.0901	n. def.	n. def.	n. def.	25.3611	n. def.	25.3258	26.391	26.5648	26.1337	n. def.	n. def.	n. def.	25.3435	26.3632	+	0	0	0	0	0	1	0	0	0	0	0
Heparan-sulfate 6-O-sulfotransferase 2	Q96MM7	HS6ST2	9	1.65489	0.726736	0.0081274	2.09005	n. def.	n. def.	n. def.	25.1807	25.6307	25.3423	25.986	26.1226	26.2253	n. def.	n. def.	n. def.	25.3846	26.1113	+	0	0	1	0	0	0	0	0	1	0	0
14-3-3 protein beta/alpha;14-3-3 protein beta/alpha, N-terminally processed	P31946	YWHAB	16	1.40738	0.493007	0.00815783	2.08843	29.7918	30.003	29.8975	29.8475	29.5043	29.7877	30.0196	30.6873	29.9946	30.7095	30.2879	30.0911	29.8053	30.2983	+	1	0	0	0	0	0	0	0	0	0	0
Anthrax toxin receptor 1	Q9H6X2	ANTXR1	3	0.709542	-0.495041	0.00825075	2.08351	24.5579	n. def.	n. def.	24.5475	24.9631	24.685	24.2298	24.1361	24.2142	n. def.	n. def.	n. def.	24.6884	24.1933	+	0	0	1	0	0	0	0	1	0	0	0
Mitochondrial import inner membrane translocase subunit Tim13	Q9Y5L4	TIMM13	5	1.82223	0.865703	0.00842149	2.07461	n. def.	n. def.	n. def.	27.2889	26.7521	27.1344	27.7854	28.0666	27.9204	n. def.	n. def.	n. def.	27.0585	27.9242	+	0	0	1	1	0	0	0	0	0	0	1
60S ribosomal protein L15	P61313	RPL15	5	0.512068	-0.965593	0.00853872	2.06861	25.1952	24.8643	25.5413	25.2382	24.839	25.8148	24.0352	23.2281	24.557	24.7626	24.9274	24.189	25.2488	24.2832	+	0	0	1	0	0	0	0	0	0	0	1
Protocadherin-9	Q9HC56	PCDH9	14	0.286784	-1.80196	0.00860654	2.06517	25.5941	26.0592	26.7484	28.0105	27.5435	28.0737	24.6095	24.8283	24.9539	26.2798	n. def.	25.3433	27.0049	25.203	+	0	0	1	0	0	0	0	1	0	0	0
Fibronectin type III domain-containing protein 1	Q4ZHG4	FNDC1	4	1.69381	0.760274	0.00862651	2.06417	24.7799	25.0879	25.2671	n. def.	n. def.	n. def.	n. def.	n. def.	n. def.	25.9075	25.8353	25.673	25.045	25.8052	+	0	0	0	0	1	0	0	0	0	0	0
Alpha-mannosidase 2	Q16706	MAN2A1	26	0.266029	-1.91034	0.00866491	2.06224	26.0321	26.6837	26.816	28.9559	28.2084	28.2984	25.283	26.4106	24.8041	25.9003	25.5459	n. def.	27.4991	25.5888	+	0	0	1	0	0	0	0	0	1	0	0
Eukaryotic translation initiation factor 4E	P06730;A6NMX2	EIF4E	6	2.14169	1.09875	0.00869804	2.06058	25.8449	n. def.	n. def.	26.4737	n. def.	26.5777	27.391	27.4226	27.379	n. def.	n. def.	n. def.	26.2988	27.3975	+	1	0	0	0	0	0	0	0	0	0	0
Gamma-aminobutyric acid receptor-associated protein-like 2	P60520	GABARAPL2	3	1.84347	0.882421	0.00887063	2.05205	n. def.	23.3865	n. def.	23.5308	n. def.	n. def.	24.3823	24.4972	24.1437	n. def.	n. def.	n. def.	23.4586	24.3411	+	0	0	0	0	0	1	0	0	0	0	0
Myc box-dependent-interacting protein 1	O00499;Q9UBW5;P49418	BIN1	3	0.833605	-0.262565	0.00888496	2.05134	24.2777	24.2371	n. def.	n. def.	n. def.	n. def.	23.9817	24.0543	23.9484	n. def.	n. def.	n. def.	24.2574	23.9948		1	1	0	0	0	0	0	0	0	0	0
Brain acid soluble protein 1	P80723	BASP1	7	0.23027	-2.1186	0.00914755	2.0387	26.8579	27.4682	26.4664	24.7484	24.9544	25.0118	24.0478	23.338	22.6415	25.1262	23.8428	n. def.	25.9179	23.7993	+	0	0	1	0	0	0	0	0	0	0	1
Amidophosphoribosyltransferase	Q06203	PPAT	18	2.29414	1.19795	0.00975171	2.01092	n. def.	n. def.	n. def.	27.9802	27.8502	27.1953	28.7962	29.0485	28.7748	n. def.	n. def.	n. def.	27.6752	28.8732	+	0	0	0	0	0	1	0	0	0	0	0
Nucleoporin NUP188 homolog	Q5SRE5	NUP188	8	0.300849	-1.73289	0.00976639	2.01027	n. def.	n. def.	n. def.	25.9619	24.7138	25.3162	23.5432	23.7906	23.4594	n. def.	n. def.	n. def.	25.3306	23.5977	+	0	1	0	0	0	0	0	0	0	0	0
Cathepsin Z	Q9UBR2	CTSZ	8	1.58851	0.667675	0.00984905	2.00661	26.7677	27.0698	26.9365	n. def.	n. def.	n. def.	27.3427	27.7799	27.3662	27.5034	28.1221	27.4398	26.9247	27.5924	+	0	0	0	0	0	1	0	0	0	0	0
Macrophage migration inhibitory factor	P14174	MIF	6	2.81555	1.49342	0.0102149	1.99077	29.5335	30.2026	30.095	30.0279	29.318	29.1356	32.3918	31.854	32.2548	30.061	30.4673	30.244	29.7187	31.2122	+	1	0	0	0	1	0	0	0	0	0	0
Alpha-2-macroglobulin receptor-associated protein	P30533	LRPAP1	67	5.59284	2.48358	0.010342	1.9854	27.1641	29.0663	30.1363	28.7725	29.6077	29.1651	29.3818	30.054	30.7326	33.5408	32.5905	32.5138	28.9853	31.4689	+	1	0	0	0	0	0	0	0	0	0	0
Peroxidasin homolog	Q92626	PXDN	56	0.488348	-1.03402	0.0104906	1.9792	29.5769	29.4583	29.4584	29.1491	29.5414	29.0276	27.4785	27.7089	27.7179	29.138	28.9178	29.0466	29.3686	28.3346	+	0	0	0	0	1	0	0	0	0	0	0
Cofilin-1	P23528	CFL1	18	1.63854	0.712407	0.0106496	1.97267	29.9532	29.9553	29.8937	29.8073	29.6156	29.8013	30.504	31.5069	30.8219	30.077	30.1544	30.2368	29.8377	30.5502	+	1	1	1	0	0	0	0	0	0	0	1
Cyclin-dependent kinase 6	Q00534	CDK6	8	1.45177	0.537815	0.0113048	1.94674	n. def.	n. def.	n. def.	25.0018	25.1403	25.3117	25.6739	25.5564	25.8369	n. def.	n. def.	n. def.	25.1512	25.6891	+	1	1	0	0	0	0	0	0	0	0	0
Arylsulfatase A;Arylsulfatase A component B;Arylsulfatase A component C	P15289	ARSA	3	2.26423	1.17902	0.0114859	1.93984	n. def.	n. def.	n. def.	23.8528	23.787	23.4591	24.6317	25.3528	24.6515	n. def.	n. def.	n. def.	23.6996	24.8787	+	0	0	0	0	0	1	0	0	0	0	0
Peptidyl-prolyl cis-trans isomerase-like 4	Q8WUA2	PPIL4	10	0.42986	-1.21806	0.0115009	1.93927	n. def.	n. def.	n. def.	27.0112	n. def.	26.4344	25.5051	25.5623	25.4467	n. def.	n. def.	n. def.	26.7228	25.5047	+	0	1	0	0	0	0	0	0	0	0	0
Inosine-5-monophosphate dehydrogenase 1	P20839	IMPDH1	12	0.309332	-1.69277	0.0117247	1.9309	n. def.	n. def.	n. def.	27.9006	26.9178	26.9067	25.4466	25.9336	25.2665	n. def.	n. def.	n. def.	27.2417	25.5489	+	1	1	0	0	0	0	0	0	0	0	0
Cystathionine gamma-lyase	P32929	CTH	14	2.5899	1.3729	0.0120564	1.91878	26.0042	26.1581	26.6407	28.0252	27.4937	27.7849	28.9446	29.1852	28.8636	27.7633	27.6623	27.9252	27.0178	28.3907	+	1	0	0	0	0	0	0	0	0	0	0
Procollagen-lysine,2-oxoglutarate 5-dioxygenase 3	O60568	PLOD3	38	1.92275	0.943169	0.012197	1.91375	28.5393	28.5592	28.8963	28.3544	28.3648	28.2488	30.0475	30.1793	30.0362	28.889	28.6112	28.8586	28.4938	29.437	+	0	0	1	0	0	0	0	0	0	0	1
Protein FAM3C	Q92520	FAM3C	14	0.526192	-0.926338	0.0122148	1.91311	29.6326	29.6809	29.7877	30.9567	31.2481	30.6061	29.5902	29.7314	29.3374	29.2324	29.3222	29.1406	30.3187	29.3923	+	0	0	0	0	1	0	0	0	0	0	0
E3 ubiquitin-protein ligase UHRF1	Q96T88	UHRF1	6	0.192399	-2.37782	0.0123351	1.90886	n. def.	n. def.	n. def.	27.2273	26.2297	27.1546	24.2993	24.6861	n. def.	n. def.	n. def.	n. def.	26.8705	24.4927	+	0	1	0	0	0	0	0	0	0	0	0
Elongation factor Tu, mitochondrial	P49411	TUFM	23	0.530529	-0.914495	0.0127158	1.89566	n. def.	n. def.	n. def.	28.8075	28.1096	28.4198	27.5296	27.6497	27.4142	n. def.	n. def.	n. def.	28.4456	27.5312	+	0	0	0	1	0	0	0	0	0	0	0
Lysosomal protective protein;Lysosomal protective protein 32 kDa chain;Lysosomal protective protein 20 kDa chain	P10619	CTSA	8	0.757187	-0.401279	0.0128931	1.88964	n. def.	n. def.	n. def.	27.0511	27.0562	27.1532	26.5384	26.8421	26.6763	n. def.	n. def.	n. def.	27.0869	26.6856	+	0	0	0	0	0	1	0	0	0	0	0
Prosaposin;Saposin-A;Saposin-B-Val;Saposin-B;Saposin-C;Saposin-D	P07602	PSAP	35	1.63119	0.705924	0.0132042	1.87929	31.0926	31.147	31.2408	31.7114	32.1251	31.9029	31.7076	32.2304	31.8714	32.5647	32.5148	32.5665	31.5366	32.2426	+	0	0	0	0	1	0	0	0	0	0	0
Prolyl endopeptidase-like	Q4J6C6	PREPL	7	0.639116	-0.64585	0.0133615	1.87414	n. def.	n. def.	n. def.	25.3176	24.8853	25.0235	24.5274	24.4991	24.2623	n. def.	n. def.	n. def.	25.0755	24.4296	+	1	0	0	0	0	0	0	0	0	0	0
Ubiquitin-conjugating enzyme E2 variant 1	Q13404	UBE2V1	10	1.67307	0.742495	0.0133863	1.87334	n. def.	n. def.	26.0438	25.9492	25.8187	25.6305	26.5072	27.2361	26.1866	n. def.	26.7748	26.3106	25.8606	26.6031	+	0	1	0	0	0	0	0	0	0	0	0
Proprotein convertase subtilisin/kexin type 5	Q92824	PCSK5	19	0.30927	-1.69306	0.0136782	1.86397	27.294	27.8341	27.6048	26.1786	26.4881	26.2686	23.8012	24.3619	24.4698	25.9794	26.1807	26.7169	26.9447	25.2516	+	0	0	1	0	1	0	0	1	0	0	0
Hsc70-interacting protein;Putative protein FAM10A5;Putative protein FAM10A4	P50502;Q8NFI4;Q8IZP2	ST13;ST13P5;ST13P4	13	1.46523	0.551125	0.0137658	1.8612	29.1464	29.0354	28.9594	29.3851	28.1853	28.9995	29.6698	29.8277	29.455	29.3612	29.376	29.3282	28.9518	29.503	+	1	0	0	0	0	0	0	0	0	0	0
Peptidyl-prolyl cis-trans isomerase E	Q9UNP9	PPIE	11	0.66724	-0.583723	0.0143708	1.84252	n. def.	n. def.	25.5523	26.2208	25.9363	26.4334	25.318	25.6527	25.4253	25.5064	n. def.	25.3576	26.0357	25.452	+	0	1	0	0	0	0	0	0	0	0	0
Legumain	Q99538	LGMN	19	1.58402	0.663591	0.0146128	1.83527	29.2296	29.9843	29.5758	30.1633	30.7239	30.1676	30.4241	30.6277	30.4163	30.6985	30.8116	30.8477	29.9741	30.6376	+	0	0	0	0	0	1	0	0	0	0	0
Polyadenylate-binding protein 4	Q13310	PABPC4	17	0.502849	-0.991803	0.0157088	1.80386	n. def.	n. def.	n. def.	27.8296	27.2674	27.4029	26.1578	26.6251	26.7416	n. def.	n. def.	n. def.	27.5	26.5082	+	1	0	0	0	0	0	0	0	0	0	0
N-acetyl-D-glucosamine kinase	Q9UJ70	NAGK	7	1.48746	0.572854	0.0158632	1.79961	n. def.	n. def.	n. def.	24.9519	24.9228	24.5776	25.515	25.4047	25.2512	n. def.	n. def.	n. def.	24.8174	25.3903	+	0	0	0	0	0	1	0	0	0	0	0
V-type proton ATPase subunit S1	Q15904	ATP6AP1	8	0.669054	-0.579806	0.0166259	1.77922	31.1388	30.9445	31.1136	30.6156	31.1716	30.856	29.8214	29.9749	30.2499	30.6052	30.8628	30.8472	30.9734	30.3936	+	0	0	1	0	0	0	0	0	0	0	1
Vinculin	P18206	VCL	61	1.30317	0.382022	0.0168632	1.77306	31.0343	31.0024	30.8742	30.4854	30.6607	30.3666	31.026	31.4298	31.22	30.9863	31.0241	31.0295	30.7373	31.1193	+	1	0	1	0	0	0	0	0	0	0	1
Ubiquitin-conjugating enzyme E2 variant 2	Q15819	UBE2V2	10	1.53278	0.616152	0.0172878	1.76226	n. def.	n. def.	n. def.	25.5247	25.4214	25.5296	25.8016	26.2536	26.269	n. def.	n. def.	n. def.	25.4919	26.1081	+	0	0	0	0	0	1	0	0	0	0	0
Peptidase M20 domain-containing protein 2	Q8IYS1	PM20D2	8	0.429658	-1.21874	0.0173926	1.75964	n. def.	n. def.	n. def.	27.024	26.5598	26.1154	25.2176	25.6817	25.1437	n. def.	n. def.	n. def.	26.5664	25.3477	+	0	0	0	0	0	1	0	0	0	0	0
Metalloproteinase inhibitor 1	P01033	TIMP1	13	4.5094	2.17294	0.0176373	1.75357	32.6165	32.6263	33.2457	29.0022	29.7323	29.7818	33.541	33.3093	33.7588	32.9622	33.2013	33.2699	31.1675	33.3404	+	0	0	0	0	1	0	0	0	0	0	0
Glutathione S-transferase P	P09211	GSTP1	14	2.39491	1.25997	0.0179602	1.74569	29.693	29.8103	29.2947	29.3606	28.8093	28.7296	31.5333	31.4886	31.3243	29.4952	29.6939	29.7218	29.2829	30.5429	+	1	1	0	1	0	0	0	0	0	0	0
Leucine-rich PPR motif-containing protein, mitochondrial	P42704	LRPPRC	56	0.514521	-0.958698	0.0187523	1.72695	n. def.	n. def.	n. def.	29.8346	29.3399	29.2669	28.8478	28.4755	28.2419	n. def.	n. def.	n. def.	29.4805	28.5218	+	0	1	1	1	0	0	0	0	0	0	1
Splicing factor 3A subunit 2	Q15428	SF3A2	10	0.578726	-0.789047	0.0187991	1.72586	n. def.	n. def.	n. def.	28.1339	27.5098	27.8647	26.9639	27.2464	26.9309	n. def.	n. def.	n. def.	27.8361	27.0471	+	0	1	0	0	0	0	0	0	0	0	0
Aldehyde dehydrogenase, mitochondrial	P05091;P00352	ALDH2	18	6.18175	2.62802	0.0196117	1.70749	n. def.	n. def.	n. def.	n. def.	25.4855	24.7118	28.2849	27.9068	26.9884	n. def.	n. def.	n. def.	25.0987	27.7267	+	0	0	0	1	0	0	0	0	0	0	0
Bifunctional methylenetetrahydrofolate dehydrogenase/cyclohydrolase, mitochondrial;NAD-dependent methylenetetrahydrofolate dehydrogenase;Methenyltetrahydrofolate cyclohydrolase	P13995	MTHFD2	7	0.645686	-0.631095	0.0196667	1.70627	n. def.	n. def.	n. def.	26.2657	26.2369	26.3353	25.3379	25.9006	25.706	n. def.	n. def.	n. def.	26.2793	25.6482	+	0	0	0	1	0	0	0	0	0	0	0
Lysosomal acid lipase/cholesteryl ester hydrolase	P38571	LIPA	11	2.10958	1.07695	0.0198094	1.70313	25.9116	26.23	25.3119	27.27	27.4994	27.3045	28.0921	27.8148	27.9068	27.3775	27.5135	27.2845	26.5879	27.6649	+	0	0	0	0	0	1	0	0	0	0	0
Geranylgeranyl pyrophosphate synthase	O95749	GGPS1	8	1.4642	0.550111	0.0198925	1.70131	n. def.	n. def.	n. def.	25.3858	25.44	n. def.	26.0288	26.0795	25.7806	n. def.	n. def.	n. def.	25.4129	25.963	+	1	0	0	0	0	0	0	0	0	0	0
Galectin-3-binding protein	Q08380	LGALS3BP	34	0.176587	-2.50155	0.0201365	1.69602	32.1021	32.0651	32.175	34.0063	34.7537	34.5147	29.3081	29.2568	28.8132	32.4848	32.3054	32.4393	33.2695	30.7679	+	0	0	0	0	1	0	0	0	0	0	0
Protein transport protein Sec23A	Q15436	SEC23A	13	1.98128	0.986436	0.020156	1.6956	25.2404	26.1618	25.7254	25.0112	25.441	25.5369	26.4156	27.1878	26.8381	25.5821	n. def.	n. def.	25.5195	26.5059	+	0	0	1	0	0	0	0	0	0	0	1
Laminin subunit alpha-1	P25391	LAMA1	46	0.487857	-1.03547	0.0203572	1.69128	27.4225	27.4154	27.8587	28.9739	29.2385	28.8348	26.8972	26.757	27.4349	27.6352	27.0304	27.7762	28.2906	27.2552	+	0	0	0	0	1	0	0	0	0	0	0
Glucosylceramidase	P04062	GBA	22	0.508993	-0.974281	0.0204564	1.68917	29.0277	29.1661	29.5592	30.9344	30.5012	30.7949	29.1871	28.7132	28.9928	28.9228	29.1754	29.1465	29.9973	29.023	+	0	0	1	0	0	0	0	0	0	0	1
COP9 signalosome complex subunit 5	Q92905	COPS5	10	1.28906	0.366318	0.0205073	1.68809	n. def.	n. def.	n. def.	27.0911	26.9554	26.8193	27.3885	27.3735	27.2028	n. def.	n. def.	n. def.	26.9553	27.3216	+	1	1	0	0	0	0	0	0	0	0	0
NSFL1 cofactor p47	Q9UNZ2	NSFL1C	15	1.62241	0.698135	0.0211512	1.67467	26.7587	26.7538	25.2732	26.3251	26.2316	26.0325	27.1067	27.381	27.0077	26.8175	26.6693	26.5815	26.2291	26.9273	+	0	1	0	0	0	0	0	0	0	0	0
Ganglioside GM2 activator;Ganglioside GM2 activator isoform short	P17900	GM2A	10	0.564469	-0.825034	0.0217271	1.663	29.0178	29.1718	29.5622	30.1035	30.0611	30.7242	28.8613	28.865	29.6963	28.6995	28.8402	28.7282	29.7734	28.9484	+	0	0	0	0	0	1	0	0	0	0	0
Ephrin-B2	P52799	EFNB2	5	0.219807	-2.18569	0.0218317	1.66091	26.2207	25.3419	24.9384	28.1724	28.7814	28.248	23.6385	25.098	n. def.	24.9223	25.1212	25.0438	26.9505	24.7648	+	0	0	1	0	0	0	0	1	0	0	0
Ras suppressor protein 1	Q15404	RSU1	10	1.35542	0.438738	0.021883	1.65989	25.5724	25.3443	25.6387	25.509	n. def.	24.876	25.6293	25.9435	25.979	n. def.	25.9008	25.6815	25.3881	25.8268	+	0	0	0	0	0	1	0	0	0	0	0
Immunity-related GTPase family Q protein	Q8WZA9	IRGQ	9	0.630459	-0.665524	0.0224787	1.64823	26.1173	n. def.	26.2845	26.2294	n. def.	26.1138	25.1337	25.6459	25.2336	n. def.	26.0698	n. def.	26.1863	25.5207	+	0	0	0	0	0	1	0	0	0	0	0
Haloacid dehalogenase-like hydrolase domain-containing protein 2	Q9H0R4	HDHD2	4	0.384949	-1.37726	0.0227506	1.64301	n. def.	n. def.	n. def.	26.7647	26.512	26.1712	25.2496	25.6118	24.4548	n. def.	n. def.	n. def.	26.4826	25.1054	+	0	0	0	0	0	1	0	0	0	0	0
U6 snRNA-associated Sm-like protein LSm7	Q9UK45	LSM7	3	1.72289	0.78483	0.0228713	1.64071	25.3468	n. def.	n. def.	25.9278	26.1474	26.2585	26.7581	26.7158	26.6409	n. def.	n. def.	n. def.	25.9201	26.7049	+	0	1	0	0	0	0	0	0	0	0	0
Deoxyhypusine hydroxylase	Q9BU89	DOHH	5	1.86291	0.897556	0.0234158	1.63049	n. def.	n. def.	n. def.	23.6813	n. def.	23.2699	24.5232	24.157	24.4392	n. def.	n. def.	n. def.	23.4756	24.3731	+	0	0	0	0	0	1	0	0	0	0	0
2-deoxynucleoside 5-phosphate N-hydrolase 1	O43598	DNPH1	10	1.71209	0.775761	0.0236351	1.62644	27.1362	26.8757	n. def.	27.5924	27.1935	27.511	28.5883	28.3528	28.5578	28.0084	27.1834	27.5346	27.2618	28.0375	+	1	1	0	0	0	0	0	0	0	0	0
General vesicular transport factor p115	O60763	USO1	15	1.45975	0.545724	0.0246011	1.60904	n. def.	n. def.	n. def.	25.6726	26.0209	25.5129	26.213	26.3529	26.2776	n. def.	n. def.	n. def.	25.7355	26.2812	+	1	0	1	0	0	0	0	0	0	0	1
Peptidyl-prolyl cis-trans isomerase FKBP10	Q96AY3	FKBP10	9	0.41377	-1.2731	0.0249722	1.60254	25.4774	n. def.	n. def.	27.0562	26.6683	26.6019	25.1706	25.2214	25.1415	n. def.	n. def.	n. def.	26.451	25.1779	+	0	0	0	0	0	1	0	0	0	0	0
Programmed cell death 6-interacting protein	Q8WUM4	PDCD6IP	40	1.20948	0.274389	0.0250907	1.60049	29.381	29.1958	29.0232	29.1858	28.9179	29.0069	29.456	29.6532	29.4398	29.4688	29.1171	29.222	29.1184	29.3928	+	1	0	0	0	1	0	0	0	0	0	0
Glutaminase kidney isoform, mitochondrial	O94925	GLS	9	0.577433	-0.792276	0.0250922	1.60046	n. def.	n. def.	n. def.	27.5067	26.8618	26.8858	26.1354	26.4189	26.3232	n. def.	n. def.	n. def.	27.0848	26.2925	+	1	0	0	1	0	0	0	0	0	0	0
Plastin-3	P13797	PLS3	51	2.00899	1.00647	0.0252087	1.59845	30.1148	30.403	30.0028	29.6676	28.857	29.4001	31.3311	31.6511	31.2975	30.0372	30.0493	30.1181	29.7409	30.7474	+	1	0	0	0	0	0	0	0	0	0	0
Mitogen-activated protein kinase 3	P27361	MAPK3	15	0.671439	-0.574671	0.0252602	1.59756	n. def.	n. def.	n. def.	26.8323	26.8125	27.1501	26.1101	26.4859	26.4749	n. def.	n. def.	n. def.	26.9316	26.357	+	1	1	0	0	0	0	0	0	0	0	0
Protein canopy homolog 2	Q9Y2B0	CNPY2	11	0.608492	-0.716689	0.0254456	1.59439	n. def.	n. def.	n. def.	27.6909	27.6547	27.4388	27.1579	26.9624	26.514	n. def.	n. def.	n. def.	27.5948	26.8781	+	0	0	0	0	0	1	0	0	0	0	0
Laminin subunit alpha-4	Q16363	LAMA4	43	0.207063	-2.27186	0.0255242	1.59305	28.7943	28.7532	29.028	29.7099	31.1014	30.971	26.3005	25.2701	25.8572	29.0909	29.0319	29.1761	29.7263	27.4544	+	0	0	0	0	1	0	0	0	0	0	0
Protein deglycase DJ-1	Q99497	PARK7	16	1.54726	0.629712	0.0257573	1.5891	30.3717	30.213	29.9249	30.7125	30.6697	30.239	31.3319	31.8198	30.8609	30.8678	30.5511	30.4776	30.3552	30.9849	+	1	1	1	1	0	0	0	0	0	0	1
Receptor-type tyrosine-protein phosphatase kappa	Q15262	PTPRK	13	0.512788	-0.963566	0.0258086	1.58824	28.0565	28.1172	28.5773	27.4441	28.0096	27.4982	26.5722	25.7971	26.5995	27.3769	27.829	27.7467	27.9505	26.9869	+	0	0	1	0	0	0	0	1	0	0	0
4F2 cell-surface antigen heavy chain	P08195	SLC3A2	21	1.45751	0.543509	0.025979	1.58538	28.648	28.8869	28.5944	28.8902	28.5977	28.5336	29.845	29.7141	29.418	28.776	28.8614	28.7974	28.6918	29.2353	+	0	0	1	0	0	0	0	0	1	0	0
Peptidyl-prolyl cis-trans isomerase FKBP1A	P62942	FKBP1A	6	1.80144	0.84915	0.0260252	1.58461	n. def.	n. def.	n. def.	26.5529	26.1854	26.9514	27.2423	27.3828	27.6121	n. def.	n. def.	n. def.	26.5632	27.4124	+	1	0	0	0	0	0	0	0	0	0	0
WD repeat-containing protein 61;WD repeat-containing protein 61, N-terminally processed	Q9GZS3	WDR61	10	0.640374	-0.643013	0.0267163	1.57322	n. def.	n. def.	n. def.	27.0013	27.3593	27.0027	26.7548	26.2628	26.4166	n. def.	n. def.	n. def.	27.1211	26.4781	+	1	1	0	0	0	0	0	0	0	0	0
NEDD8	Q15843	NEDD8	2	1.75425	0.810851	0.0267536	1.57262	n. def.	n. def.	n. def.	24.5256	23.9898	24.39	24.9038	25.4584	24.9757	n. def.	n. def.	n. def.	24.3018	25.1126	+	0	1	0	0	0	0	0	0	0	0	0
LDLR chaperone MESD	Q14696	MESDC2	6	0.666743	-0.584797	0.0272141	1.56521	n. def.	n. def.	n. def.	27.0905	26.6085	26.7179	26.5025	26.0304	26.0023	n. def.	26.3482	n. def.	26.8056	26.2209	+	0	0	0	0	0	1	0	0	0	0	0
SPARC-like protein 1	Q14515	SPARCL1	3	0.509387	-0.973166	0.0272573	1.56452	26.4211	26.7666	26.2316	n. def.	n. def.	n. def.	25.1361	25.275	25.0624	n. def.	25.6839	26.3422	26.4731	25.4999	+	0	0	0	0	1	0	0	0	0	0	0
Transforming growth factor beta receptor type 3	Q03167	TGFBR3	8	0.364956	-1.45421	0.0273277	1.5634	25.9426	26.9157	26.8801	24.4765	n. def.	n. def.	24.3829	n. def.	24.5951	24.5553	25.0848	24.3793	26.0537	24.5995	+	0	0	1	0	1	0	0	1	0	0	0
Proteasomal ATPase-associated factor 1	Q9BRP4;Q15465	PAAF1	7	1.66954	0.739451	0.0273819	1.56254	n. def.	n. def.	n. def.	25.6655	25.2007	n. def.	26.112	26.142	26.2636	n. def.	n. def.	n. def.	25.4331	26.1725	+	0	0	0	0	0	1	0	0	0	0	0
Galanin peptides;Galanin;Galanin message-associated peptide	P22466	GAL	3	0.557519	-0.842907	0.0275469	1.55993	25.6493	24.8929	24.7253	25.5395	25.6635	25.9907	23.7851	24.264	n. def.	24.569	25.224	24.9944	25.4102	24.5673	+	0	0	0	0	1	0	0	0	0	0	0
S-formylglutathione hydrolase	P10768	ESD	18	2.15666	1.1088	0.0277221	1.55717	28.6197	28.5933	28.8157	29.3471	29.1171	29.2356	31.0414	31.1283	30.7478	29.0873	29.1446	29.2317	28.9547	30.0635	+	1	0	0	0	0	0	0	0	0	0	0
WD40 repeat-containing protein SMU1;WD40 repeat-containing protein SMU1, N-terminally processed	Q2TAY7	SMU1	18	1.46428	0.550195	0.0278773	1.55475	n. def.	n. def.	n. def.	27.7646	27.4147	27.572	28.0337	28.3876	27.9807	n. def.	n. def.	n. def.	27.5838	28.134	+	1	1	0	0	0	0	0	0	0	0	0
Procollagen C-endopeptidase enhancer 2	Q9UKZ9	PCOLCE2	15	0.615722	-0.699649	0.0279811	1.55313	28.8035	28.3423	29.3906	27.774	28.0072	27.9995	27.5088	27.4872	27.4668	27.6248	27.8856	28.1458	28.3862	27.6865	+	0	0	0	0	1	0	0	0	0	0	0
Actin-like protein 6A	O96019;O94805	ACTL6A	9	0.493245	-1.01962	0.0279823	1.55312	n. def.	n. def.	n. def.	27.1085	26.5063	26.3259	25.6302	25.9519	25.2998	n. def.	n. def.	n. def.	26.6469	25.6273	+	0	1	0	0	0	0	0	0	0	0	0
Cell adhesion molecule 1	Q9BY67	CADM1	8	0.653394	-0.613974	0.0286143	1.54342	27.6492	28.0129	27.6697	27.5007	28.1688	27.7747	26.6414	26.5605	27.0116	27.3628	27.6653	27.8508	27.796	27.182	+	0	0	1	0	0	0	0	1	0	0	0
Bifunctional coenzyme A synthase;Phosphopantetheine adenylyltransferase;Dephospho-CoA kinase	Q13057	COASY	7	0.389201	-1.36141	0.0288217	1.54028	n. def.	n. def.	n. def.	26.6767	25.3181	26.3229	24.7649	24.7688	24.6998	n. def.	n. def.	n. def.	26.1059	24.7445	+	1	0	0	1	0	0	0	0	0	0	0
Protein S100-A13	Q99584	S100A13	5	1.88951	0.91801	0.0289911	1.53773	n. def.	n. def.	n. def.	25.7187	n. def.	25.7785	26.6959	26.9615	26.3424	n. def.	n. def.	n. def.	25.7486	26.6666	+	1	0	0	0	1	0	0	0	0	0	0
1,2-dihydroxy-3-keto-5-methylthiopentene dioxygenase	Q9BV57	ADI1	7	1.54347	0.626173	0.0289998	1.5376	n. def.	n. def.	n. def.	26.5539	26.4578	26.171	27.2021	26.7261	27.133	n. def.	n. def.	n. def.	26.3942	27.0204	+	1	1	1	0	0	0	0	0	0	0	1
Bis(5-adenosyl)-triphosphatase	P49789	FHIT	4	2.18475	1.12746	0.0291928	1.53472	n. def.	n. def.	n. def.	24.807	25.4957	25.7087	26.6017	26.0669	26.7252	n. def.	n. def.	n. def.	25.3371	26.4646	+	1	1	0	1	0	0	0	0	0	0	0
Dihydrofolate reductase	P00374;Q86XF0	DHFR	8	0.546225	-0.872434	0.030139	1.52087	n. def.	n. def.	n. def.	26.9653	26.1717	26.8049	25.7591	25.9681	25.5974	n. def.	n. def.	n. def.	26.6473	25.7749	+	0	0	0	0	0	1	0	0	0	0	0
Enoyl-CoA hydratase, mitochondrial	P30084	ECHS1	11	0.59154	-0.757451	0.030247	1.51932	n. def.	n. def.	n. def.	29.2537	28.4572	28.8352	28.1135	28.0756	28.0847	n. def.	n. def.	n. def.	28.8487	28.0913	+	0	0	0	1	0	0	0	0	0	0	0
14-3-3 protein gamma;14-3-3 protein gamma, N-terminally processed	P61981	YWHAG	19	1.60368	0.681382	0.0308374	1.51092	28.7851	28.8652	28.8367	28.3066	28.681	28.3182	29.6481	30.1453	29.6994	28.7749	28.5564	29.057	28.6321	29.3135	+	1	0	0	0	0	0	0	0	0	0	0
Oligoribonuclease, mitochondrial	Q9Y3B8	REXO2	7	2.6599	1.41137	0.0311096	1.50711	n. def.	n. def.	24.8466	24.488	n. def.	24.5118	26.1014	26.7037	26.3953	24.907	n. def.	n. def.	24.6155	26.0269	+	1	1	0	1	0	0	0	0	0	0	0
26S proteasome non-ATPase regulatory subunit 9	O00233	PSMD9	6	0.569791	-0.811494	0.0313269	1.50408	n. def.	n. def.	n. def.	26.5209	26.4115	25.9694	25.4623	25.8204	25.1847	n. def.	n. def.	n. def.	26.3006	25.4891	+	0	0	0	0	0	1	0	0	0	0	0
Laminin subunit beta-1	P07942	LAMB1	58	0.49137	-1.02512	0.0321599	1.49269	30.0401	30.1119	30.6676	30.1982	30.7785	30.4458	28.2307	28.6295	28.6148	30.3042	29.9228	30.3894	30.3737	29.3486	+	0	0	0	0	1	0	0	0	0	0	0
Heterogeneous nuclear ribonucleoprotein A1;Heterogeneous nuclear ribonucleoprotein A1, N-terminally processed;Heterogeneous nuclear ribonucleoprotein A1-like 2	P09651;Q32P51	HNRNPA1;HNRNPA1L2	17	1.39565	0.480937	0.0321837	1.49236	28.7111	28.5789	28.6616	28.01	27.8035	28.7945	28.7175	28.8031	29.3203	28.9492	28.9576	28.6975	28.4266	28.9075	+	1	1	0	0	0	0	0	0	0	0	0
Inositol monophosphatase 1	P29218	IMPA1	12	1.90384	0.928909	0.032378	1.48975	26.3115	26.0827	n. def.	26.8596	27.0046	26.8848	27.9214	28.2259	27.973	n. def.	26.5839	27.0836	26.6287	27.5576	+	1	0	0	0	0	0	0	0	0	0	0
Malignant T-cell-amplified sequence 1	Q9ULC4	MCTS1	11	3.22615	1.68981	0.0324653	1.48858	n. def.	n. def.	25.1449	27.3027	26.4219	26.3132	28.5455	27.7989	27.6121	n. def.	n. def.	n. def.	26.2957	27.9855	+	1	0	0	0	0	0	0	0	0	0	0
Alpha-taxilin	P40222	TXLNA	18	1.34894	0.431829	0.0325992	1.48679	n. def.	n. def.	n. def.	27.6493	27.4328	27.5393	27.7468	28.0183	28.1518	n. def.	n. def.	n. def.	27.5405	27.9723	+	0	0	0	0	0	1	0	0	0	0	0
Alpha-centractin	P61163	ACTR1A	12	2.71366	1.44024	0.0338025	1.47105	26.156	25.8285	n. def.	26.7933	25.3891	25.9486	28.2487	28.504	28.0754	26.5925	25.8962	n. def.	26.0231	27.4633	+	1	0	0	0	0	0	0	0	0	0	0
Beta-mannosidase	O00462	MANBA	10	0.54628	-0.872287	0.0341727	1.46632	25.0466	n. def.	25.7703	25.2052	25.1164	25.3608	24.1212	24.3272	23.4551	n. def.	25.1796	25.0547	25.2999	24.4276	+	0	0	0	0	0	1	0	0	0	0	0
EMILIN-2	Q9BXX0	EMILIN2	12	0.701321	-0.511854	0.034236	1.46552	26.2508	26.0574	25.6131	25.9032	26.0068	26.2477	24.8392	25.6677	25.3432	25.9765	25.6801	n. def.	26.0132	25.5013	+	0	0	0	0	1	0	0	0	0	0	0
C-terminal-binding protein 2	P56545	CTBP2	6	1.44997	0.536024	0.0347571	1.45896	n. def.	n. def.	n. def.	25.0287	24.6694	24.9003	25.2504	25.286	25.67	n. def.	n. def.	n. def.	24.8661	25.4021	+	0	1	0	0	0	0	0	0	0	0	0
40S ribosomal protein S16	P62249	RPS16	6	0.582921	-0.778627	0.0348306	1.45804	26.0294	n. def.	26.6278	27.3205	27.1488	26.963	26.1808	25.5674	26.3534	26.0556	n. def.	n. def.	26.8179	26.0393	+	0	0	0	0	0	1	0	0	0	0	0
Signal recognition particle 9 kDa protein	P49458	SRP9	4	0.647395	-0.627282	0.0349077	1.45708	n. def.	n. def.	n. def.	27.9096	27.3969	27.3095	27.0106	26.9475	26.7761	n. def.	n. def.	n. def.	27.5387	26.9114	+	1	0	0	0	0	0	0	0	0	0	0
Fatty acid-binding protein, epidermal	Q01469;A8MUU1	FABP5	10	1.46191	0.547854	0.0355048	1.44971	27.9359	27.2123	27.6203	27.9687	27.5402	28.3365	28.3572	28.3823	28.787	28.6422	27.9457	27.7866	27.769	28.3168	+	1	0	0	0	0	0	0	0	0	0	0
Alpha/beta hydrolase domain-containing protein 14A	Q9BUJ0	ABHD14A	4	0.166686	-2.58479	0.0357831	1.44632	n. def.	n. def.	n. def.	25.6801	26.2377	24.3814	22.8135	22.883	n. def.	n. def.	n. def.	n. def.	25.4331	22.8483	+	1	0	1	0	0	0	0	0	1	0	0
Rho GDP-dissociation inhibitor 1	P52565	ARHGDIA	16	2.09965	1.07015	0.0361699	1.44165	28.7544	29.2812	27.6524	30.1639	28.3555	29.1716	30.403	30.6562	30.582	29.5856	29.1003	29.4727	28.8965	29.9666	+	1	0	0	0	0	0	0	0	0	0	0
14-3-3 protein zeta/delta	P63104;REV__P53355	YWHAZ	21	1.61712	0.693424	0.0363955	1.43895	31.153	31.3966	31.2689	31.3572	31.0191	30.9355	32.1113	32.9466	32.2754	31.3504	31.372	31.2351	31.1884	31.8818	+	1	0	0	0	0	0	0	0	0	0	0
Exostosin-like 2;Processed exostosin-like 2	Q9UBQ6	EXTL2	11	0.595145	-0.748687	0.0365051	1.43765	27.1586	26.9835	27.5974	28.061	28.3126	27.77	26.717	26.485	26.7286	27.467	26.2887	27.7046	27.6472	26.8985	+	0	0	1	0	1	0	0	0	1	0	0
Golgi membrane protein 1	Q8NBJ4	GOLM1	27	0.596899	-0.744442	0.0366808	1.43556	31.801	31.9578	31.9921	31.4294	32.6336	31.9159	30.7358	30.6721	30.4748	31.8696	31.6708	31.8399	31.9549	31.2105	+	0	0	1	0	0	0	0	0	1	0	0
Ataxin-10	Q9UBB4	ATXN10	13	0.704422	-0.505487	0.0369227	1.43271	27.3871	27.1901	27.2248	27.5084	27.2845	27.3922	27.3351	26.8916	27.0307	27.2687	26.183	26.2451	27.3312	26.8257	+	1	0	0	0	0	0	0	0	0	0	0
High mobility group protein B1;Putative high mobility group protein B1-like 1	P09429;B2RPK0;P23497	HMGB1;HMGB1P1	12	1.50591	0.59064	0.0382065	1.41786	29.968	29.4587	30.2733	30.3105	28.9796	30.1071	30.5923	30.914	30.2475	30.5323	30.0661	30.2889	29.8495	30.4402	+	1	1	1	0	1	0	0	0	0	0	1
Lamin-B2	Q03252	LMNB2	12	0.706384	-0.501475	0.0382183	1.41773	24.8542	n. def.	24.7497	24.4986	24.6309	25.3168	24.4	24.2627	24.2631	n. def.	n. def.	n. def.	24.8101	24.3086	+	0	1	1	0	0	0	0	0	0	0	1
Heterogeneous nuclear ribonucleoproteins C1/C2;Heterogeneous nuclear ribonucleoprotein C-like 4;Heterogeneous nuclear ribonucleoprotein C-like 1;Heterogeneous nuclear ribonucleoprotein C-like 3;Heterogeneous nuclear ribonucleoprotein C-like 2	P07910;P0DMR1;O60812;B7ZW38;B2RXH8	HNRNPC;HNRNPCL4;HNRNPCL1;HNRNPCL3;HNRNPCL2	11	0.537158	-0.896581	0.0382591	1.41727	27.754	26.4209	27.2989	28.2664	28.0781	28.6168	26.8881	26.979	27.2548	27.3894	26.2341	26.3102	27.7392	26.8426	+	0	1	0	0	0	0	0	0	0	0	0
Protein phosphatase 1G	O15355	PPM1G	13	0.640688	-0.642307	0.0384622	1.41497	26.0148	26.2552	26.3969	27.4817	26.0775	26.5717	25.754	25.4341	25.4922	26.0901	26.4462	25.7274	26.4663	25.824	+	1	0	1	0	0	0	0	0	0	0	1
Trans-Golgi network integral membrane protein 2	O43493	TGOLN2	2	0.644981	-0.632671	0.0387135	1.41214	23.8494	24.6822	24.6051	23.2812	24.1856	23.94	23.0251	23.3707	23.0371	23.7505	23.5638	24.0002	24.0906	23.4579	+	0	0	1	0	0	0	0	1	0	0	0
Ephrin type-A receptor 4	P54764	EPHA4	7	0.438432	-1.18958	0.0389118	1.40992	26.3611	26.4951	26.2926	25.1726	25.4195	n. def.	24.174	23.9551	n. def.	n. def.	25.4106	25.4947	25.9482	24.7586	+	0	0	1	0	0	0	0	1	0	0	0
Bystin	Q13895	BYSL	6	0.746294	-0.422183	0.0393121	1.40547	n. def.	n. def.	n. def.	25.6655	25.2142	25.4307	25.1002	24.9235	25.0202	n. def.	n. def.	n. def.	25.4368	25.0146	+	1	1	0	0	0	0	0	0	0	0	0
Calponin-3	Q15417	CNN3	11	0.868215	-0.203876	0.0397941	1.40018	n. def.	n. def.	n. def.	25.5457	n. def.	25.3995	25.2404	25.2686	25.297	n. def.	n. def.	n. def.	25.4726	25.2687		0	0	0	0	0	1	0	0	0	0	0
PDZ and LIM domain protein 5	Q96HC4	PDLIM5	4	1.66632	0.736668	0.0400291	1.39762	23.8094	n. def.	23.6938	24.3632	23.6512	n. def.	24.1809	24.7951	24.8722	n. def.	n. def.	n. def.	23.8794	24.6161	+	1	0	1	0	0	0	0	0	0	0	1
Probable tRNA N6-adenosine threonylcarbamoyltransferase	Q9NPF4	OSGEP	8	1.52825	0.611883	0.0402377	1.39537	n. def.	n. def.	n. def.	25.8712	25.5244	25.268	26.1887	25.9725	26.3381	n. def.	n. def.	n. def.	25.5545	26.1664	+	1	1	0	0	0	0	0	0	0	0	0
3-hydroxyacyl-CoA dehydrogenase type-2	Q99714	HSD17B10	14	0.612758	-0.70661	0.0404929	1.39262	n. def.	n. def.	n. def.	29.0046	28.6415	28.4496	28.1326	28.1931	27.6502	n. def.	n. def.	n. def.	28.6986	27.992	+	0	0	0	1	0	0	0	0	0	0	0
Protein FAM49B	Q9NUQ9;Q9H0Q0	FAM49B	16	1.56684	0.647856	0.040531	1.39221	26.1965	n. def.	n. def.	26.6618	27.0004	26.5699	27.3514	27.4673	26.9463	n. def.	n. def.	n. def.	26.6071	27.255	+	0	0	1	0	0	0	0	0	0	0	1
mRNA export factor	P78406	RAE1	5	0.362549	-1.46375	0.0412661	1.38441	n. def.	n. def.	n. def.	25.8778	n. def.	26.6477	24.5018	25.2818	24.6135	n. def.	n. def.	n. def.	26.2628	24.799	+	1	1	0	0	0	0	0	0	0	0	0
Peroxiredoxin-5, mitochondrial	P30044	PRDX5	10	1.30444	0.383436	0.0416774	1.3801	26.9566	26.5077	26.1094	26.983	26.3548	27.0249	26.9381	27.0735	27.2191	26.9734	26.9303	27.1026	26.6561	27.0395	+	1	0	0	1	0	0	0	0	0	0	0
Dual specificity mitogen-activated protein kinase kinase 2	P36507;O60928	MAP2K2	14	1.76128	0.816621	0.0418773	1.37802	n. def.	n. def.	n. def.	24.82	24.1987	24.5818	25.0214	25.2904	25.7386	n. def.	n. def.	n. def.	24.5335	25.3501	+	1	0	1	0	0	0	0	0	0	0	1
Glutaminyl-peptide cyclotransferase	Q16769	QPCT	16	0.494113	-1.01709	0.0419615	1.37715	29.8128	30.1153	30.1123	28.5374	29.9841	29.1081	27.9103	27.7932	27.7631	29.503	29.2957	29.3023	29.6117	28.5946	+	0	0	0	0	1	0	0	0	0	0	0
Casein kinase II subunit alpha 3;Casein kinase II subunit alpha	Q8NEV1;P68400;P19784	CSNK2A3;CSNK2A1	5	0.707309	-0.499587	0.0420298	1.37644	n. def.	n. def.	n. def.	24.4821	n. def.	24.1753	23.8071	23.9612	23.7191	n. def.	n. def.	n. def.	24.3287	23.8291	+	0	0	0	0	0	1	0	0	0	0	0
DNA (cytosine-5)-methyltransferase 1	P26358	DNMT1	24	0.578701	-0.789111	0.0421275	1.37543	n. def.	n. def.	n. def.	27.2824	26.558	26.8001	25.9477	26.4153	25.9102	n. def.	n. def.	n. def.	26.8802	26.0911	+	0	1	0	0	0	0	0	0	0	0	0
ATPase ASNA1	O43681	ASNA1	7	0.49233	-1.0223	0.0430094	1.36644	n. def.	n. def.	n. def.	26.4885	25.5573	25.6465	24.9011	25.1813	24.543	n. def.	n. def.	n. def.	25.8974	24.8751	+	1	1	0	0	0	0	0	0	0	0	0
Disintegrin and metalloproteinase domain-containing protein 15	Q13444	ADAM15	7	0.628248	-0.670595	0.043541	1.3611	25.8964	25.6406	26.2102	25.8783	26.476	26.7614	24.909	25.3133	25.0865	n. def.	25.9491	26.1083	26.1438	25.4732	+	0	0	1	0	0	0	0	1	0	0	0
Myb-related protein B	P10244	MYBL2	3	0.601664	-0.732971	0.0436632	1.35988	26.2174	26.2687	n. def.	25.8568	26.264	25.8306	25.7626	24.9465	n. def.	n. def.	n. def.	n. def.	26.0875	25.3545	+	0	1	0	0	0	0	0	0	0	0	0
Mycophenolic acid acyl-glucuronide esterase, mitochondrial	Q9NUJ1	ABHD10	8	2.00673	1.00485	0.0437406	1.35912	n. def.	n. def.	n. def.	26.8975	26.2089	26.5277	27.7291	27.9235	26.9959	n. def.	n. def.	n. def.	26.5447	27.5495	+	0	0	0	1	0	0	0	0	0	0	0
Nuclear receptor-binding protein	Q9UHY1	NRBP1	5	1.7029	0.76799	0.0437958	1.35857	n. def.	24.1436	n. def.	n. def.	n. def.	24.5543	25.0089	24.963	25.3788	n. def.	n. def.	n. def.	24.349	25.1169	+	1	0	1	0	0	0	0	0	0	0	1
A-kinase anchor protein 12	Q02952	AKAP12	10	0.678327	-0.559947	0.0442967	1.35363	n. def.	n. def.	n. def.	25.6352	25.0653	25.1035	24.7219	24.5985	24.8037	n. def.	n. def.	n. def.	25.268	24.708	+	1	0	1	0	0	0	0	0	0	0	1
Chromobox protein homolog 3	Q13185	CBX3	7	0.347042	-1.52682	0.044316	1.35344	29.8413	29.1782	29.5244	27.6765	27.005	28.3665	27.0467	27.7852	27.4178	n. def.	26.0376	n. def.	28.5986	27.0718	+	0	1	0	0	0	0	0	0	0	0	0
UPF0609 protein C4orf27	Q9NWY4;A8MVJ9	C4orf27	7	1.54806	0.630457	0.0453674	1.34326	n. def.	n. def.	n. def.	26.1146	25.4899	25.5289	26.387	26.4621	26.1757	n. def.	n. def.	n. def.	25.7111	26.3416	+	0	0	0	0	0	1	0	0	0	0	0
Leukocyte elastase inhibitor	P30740	SERPINB1	11	1.97534	0.982105	0.0454981	1.34201	n. def.	n. def.	n. def.	25.1738	25.9915	25.4788	26.3014	27.0206	26.2684	n. def.	n. def.	n. def.	25.548	26.5301	+	1	0	0	0	0	0	0	0	0	0	0
Pre-mRNA-splicing factor ATP-dependent RNA helicase PRP16	Q92620	DHX38	6	0.48929	-1.03124	0.0459921	1.33732	n. def.	n. def.	n. def.	24.8325	n. def.	24.0882	23.2364	23.6266	23.4245	n. def.	n. def.	n. def.	24.4604	23.4291	+	0	1	0	0	0	0	0	0	0	0	0
14-3-3 protein theta	P27348	YWHAQ	16	1.83681	0.877205	0.0460958	1.33634	29.8913	30.0835	30.3223	29.629	28.7927	29.424	31.0182	31.6104	31.1031	30.0141	29.9018	29.7584	29.6905	30.5677	+	1	0	0	0	0	0	0	0	0	0	0
Prefoldin subunit 2	Q9UHV9	PFDN2	8	0.533088	-0.907553	0.0462833	1.33458	n. def.	n. def.	n. def.	28.264	28.548	28.5415	27.9568	28.0157	27.7755	27.4056	26.5643	n. def.	28.4511	27.5436	+	1	1	0	1	0	0	0	0	0	0	0
60S ribosomal protein L3	P39023;Q92901	RPL3	8	0.673296	-0.570688	0.0464108	1.33338	n. def.	n. def.	n. def.	27.3465	26.7722	26.8416	26.5561	26.2603	26.4318	n. def.	n. def.	n. def.	26.9867	26.416	+	1	1	0	0	0	0	0	0	0	0	0
Hematological and neurological expressed 1 protein;Hematological and neurological expressed 1 protein, N-terminally processed	Q9UK76	HN1	5	0.606251	-0.722014	0.0467277	1.33043	n. def.	n. def.	n. def.	27.5121	27.2274	27.5026	27.0044	26.967	26.7516	n. def.	26.045	n. def.	27.414	26.692	+	0	1	0	0	0	0	0	0	0	0	0
Regulator of nonsense transcripts 3B	Q9BZI7	UPF3B	6	0.797769	-0.325957	0.0471662	1.32637	n. def.	n. def.	n. def.	25.0212	n. def.	24.8164	24.674	24.603	24.5015	n. def.	n. def.	n. def.	24.9188	24.5928		1	1	0	0	0	0	0	0	0	0	0
Cystatin-B	P04080	CSTB	5	1.76416	0.818978	0.0476181	1.32223	27.4845	27.0713	28.1651	27.4868	26.9941	27.2645	28.4977	28.772	29.3266	27.7176	27.8927	27.1737	27.4111	28.23	+	1	1	0	0	0	0	0	0	0	0	0
Integrin-linked protein kinase	Q13418	ILK	2	0.876724	-0.189806	0.0480664	1.31816	23.013	23.0563	n. def.	n. def.	n. def.	n. def.	22.8912	22.7575	22.8858	n. def.	n. def.	n. def.	23.0346	22.8448		1	0	1	0	0	0	0	0	0	0	1
Condensin complex subunit 1	Q15021;REV__Q02790	NCAPD2	15	0.521549	-0.939127	0.0484626	1.31459	n. def.	n. def.	n. def.	25.7931	n. def.	25.1055	24.4822	24.7087	24.3397	n. def.	n. def.	n. def.	25.4493	24.5102	+	1	1	0	0	0	0	0	0	0	0	0
Glycerol-3-phosphate dehydrogenase 1-like protein	Q8N335	GPD1L	5	0.685725	-0.544298	0.0484883	1.31436	n. def.	n. def.	n. def.	n. def.	24.7885	24.7983	24.1843	24.501	24.062	n. def.	n. def.	n. def.	24.7934	24.2491	+	1	0	0	0	0	0	0	0	0	0	0
Plasma alpha-L-fucosidase	Q9BTY2;Q8N1Q1	FUCA2	22	0.242443	-2.04428	0.0485438	1.31387	27.907	27.1088	27.2361	31.1458	31.8283	31.0104	27.9636	27.374	27.5841	27.3897	26.5166	27.1427	29.3727	27.3284	+	0	0	0	0	1	0	0	0	0	0	0
Helicase SKI2W	Q15477	SKIV2L	3	0.454382	-1.13802	0.0487549	1.31198	n. def.	n. def.	n. def.	25.2132	24.3046	24.545	23.4877	23.6114	n. def.	n. def.	n. def.	n. def.	24.6876	23.5496	+	1	1	0	0	0	0	0	0	0	0	0
Eukaryotic translation initiation factor 6	P56537	EIF6	7	2.31133	1.20872	0.049189	1.30813	n. def.	26.0627	26.4887	25.8635	26.0388	25.972	28.298	28.5805	28.1384	26.2238	26.0822	26.4403	26.0851	27.2939	+	1	1	0	0	0	0	0	0	0	0	0
Dynactin subunit 1	Q14203	DCTN1	24	1.25989	0.333297	0.0493305	1.30688	n. def.	n. def.	n. def.	27.0963	26.7447	27.0465	27.2126	27.3754	27.2993	n. def.	n. def.	n. def.	26.9625	27.2958		1	0	0	0	0	0	0	0	0	0	0
Importin subunit alpha-4	O00505	KPNA3	8	0.730045	-0.453942	0.0494948	1.30544	24.8109	n. def.	n. def.	25.4184	25.2893	25.3886	24.6444	24.8596	24.8147	n. def.	n. def.	n. def.	25.2268	24.7729	+	1	1	0	0	0	0	0	0	0	0	0
Glia-derived nexin	P07093	SERPINE2	15	0.695599	-0.523672	0.0494954	1.30544	29.0346	28.7773	29.5246	27.9967	28.5702	28.1664	28.1064	28.1851	28.3369	28.1687	28.019	28.1116	28.6783	28.1546	+	0	0	0	0	1	0	0	0	0	0	0
ATP-dependent 6-phosphofructokinase, liver type	P17858	PFKL	14	1.43592	0.521971	0.0498891	1.30199	n. def.	n. def.	n. def.	25.9946	26.4178	25.8013	26.6027	26.6682	26.5087	n. def.	n. def.	n. def.	26.0712	26.5932	+	1	0	0	0	0	0	0	0	0	0	0
ProSAAS;KEP;Big SAAS;Little SAAS;Big PEN-LEN;PEN;Little LEN;Big LEN	Q9UHG2	PCSK1N	13	0.477468	-1.06653	0.0501754	1.29951	29.8796	29.9911	30.2293	28.7816	29.6189	29.3604	27.6165	27.586	27.6491	29.4638	29.6302	29.516	29.6435	28.5769	+	0	0	0	0	1	0	0	0	0	0	0
Sulfatase-modifying factor 2	Q8NBJ7	SUMF2	9	1.45464	0.540666	0.0505361	1.2964	n. def.	26.281	26.0867	26.9737	26.439	26.1606	26.8292	27.1935	26.3936	26.514	27.5002	27.1426	26.3882	26.9288	+	0	0	0	0	0	1	0	0	0	0	0
N-acetylglucosamine-1-phosphotransferase subunit gamma	Q9UJJ9	GNPTG	7	1.54476	0.627384	0.0505605	1.29619	26.4294	26.364	26.4658	26.5585	26.3216	26.5261	26.2381	27.0541	26.2623	27.4371	27.5995	27.8386	26.4442	27.0716	+	0	0	0	0	1	0	0	0	0	0	0
Glycogen phosphorylase, liver form	P06737	PYGL	56	1.80147	0.849171	0.0511849	1.29086	29.4686	29.5829	29.3551	29.4485	29.2782	29.586	31.0854	31.446	30.8692	29.5703	29.484	29.3595	29.4532	30.3024		0	0	0	0	0	1	0	0	0	0	0
Neurolysin, mitochondrial	Q9BYT8	NLN	17	1.73999	0.799081	0.0512442	1.29036	n. def.	n. def.	n. def.	27.4139	27.0422	26.4733	27.5876	27.913	27.8261	n. def.	n. def.	n. def.	26.9765	27.7755		1	0	0	1	0	0	0	0	0	0	0
Disintegrin and metalloproteinase domain-containing protein 17	P78536	ADAM17	5	0.738186	-0.437943	0.0516332	1.28707	n. def.	n. def.	26.2844	25.9253	26.6804	26.2371	25.5207	25.4804	25.8984	25.8891	26.1777	26.0968	26.2818	25.8439		0	0	1	0	0	0	0	1	0	0	0
Heat shock protein 75 kDa, mitochondrial	Q12931	TRAP1	26	0.695028	-0.524858	0.0519004	1.28483	n. def.	n. def.	n. def.	28.6492	29.0452	28.4168	28.289	28.1296	28.1182	n. def.	n. def.	n. def.	28.7038	28.1789		0	0	1	1	0	0	0	0	0	0	1
Glycylpeptide N-tetradecanoyltransferase 1	P30419;O60551	NMT1	11	0.642735	-0.637704	0.0523568	1.28103	n. def.	n. def.	n. def.	28.3324	27.9445	27.9102	27.2486	27.8047	27.2207	n. def.	n. def.	n. def.	28.0624	27.4247		1	0	1	0	0	0	0	0	0	0	1
Coiled-coil domain-containing protein 43	Q96MW1	CCDC43	4	1.66822	0.738312	0.0542147	1.26588	n. def.	n. def.	n. def.	24.4489	24.3145	24.5399	25.4459	24.6414	25.4309	n. def.	n. def.	n. def.	24.4344	25.1727		0	0	0	0	0	1	0	0	0	0	0
Exosome complex component RRP42	Q15024	EXOSC7	6	1.3284	0.409693	0.0542209	1.26583	n. def.	n. def.	n. def.	24.855	24.3854	24.5142	24.8958	25.0988	24.9891	n. def.	n. def.	n. def.	24.5849	24.9946		1	1	0	0	0	0	0	0	0	0	0
UDP-N-acetylhexosamine pyrophosphorylase;UDP-N-acetylgalactosamine pyrophosphorylase;UDP-N-acetylglucosamine pyrophosphorylase	Q16222;Q3KQV9	UAP1	17	0.456144	-1.13244	0.0546764	1.2622	n. def.	n. def.	n. def.	28.3704	27.439	27.4931	26.8527	27.1237	26.8653	n. def.	n. def.	25.6987	27.7675	26.6351		1	0	0	0	0	0	0	0	0	0	0
Programmed cell death protein 4	Q53EL6	PDCD4	9	0.317468	-1.65532	0.0550892	1.25893	n. def.	n. def.	n. def.	27.2745	25.1859	26.1445	24.7277	24.6127	24.2986	n. def.	n. def.	n. def.	26.2016	24.5463		1	1	0	0	0	0	0	0	0	0	0
Torsin-1A-interacting protein 2, isoform IFRG15	Q9H496	TOR1AIP2	2	1.65151	0.723786	0.0555521	1.2553	n. def.	n. def.	n. def.	24.3493	n. def.	24.598	25.2197	25.4791	24.8935	n. def.	n. def.	n. def.	24.4736	25.1974		0	0	0	0	0	1	0	0	0	0	0
Peptidyl-glycine alpha-amidating monooxygenase;Peptidylglycine alpha-hydroxylating monooxygenase;Peptidyl-alpha-hydroxyglycine alpha-amidating lyase	P19021	PAM	31	0.537756	-0.894977	0.0556929	1.2542	29.3256	29.4316	29.9408	28.9543	29.2768	28.94	27.7286	27.2391	27.7526	29.1542	29.346	29.2787	29.3115	28.4165		0	0	1	0	1	0	0	1	0	0	0
Insulin-like growth factor 2 mRNA-binding protein 3	O00425	IGF2BP3	6	0.433624	-1.20548	0.0571076	1.24331	n. def.	n. def.	n. def.	25.6165	24.1769	25.4199	23.9939	23.8122	23.7907	n. def.	n. def.	n. def.	25.0711	23.8656		1	1	0	0	0	0	0	0	0	0	0
Protocadherin-7	O60245	PCDH7	5	0.660936	-0.597418	0.0573625	1.24137	24.1627	24.6188	24.331	23.5988	24.101	23.5922	22.6037	23.4475	23.1344	23.9355	23.5989	24.1	24.0674	23.47		0	0	1	0	0	0	0	1	0	0	0
PITH domain-containing protein 1	Q9GZP4	PITHD1	10	1.53135	0.614805	0.0577197	1.23868	n. def.	n. def.	n. def.	25.4781	25.2333	25.5957	26.068	26.4003	25.6832	n. def.	n. def.	n. def.	25.4357	26.0505		0	0	0	0	0	1	0	0	0	0	0
Lysosomal alpha-mannosidase;Lysosomal alpha-mannosidase A peptide;Lysosomal alpha-mannosidase B peptide;Lysosomal alpha-mannosidase C peptide;Lysosomal alpha-mannosidase D peptide;Lysosomal alpha-mannosidase E peptide	O00754	MAN2B1	19	2.47989	1.31028	0.0583877	1.23368	24.816	24.6327	25.0853	27.4902	27.0416	26.7758	28.1467	28.2563	27.5648	26.5004	26.6517	26.5833	25.9736	27.2839		0	0	0	0	0	1	0	0	0	0	0
NIF3-like protein 1	Q9GZT8	NIF3L1	13	2.13237	1.09246	0.0586175	1.23197	n. def.	25.2417	n. def.	26.8954	26.3145	26.731	27.2569	27.5787	27.3287	n. def.	n. def.	n. def.	26.2957	27.3881		1	1	0	0	0	0	0	0	0	0	0
Aldehyde dehydrogenase X, mitochondrial	P30837	ALDH1B1	14	0.7599	-0.396119	0.0587358	1.2311	n. def.	n. def.	n. def.	26.8935	26.7723	26.7045	26.5818	26.4815	26.1187	n. def.	n. def.	n. def.	26.7901	26.394		0	0	0	1	0	0	0	0	0	0	0
Tubulin alpha-4A chain	P68366;A6NHL2;Q9H853	TUBA4A	26	0.578197	-0.790368	0.0587914	1.23069	25.8217	26.153	25.7594	n. def.	n. def.	n. def.	24.4809	24.9085	24.6117	25.785	25.1291	25.8107	25.9113	25.121		1	0	0	0	0	0	0	0	0	0	0
Pyruvate dehydrogenase E1 component subunit beta, mitochondrial	P11177	PDHB	14	0.561193	-0.83343	0.0590979	1.22843	n. def.	n. def.	n. def.	28.2602	28.4983	27.9926	27.8228	27.5563	26.8717	n. def.	n. def.	n. def.	28.2504	27.417		0	0	0	1	0	0	0	0	0	0	0
Prolyl 3-hydroxylase 1	Q32P28;Q8IVL5	LEPRE1	20	0.779836	-0.358758	0.0593115	1.22686	27.6385	27.6699	27.5355	27.6873	27.1354	27.2858	27.3097	26.8268	26.7217	26.9513	27.517	27.4734	27.4921	27.1333		0	0	0	0	1	0	0	0	0	0	0
ATP-binding cassette sub-family E member 1	P61221	ABCE1	23	2.03431	1.02454	0.059788	1.22339	n. def.	n. def.	n. def.	28.7228	27.7832	27.8512	28.9374	29.6442	28.8493	n. def.	n. def.	n. def.	28.1191	29.1436		1	0	0	1	0	0	0	0	0	0	0
Disintegrin and metalloproteinase domain-containing protein 9	Q13443	ADAM9	6	0.585428	-0.772436	0.0599078	1.22252	28.828	29.0229	28.8432	28.205	28.9324	28.2936	27.0939	27.2253	27.1796	28.6508	28.6662	28.6748	28.6875	27.9151		0	0	1	0	1	0	0	1	0	0	0
Glyoxylate reductase/hydroxypyruvate reductase	Q9UBQ7	GRHPR	11	2.15243	1.10597	0.0599772	1.22201	n. def.	n. def.	n. def.	27.1092	26.0644	25.6866	27.7488	27.6779	27.4511	n. def.	n. def.	26.6928	26.2867	27.3927		0	0	0	0	0	1	0	0	0	0	0
6-phosphogluconolactonase	O95336	PGLS	15	1.75068	0.807912	0.0609869	1.21476	27.4438	27.611	27.126	28.3485	27.7628	27.7622	29.1707	29.469	29.0985	27.7654	27.6893	27.7089	27.6757	28.4836		1	0	0	0	0	0	0	0	0	0	0
HLA class I histocompatibility antigen, Cw-7 alpha chain;HLA class I histocompatibility antigen, Cw-6 alpha chain	P10321;Q29963;P30480;P30462;P30460;P18463;Q29865;Q07000;P30479;P30466;Q31612;P30499;Q95365;Q31610;Q29836;Q29718;P30486;P30475;P01889;P30501;P30511;P13747;Q04826;P30488;P30487;P30485;P30483;P30481;P30461;P03989	HLA-C	10	0.489792	-1.02976	0.0616178	1.21029	24.7964	25.0729	24.7897	25.0432	25.6995	25.318	22.9256	23.3988	22.9027	24.8019	25.4981	25.0139	25.1199	24.0902		0	0	1	0	0	0	0	1	0	0	0
Synaptic vesicle membrane protein VAT-1 homolog	Q99536	VAT1	9	1.52622	0.609965	0.0618169	1.20889	n. def.	26.5965	n. def.	26.2929	26.3309	26.1164	26.8749	27.6248	27.2653	26.6353	n. def.	26.3203	26.3342	26.9441		1	0	1	1	0	0	0	0	0	0	1
Condensin complex subunit 2	Q15003	NCAPH	4	0.665222	-0.588093	0.0618652	1.20855	n. def.	n. def.	n. def.	25.1204	n. def.	25.0741	24.8202	24.3361	24.3712	n. def.	n. def.	n. def.	25.0973	24.5092		1	1	0	0	0	0	0	0	0	0	0
Hypoxia up-regulated protein 1	Q9Y4L1	HYOU1	33	0.706969	-0.500281	0.0637057	1.19582	28.2096	28.5092	28.7646	29.8164	28.829	29.2478	28.4962	28.1661	28.3275	28.3244	28.5832	28.4775	28.8961	28.3958		0	0	0	0	0	1	0	0	0	0	0
Leucine-rich repeat flightless-interacting protein 1	Q32MZ4	LRRFIP1	8	1.35112	0.434158	0.0642185	1.19234	n. def.	24.5139	24.1483	24.6461	n. def.	24.5085	25.1038	24.9831	24.5783	n. def.	n. def.	n. def.	24.4542	24.8884		1	1	0	0	0	0	0	0	0	0	0
Serine/threonine-protein phosphatase 2B catalytic subunit alpha isoform	Q08209;P16298;P48454	PPP3CA	7	2.13257	1.0926	0.0643168	1.19168	n. def.	n. def.	n. def.	25.5098	n. def.	24.7709	26.0565	26.0019	26.6405	n. def.	n. def.	n. def.	25.1403	26.2329		0	1	1	0	0	0	0	0	0	0	1
L-xylulose reductase	Q7Z4W1	DCXR	5	0.666797	-0.58468	0.0644496	1.19078	n. def.	n. def.	n. def.	26.21	25.5876	25.792	25.36	25.4706	25.005	n. def.	n. def.	n. def.	25.8632	25.2785		0	0	1	0	0	0	0	0	0	0	1
Aminopeptidase B	Q9H4A4	RNPEP	29	1.68964	0.756716	0.0650457	1.18678	27.3433	27.3885	27.2991	28.4807	28.4388	28.3009	29.2998	29.4605	28.9216	28.0055	28.0857	28.0186	27.8752	28.6319		0	0	0	0	1	0	0	0	0	0	0
Nucleoside diphosphate kinase A	P15531	NME1	15	1.46402	0.549935	0.0658039	1.18175	29.5774	29.2613	28.9203	30.4532	30.0268	29.8716	30.2878	30.7007	30.4886	30.2675	29.8117	29.8538	29.6851	30.235		1	1	0	0	0	0	0	0	0	0	0
Cytoplasmic aconitate hydratase	P21399	ACO1	18	2.05065	1.03608	0.0659609	1.18071	n. def.	n. def.	n. def.	26.4193	25.1456	25.9726	26.8065	27.2174	26.6218	n. def.	n. def.	n. def.	25.8458	26.8819		1	0	0	0	0	0	0	0	0	0	0
Neuronal pentraxin-1	Q15818	NPTX1	14	0.424142	-1.23738	0.0662191	1.17902	28.4462	28.9141	29.1546	29.7092	30.4067	29.8948	27.2337	26.6196	27.2423	29.4859	29.2164	29.3033	29.4209	28.1835		0	0	0	0	0	1	0	0	0	0	0
Rho GTPase-activating protein 1	Q07960	ARHGAP1	7	0.770076	-0.376928	0.0664446	1.17754	n. def.	n. def.	n. def.	25.9532	25.716	25.7624	25.2934	25.3103	25.6971	n. def.	n. def.	n. def.	25.8105	25.4336		1	0	0	0	0	0	0	0	0	0	0
Sulfhydryl oxidase 2	Q6ZRP7	QSOX2	8	0.51027	-0.970668	0.0665912	1.17658	25.371	25.2006	25.461	26.8145	26.7877	26.6513	24.2766	24.6171	24.1166	25.4261	26.0641	25.9614	26.0477	25.077		0	1	1	0	1	0	0	0	0	0	1
Kinesin light chain 1	Q07866	KLC1	14	0.547664	-0.868638	0.0667811	1.17535	n. def.	n. def.	n. def.	25.534	25.2333	26.0467	24.6949	24.7772	n. def.	n. def.	n. def.	n. def.	25.6047	24.736		1	0	0	0	0	0	0	0	0	0	0
60S ribosomal protein L19	P84098	RPL19	5	0.74269	-0.429167	0.0698226	1.156	25.8257	25.6077	25.207	26.1632	26.1667	25.9989	24.7615	25.6064	25.204	25.51	25.7526	25.5597	25.8282	25.399		0	0	0	0	0	1	0	0	0	0	0
Protein FAM136A	Q96C01	FAM136A	6	1.35266	0.435797	0.0700816	1.1544	n. def.	n. def.	n. def.	25.9645	25.4211	25.4998	25.9769	26.0572	26.1588	n. def.	n. def.	n. def.	25.6285	26.0643		0	0	0	0	0	1	0	0	0	0	0
Tetratricopeptide repeat protein 1	Q99614	TTC1	7	1.52007	0.60414	0.0708936	1.14939	n. def.	n. def.	25.4347	26.4936	26.0369	25.8105	26.4967	26.5181	26.6294	n. def.	n. def.	n. def.	25.9439	26.5481		0	0	0	0	0	1	0	0	0	0	0
Serrate RNA effector molecule homolog	Q9BXP5	SRRT	7	0.441455	-1.17966	0.071021	1.14861	n. def.	n. def.	23.6252	25.2849	n. def.	24.0351	22.403	23.0814	22.133	23.6023	24.0939	23.4989	24.3151	23.1354		1	1	0	0	0	0	0	0	0	0	0
Testin	Q9UGI8	TES	6	0.543257	-0.880292	0.0711533	1.14781	n. def.	n. def.	n. def.	25.0459	n. def.	24.645	23.6532	24.3898	n. def.	n. def.	23.8525	n. def.	24.8455	23.9652		1	0	0	0	0	0	0	0	0	0	0
Radixin	P35241	RDX	29	1.65063	0.723014	0.0712591	1.14716	26.6602	26.6695	26.6663	25.8885	25.3644	25.9116	27.4305	27.5928	26.7041	n. def.	26.8127	26.042	26.1934	26.9164		1	0	1	0	0	0	0	0	0	0	1
Cadherin-11	P55287;Q9ULB5;P55289;P55286	CDH11	9	0.618459	-0.693249	0.0734138	1.13422	26.5214	26.4609	26.6196	26.299	26.6869	26.0341	25.2142	24.6264	25.2993	26.4042	26.7183	26.1999	26.437	25.7437		0	0	1	0	0	0	0	1	0	0	0
Beta-1,4-glucuronyltransferase 1	O43505	B4GAT1	24	0.447724	-1.15932	0.0735866	1.1332	32.1423	32.4153	32.4675	31.7131	32.1496	31.9957	29.6803	29.775	29.6946	32.2299	32.2135	32.3342	32.1472	30.9879		0	0	1	0	0	0	0	0	1	0	0
Alpha-endosulfine	O43768;P56211	ENSA	6	0.610176	-0.712702	0.0751736	1.12393	n. def.	n. def.	n. def.	26.4491	26.5434	27.2319	25.7115	26.0942	26.2806	n. def.	n. def.	n. def.	26.7414	26.0287		1	0	0	0	0	0	0	0	0	0	0
Apoptosis-inducing factor 1, mitochondrial	O95831	AIFM1	15	1.75639	0.812614	0.0755442	1.1218	25.2565	n. def.	n. def.	26.6488	26.0557	25.8485	26.5642	27.0657	26.6651	n. def.	n. def.	n. def.	25.9524	26.765		1	1	1	1	0	0	0	0	0	0	1
Golgi reassembly-stacking protein 2	Q9H8Y8	GORASP2	5	0.808629	-0.306451	0.0764107	1.11685	n. def.	n. def.	n. def.	24.7038	24.3869	24.6885	24.4104	24.1439	24.3056	n. def.	n. def.	n. def.	24.5931	24.2866		0	0	1	0	0	0	0	0	0	0	1
Protein S100-A12;Calcitermin	P80511	S100A12	2	1.43054	0.516555	0.0765536	1.11603	30.3703	30.4416	30.2894	29.443	30.2351	29.7576	n. def.	n. def.	n. def.	30.3844	30.7409	30.6929	30.0895	30.6061		1	0	1	0	1	0	0	0	0	0	1
Pro-cathepsin H;Cathepsin H mini chain;Cathepsin H;Cathepsin H heavy chain;Cathepsin H light chain	P09668	CTSH	8	1.61166	0.688546	0.0768228	1.11451	26.1343	26.5942	27.1634	25.6854	26.4356	25.6317	25.9544	26.7853	26.6164	27.4703	27.4151	27.5344	26.2741	26.9627		0	0	0	0	0	1	0	0	0	0	0
THO complex subunit 3	Q96J01	THOC3	10	0.646124	-0.630117	0.077009	1.11346	n. def.	n. def.	n. def.	27.5236	27.4305	27.4279	26.6284	27.3546	26.5088	n. def.	n. def.	n. def.	27.4607	26.8306		0	1	0	0	0	0	0	0	0	0	0
Acyl-protein thioesterase 2	O95372	LYPLA2	3	0.653927	-0.612799	0.0771835	1.11248	n. def.	n. def.	n. def.	25.2714	24.645	25.3911	24.6918	24.4894	24.288	n. def.	n. def.	n. def.	25.1025	24.4897		1	0	0	0	0	0	0	0	0	0	0
Dynamin-2	P50570;Q05193	DNM2	11	0.683344	-0.549316	0.0781193	1.10724	n. def.	n. def.	n. def.	25.4903	25.1626	25.3027	24.9432	24.3453	25.0192	n. def.	n. def.	n. def.	25.3186	24.7692		1	0	1	0	0	0	0	0	0	0	1
V-type proton ATPase catalytic subunit A	P38606	ATP6V1A	21	0.714347	-0.485303	0.078438	1.10547	n. def.	n. def.	n. def.	28.9501	28.5001	28.434	28.1058	27.9423	28.3803	n. def.	n. def.	n. def.	28.6281	28.1428		0	0	0	0	0	1	0	0	0	0	0
Periodic tryptophan protein 1 homolog	Q13610	PWP1	8	0.569247	-0.812873	0.0789056	1.10289	n. def.	n. def.	n. def.	27.087	26.0744	26.5734	25.818	26.0583	25.4199	n. def.	n. def.	n. def.	26.5783	25.7654		0	1	0	0	0	0	0	0	0	0	0
Histone acetyltransferase type B catalytic subunit	O14929	HAT1	11	1.46274	0.548677	0.0789497	1.10265	25.1194	25.3717	25.7734	26.7244	26.1449	26.3577	26.655	26.9558	26.4406	26.0554	26.2144	26.4624	25.9153	26.4639		1	1	0	0	0	0	0	0	0	0	0
Hepatoma-derived growth factor-related protein 2	Q7Z4V5	HDGFRP2	9	0.423127	-1.24084	0.0803038	1.09526	23.6164	24.3723	25.0574	n. def.	n. def.	n. def.	22.4003	22.0973	n. def.	23.9782	23.8812	23.1821	24.3487	23.1078		0	1	0	0	0	0	0	0	0	0	0
Valine--tRNA ligase	P26640	VARS	40	0.559957	-0.836613	0.0803528	1.095	n. def.	n. def.	n. def.	29.658	28.6064	29.2229	28.1317	28.7051	28.1407	n. def.	n. def.	n. def.	29.1624	28.3258		0	0	0	0	0	1	0	0	0	0	0
Phospholipid transfer protein	P55058	PLTP	17	9.70072	3.27809	0.0807129	1.09306	30.9005	31.2031	31.2194	23.2527	25.3437	24.3764	29.2046	29.4536	29.751	32.3451	32.577	32.6329	27.716	30.9941		0	0	0	0	1	0	0	0	0	0	0
Ribonucleoside-diphosphate reductase large subunit	P23921	RRM1	25	0.605769	-0.72316	0.0808594	1.09227	n. def.	n. def.	n. def.	28.8006	28.1132	27.8517	27.3543	27.7845	27.4572	n. def.	n. def.	n. def.	28.2552	27.532		1	0	0	0	0	0	0	0	0	0	0
Mortality factor 4-like protein 2	Q15014	MORF4L2	4	1.40557	0.491154	0.0812233	1.09032	n. def.	n. def.	n. def.	24.3707	n. def.	24.546	24.7032	25.1806	24.9646	n. def.	n. def.	n. def.	24.4583	24.9495		0	1	0	0	0	0	0	0	0	0	0
Zinc transporter ZIP10	Q9ULF5	SLC39A10	9	0.349791	-1.51543	0.0814019	1.08937	24.2201	25.9741	24.905	28.2713	27.6512	28.3121	25.8355	25.4423	25.6815	24.0013	24.6428	24.6379	26.5556	25.0402		0	0	1	0	0	0	0	0	0	0	0
Syntenin-1	O00560	SDCBP	14	0.731445	-0.45118	0.082583	1.08311	28.618	28.8569	29.1428	28.1032	28.2535	27.9898	27.5323	27.9096	27.8803	28.4028	28.0728	28.4593	28.494	28.0428		1	1	1	0	1	0	0	0	0	0	1
Torsin-3A	Q9H497	TOR3A	4	1.84909	0.886816	0.0828126	1.0819	n. def.	n. def.	n. def.	24.0261	n. def.	23.8412	24.3673	25.2762	24.8181	n. def.	n. def.	n. def.	23.9337	24.8205		1	0	0	0	0	0	0	0	0	0	0
Creatine kinase U-type, mitochondrial	P12532;P17540	CKMT1A	18	2.04614	1.0329	0.0834135	1.07876	n. def.	n. def.	n. def.	28.3406	27.055	28.0417	29.091	29.054	28.391	n. def.	n. def.	n. def.	27.8124	28.8453		0	0	1	1	0	0	0	0	0	0	1
Calcitonin gene-related peptide 2	P10092;P06881	CALCB	3	0.862154	-0.213983	0.0835369	1.07812	n. def.	23.6764	23.7275	23.5478	n. def.	23.5756	n. def.	23.3059	23.5298	n. def.	n. def.	n. def.	23.6318	23.4179		0	0	0	0	1	0	0	0	0	0	0
Isopentenyl-diphosphate Delta-isomerase 1	Q13907	IDI1	10	1.70874	0.772934	0.083811	1.0767	26.6664	n. def.	n. def.	27.9695	26.8119	27.397	27.8615	28.1328	27.9581	n. def.	n. def.	n. def.	27.2112	27.9841		0	0	0	0	0	1	0	0	0	0	0
Xylosyltransferase 2	Q9H1B5	XYLT2	9	0.691246	-0.53273	0.0839066	1.0762	25.9704	25.7459	25.527	25.2283	26.0166	26.2659	24.7315	24.815	24.7196	25.5397	25.9398	25.812	25.7923	25.2596		0	0	1	0	0	0	0	0	1	0	0
UDP-glucose 6-dehydrogenase	O60701	UGDH	7	0.543536	-0.879552	0.0839438	1.07601	n. def.	n. def.	n. def.	26.1189	24.9056	25.5659	24.5923	24.9468	24.4125	n. def.	n. def.	n. def.	25.5301	24.6505		0	0	0	0	0	1	0	0	0	0	0
Protein diaphanous homolog 1	O60610	DIAPH1	11	0.404186	-1.30691	0.0846337	1.07246	n. def.	n. def.	n. def.	26.4804	24.2562	25.6041	24.1971	24.291	24.5926	n. def.	23.4794	n. def.	25.4469	24.14		1	0	1	0	0	0	0	0	0	0	1
Eukaryotic translation initiation factor 3 subunit C;Eukaryotic translation initiation factor 3 subunit C-like protein	Q99613;B5ME19	EIF3C;EIF3CL	10	0.642589	-0.638032	0.0853973	1.06856	25.0473	n. def.	24.533	25.2311	n. def.	n. def.	24.672	24.0803	n. def.	24.1451	n. def.	n. def.	24.9371	24.2991		1	0	0	0	0	0	0	0	0	0	0
Luc7-like protein 3	O95232	LUC7L3	8	0.516176	-0.954064	0.0858747	1.06613	n. def.	n. def.	n. def.	25.6117	n. def.	24.9381	23.8964	24.8197	23.9063	24.6608	n. def.	n. def.	25.2749	24.3208		0	1	0	0	0	0	0	0	0	0	0
Translation initiation factor eIF-2B subunit beta	P49770	EIF2B2	8	0.749878	-0.415273	0.0860309	1.06535	n. def.	n. def.	n. def.	25.9635	25.7408	26.3148	25.4453	25.6327	25.6955	n. def.	n. def.	n. def.	26.0064	25.5911		0	0	0	0	0	1	0	0	0	0	0
Glypican-4;Secreted glypican-4	O75487	GPC4	8	0.729575	-0.454872	0.0869359	1.0608	27.0988	26.7087	26.7283	n. def.	n. def.	n. def.	n. def.	n. def.	n. def.	26.2864	n. def.	26.4944	26.8453	26.3904		0	0	1	0	1	0	1	0	0	0	0
Cartilage intermediate layer protein 2;Cartilage intermediate layer protein 2 C1;Cartilage intermediate layer protein 2 C2	Q8IUL8	CILP2	27	1.50763	0.592281	0.0871911	1.05953	27.0515	27.5048	27.0747	27.1297	27.1898	26.9755	26.7144	27.38	27.2743	28.1699	28.2432	28.6979	27.1543	27.7466		0	0	0	0	1	0	0	0	0	0	0
Septin-8	Q92599	"SEP8"	10	0.75071	-0.413672	0.0877996	1.05651	n. def.	n. def.	n. def.	25.9188	n. def.	26.1652	25.5022	25.8405	25.5424	n. def.	n. def.	n. def.	26.042	25.6283		1	0	0	0	0	0	0	0	0	0	0
Soluble calcium-activated nucleotidase 1	Q8WVQ1	CANT1	20	0.596737	-0.744832	0.0878291	1.05636	28.7611	29.2031	29.4357	29.1568	29.5195	29.3205	27.4649	27.7486	27.7292	29.2906	29.3748	29.3195	29.2328	28.4879		0	0	1	0	0	0	0	0	1	0	0
Acidic leucine-rich nuclear phosphoprotein 32 family member E	Q9BTT0	ANP32E	6	0.598149	-0.741422	0.0880813	1.05512	26.6779	26.5425	26.7681	27.9627	27.6819	28.2651	26.8157	27.6862	26.1199	26.5088	26.2284	26.0907	27.3164	26.575		1	1	0	0	0	0	0	0	0	0	0
40S ribosomal protein S11	P62280	RPS11	5	0.798006	-0.325528	0.0885479	1.05282	n. def.	26.1791	n. def.	n. def.	n. def.	26.7755	26.0258	26.1144	26.0852	26.1578	26.3209	26.2068	26.4773	26.1518		0	0	0	0	0	1	0	0	0	0	0
Ubiquitin-like modifier-activating enzyme 6	A0AVT1	UBA6	29	2.64664	1.40416	0.0896524	1.04744	n. def.	n. def.	n. def.	27.5856	25.9808	25.8802	28.2798	27.292	28.0873	n. def.	n. def.	n. def.	26.4822	27.8864		0	0	0	0	0	1	0	0	0	0	0
Exocyst complex component 7	Q9UPT5	EXOC7	2	0.84621	-0.240912	0.0897025	1.0472	n. def.	n. def.	n. def.	22.8473	n. def.	22.8087	22.4895	22.7336	22.5381	n. def.	n. def.	n. def.	22.828	22.5871		1	0	1	0	0	0	0	0	0	0	1
Isoleucine--tRNA ligase, mitochondrial	Q9NSE4	IARS2	15	2.35485	1.23564	0.0901219	1.04517	n. def.	n. def.	n. def.	26.6837	25.1402	26.7754	27.2175	27.7578	27.3308	n. def.	n. def.	n. def.	26.1997	27.4354		0	0	0	1	0	0	0	0	0	0	0
Roundabout homolog 1	Q9Y6N7;Q9HCK4	ROBO1	22	1.34103	0.42334	0.0920305	1.03607	27.6211	27.4217	27.5298	26.3043	27.199	26.8241	27.4926	27.4448	27.228	27.6442	27.7136	27.9168	27.15	27.5733		0	0	1	0	0	0	0	1	0	0	0
Calcium-regulated heat stable protein 1	Q9Y2V2	CARHSP1	3	0.719596	-0.474741	0.0928258	1.03233	n. def.	n. def.	n. def.	26.1817	25.6472	26.0351	25.2065	25.7035	25.5297	n. def.	n. def.	n. def.	25.9547	25.4799		1	0	0	0	0	0	0	0	0	0	0
Succinate dehydrogenase [ubiquinone] flavoprotein subunit, mitochondrial	P31040	SDHA	10	0.676267	-0.564336	0.0929434	1.03178	n. def.	n. def.	n. def.	26.5965	26.0455	26.4442	26.1718	25.7203	25.5011	n. def.	n. def.	n. def.	26.3621	25.7977		0	0	1	1	0	0	0	0	0	0	1
Procollagen-lysine,2-oxoglutarate 5-dioxygenase 1	Q02809	PLOD1	34	1.31597	0.396131	0.0934118	1.0296	28.7781	29.1007	29.2521	29.4792	28.9677	28.9544	29.2657	29.015	28.9783	29.7015	29.9054	30.0431	29.0887	29.4848		0	0	1	0	0	0	0	0	0	0	1
SPARC	P09486	SPARC	17	7.98634	2.99753	0.0938712	1.02747	33.3514	33.9691	33.1898	26.3971	26.5069	26.5608	32.1218	32.3582	31.9691	34.1289	33.7824	33.5998	29.9958	32.9934		0	0	0	0	1	0	0	0	0	0	0
Agrin;Agrin N-terminal 110 kDa subunit;Agrin C-terminal 110 kDa subunit;Agrin C-terminal 90 kDa fragment;Agrin C-terminal 22 kDa fragment	O00468	AGRN	40	0.234085	-2.0949	0.094025	1.02676	28.9651	29.3164	29.3353	28.3229	28.7971	28.2638	23.6525	n. def.	23.8629	28.6613	28.8273	28.6886	28.8334	26.7385		0	0	1	0	1	0	0	0	1	0	0
Serine/threonine-protein kinase PAK 2;PAK-2p27;PAK-2p34	Q13177	PAK2	12	0.433761	-1.20503	0.0945459	1.02436	n. def.	n. def.	n. def.	27.0544	25.9915	25.9161	25.1191	24.3999	25.8279	n. def.	n. def.	n. def.	26.3207	25.1157		1	1	1	0	0	0	0	0	0	0	1
Cullin-4B	Q13620;REV__A2A288	CUL4B	25	1.56132	0.642767	0.0947448	1.02344	25.5585	26.2386	25.67	25.603	25.2622	24.2071	26.2938	26.8807	26.1107	26.084	25.6343	25.3925	25.4232	26.066		0	1	0	0	0	0	0	0	0	0	0
Collagen alpha-3(VI) chain	P12111	COL6A3	31	1.46135	0.547297	0.0964267	1.0158	25.8128	26.288	n. def.	25.9839	26.4647	26.222	26.4965	26.2443	27.7429	n. def.	26.6056	26.4186	26.1543	26.7016		0	0	0	0	1	0	0	0	0	0	0
Plexin domain-containing protein 2	Q6UX71	PLXDC2	6	0.446738	-1.1625	0.0965281	1.01535	26.1214	25.4323	26.2271	n. def.	n. def.	n. def.	24.4489	23.6357	n. def.	24.6829	24.8184	26.2365	25.927	24.7645		0	0	1	0	0	0	0	1	0	0	0
Bone morphogenetic protein 7	P18075	BMP7	4	0.488157	-1.03458	0.0969432	1.01348	25.141	24.9209	24.9668	n. def.	n. def.	23.8629	n. def.	23.3636	24.0131	n. def.	n. def.	n. def.	24.7229	23.6883		0	0	0	0	1	0	0	0	0	0	0
EF-hand domain-containing protein D2	Q96C19;Q9BUP0	EFHD2	7	0.559952	-0.836624	0.0977316	1.00996	n. def.	n. def.	n. def.	25.8216	26.3747	26.4383	25.6714	24.7048	25.7485	n. def.	n. def.	n. def.	26.2115	25.3749		0	0	1	0	0	0	0	0	0	0	1
Receptor-type tyrosine-protein phosphatase C	P08575	PTPRC	2	0.487006	-1.03799	0.0984023	1.00699	29.0951	30.6812	28.8823	n. def.	n. def.	n. def.	27.9846	27.976	27.7915	29.2991	28.9751	29.0628	29.5528	28.5149		0	0	1	0	0	0	0	1	0	0	0
Lysosomal thioesterase PPT2	Q9UMR5	PPT2	5	1.43329	0.519328	0.0985286	1.00644	n. def.	n. def.	n. def.	26.498	25.9038	25.673	26.493	26.8005	26.6776	26.206	n. def.	n. def.	26.0249	26.5443		0	0	0	0	0	1	0	0	0	0	0
Protein SAAL1	Q96ER3	SAAL1	10	0.783527	-0.351946	0.098774	1.00536	n. def.	n. def.	n. def.	25.7679	25.912	n. def.	25.5291	25.6501	25.2849	n. def.	n. def.	n. def.	25.84	25.488		0	0	0	0	0	1	0	0	0	0	0
L-lactate dehydrogenase A chain	P00338;P07864;Q6ZMR3	LDHA	34	1.48213	0.567668	0.0995381	1.00201	31.9067	32.1186	31.7599	32.7041	32.3563	32.632	33.3044	33.5648	33.3651	32.1202	32.2933	32.2357	32.2463	32.8139		1	0	0	0	0	0	0	0	0	0	0
Nicotinate-nucleotide pyrophosphorylase [carboxylating]	Q15274	QPRT	7	1.54897	0.631311	0.0996755	1.00141	26.2597	26.4795	26.1853	24.8838	25.6109	24.5741	25.8547	26.8317	26.3985	26.0887	26.3556	26.252	25.6656	26.2969		0	0	0	0	0	1	0	0	0	0	0
Myotrophin	P58546	MTPN	10	1.94091	0.95673	0.100397	0.998279	26.9383	25.7512	27.2021	27.0569	26.9593	27.6868	28.7847	28.5328	29.3161	26.6157	27.1474	26.9383	26.9324	27.8892		1	1	0	0	0	0	0	0	0	0	0
Glycogen phosphorylase, brain form	P11216	PYGB	29	2.60864	1.3833	0.100462	0.997998	n. def.	n. def.	n. def.	25.7591	25.136	26.0261	27.5142	28.0526	27.0332	n. def.	25.4949	n. def.	25.6404	27.0237		0	0	0	0	0	1	0	0	0	0	0
Succinyl-CoA ligase [GDP-forming] subunit beta, mitochondrial	Q96I99	SUCLG2	12	1.99926	0.999469	0.100705	0.99695	n. def.	n. def.	n. def.	26.3895	25.6627	26.9286	27.7414	27.4802	26.7576	n. def.	n. def.	n. def.	26.3269	27.3264		0	0	0	1	0	0	0	0	0	0	0
Heterogeneous nuclear ribonucleoprotein U	Q00839	HNRNPU	18	0.738724	-0.436893	0.101197	0.994831	27.6433	27.6685	27.7121	28.817	28.2965	28.1992	27.4537	28.1996	27.5367	27.7044	27.7231	27.0977	28.0561	27.6192		1	1	0	0	0	0	0	0	0	0	0
Alpha-soluble NSF attachment protein	P54920;Q9H115	NAPA	8	0.40886	-1.29032	0.101495	0.993557	n. def.	n. def.	n. def.	28.5207	30.5071	29.4121	28.2156	27.8269	28.5264	n. def.	n. def.	n. def.	29.48	28.1897		0	0	1	0	0	0	0	0	0	0	1
Beta-2-microglobulin;Beta-2-microglobulin form pI 5.3	P61769	B2M	7	0.557343	-0.843362	0.101714	0.992619	32.3169	32.4521	32.7923	31.4252	32.5258	32.312	29.8903	30.6851	31.2054	32.0765	32.399	32.5078	32.304	31.4607		0	0	0	0	1	0	0	0	0	0	0
26S proteasome non-ATPase regulatory subunit 8	P48556	PSMD8	8	1.37281	0.457132	0.102085	0.99104	n. def.	n. def.	n. def.	26.1507	25.5556	26.1805	26.475	26.5089	26.2743	n. def.	n. def.	n. def.	25.9623	26.4194		0	0	0	0	0	1	0	0	0	0	0
COP9 signalosome complex subunit 6	Q7L5N1	COPS6	4	0.502835	-0.991842	0.104007	0.982937	n. def.	n. def.	n. def.	26.5446	25.172	26.2177	25.3392	25.062	24.5575	n. def.	n. def.	n. def.	25.9781	24.9862		1	1	0	0	0	0	0	0	0	0	0
Ras-related C3 botulinum toxin substrate 1;Ras-related C3 botulinum toxin substrate 2	P63000;P15153	RAC1;RAC2	8	3.32294	1.73246	0.104546	0.980691	n. def.	n. def.	26.2911	n. def.	n. def.	24.8091	28.2344	27.3898	27.4877	26.0182	n. def.	n. def.	25.5501	27.2826		1	0	1	0	0	0	0	0	0	0	1
Density-regulated protein	O43583	DENR	7	1.73821	0.797605	0.105457	0.976926	n. def.	n. def.	25.5812	26.9518	26.1781	26.9583	27.2449	27.379	27.0209	n. def.	n. def.	n. def.	26.4173	27.2149		0	0	0	0	0	1	0	0	0	0	0
Basement membrane-specific heparan sulfate proteoglycan core protein;Endorepellin;LG3 peptide	P98160	HSPG2	13	0.674852	-0.567358	0.106675	0.971938	27.6494	27.5499	26.9997	27.2113	28.3377	27.7667	26.3957	26.2481	26.7615	27.6933	27.4436	27.5683	27.5858	27.0184		0	0	0	0	1	0	0	0	0	0	0
1,4-alpha-glucan-branching enzyme	Q04446	GBE1	16	2.18918	1.13039	0.107547	0.968402	25.7538	25.3277	25.3909	27.0747	26.9195	27.2016	28.0534	28.266	27.4717	n. def.	25.8426	n. def.	26.278	27.4084		0	0	0	0	0	1	0	0	0	0	0
Nidogen-2	Q14112	NID2	47	0.62949	-0.667744	0.108754	0.963556	31.0606	31.2765	31.2282	29.972	30.4649	30.054	29.3582	29.2844	29.4299	30.7787	30.5844	30.6141	30.676	30.0083		0	0	0	0	1	0	0	0	0	0	0
Tissue factor pathway inhibitor	P10646	TFPI	7	2.14962	1.10408	0.108757	0.963545	25.6114	25.4207	n. def.	n. def.	n. def.	n. def.	26.8583	27.0451	27.0166	n. def.	25.5604	n. def.	25.516	26.6201		0	0	1	0	1	0	1	0	0	0	0
ATP-dependent DNA helicase Q1	P46063	RECQL	17	0.720561	-0.472807	0.108977	0.962667	n. def.	n. def.	n. def.	27.4432	26.8322	27.0179	26.6238	26.3795	26.8716	n. def.	n. def.	n. def.	27.0978	26.625		0	1	0	0	0	0	0	0	0	0	0
Cleavage and polyadenylation specificity factor subunit 6	Q16630	CPSF6	8	1.48341	0.568919	0.10984	0.959238	26.3088	25.9242	25.5638	26.4136	24.9744	26.2904	26.1188	27.1568	26.7776	n. def.	26.4133	25.9408	25.9125	26.4814		0	1	0	0	0	0	0	0	0	0	0
Nardilysin	O43847	NRD1	17	0.593418	-0.75288	0.110242	0.957652	26.2069	26.567	26.6252	28.7908	26.8352	27.7701	26.7362	26.1081	25.7612	26.5807	26.8453	26.2463	27.1325	26.3797		0	0	0	0	0	1	0	0	0	0	0
Cat eye syndrome critical region protein 5	Q9BXW7	CECR5	6	1.8379	0.878059	0.112346	0.949443	n. def.	n. def.	n. def.	24.7467	n. def.	25.5314	26.3992	25.9546	25.6977	n. def.	n. def.	n. def.	25.1391	26.0172		0	0	0	0	0	1	0	0	0	0	0
Nucleoprotein TPR	P12270	TPR	25	0.72708	-0.459815	0.11238	0.949313	n. def.	n. def.	n. def.	27.251	26.5691	26.7027	26.5081	26.2106	26.4245	n. def.	n. def.	n. def.	26.8409	26.3811		1	1	1	0	0	0	0	0	0	0	1
Superoxide dismutase [Cu-Zn]	P00441	SOD1	12	1.64752	0.720293	0.112916	0.947243	31.1944	30.8218	31.1193	28.9411	29.3518	30.6784	30.8607	31.2881	30.5684	30.9651	31.355	31.3911	30.3511	31.0714		1	1	0	1	0	0	0	0	0	0	0
Cytoplasmic dynein 1 light intermediate chain 1	Q9Y6G9	DYNC1LI1	12	0.751827	-0.411527	0.114668	0.940557	n. def.	n. def.	n. def.	26.2297	25.751	25.6556	25.2697	25.6075	25.5245	n. def.	n. def.	n. def.	25.8788	25.4673		1	0	0	0	0	0	0	0	0	0	0
Glutathione S-transferase Mu 2	P28161;Q03013;P09488;P46439	GSTM2	12	2.77139	1.47061	0.114748	0.940256	24.783	24.9796	n. def.	25.0719	n. def.	25.678	28.0472	28.2736	27.7548	24.6346	25.5728	25.3094	25.1281	26.5987		1	0	0	0	0	0	0	0	0	0	0
tRNA-splicing ligase RtcB homolog	Q9Y3I0	RTCB	13	1.17667	0.234705	0.114887	0.939728	n. def.	26.6388	25.9712	26.1862	26.2573	26.2406	26.3746	26.5474	26.7636	26.3262	n. def.	26.4559	26.2588	26.4935		1	1	0	0	0	0	0	0	0	0	0
Methionine--tRNA ligase, cytoplasmic	P56192	MARS	25	1.61531	0.691809	0.116092	0.935196	n. def.	27.6983	25.363	27.5445	27.024	27.3886	27.5074	27.9483	27.8827	27.3359	27.7739	27.7248	27.0037	27.6955		1	0	0	0	0	0	0	0	0	0	0
Protein MENT	Q9BUN1	MENT	2	0.341314	-1.55083	0.116589	0.933341	26.0742	27.4978	26.2311	n. def.	n. def.	n. def.	23.8729	24.0493	23.5587	26.3851	26.5096	25.9258	26.6011	25.0502		0	0	0	0	1	0	0	0	0	0	0
60S ribosomal protein L26;60S ribosomal protein L26-like 1	P61254;Q9UNX3	RPL26;RPL26L1	6	0.64278	-0.637602	0.117344	0.930541	n. def.	n. def.	n. def.	27.0495	26.7146	26.3422	25.6833	26.5264	25.9838	n. def.	n. def.	n. def.	26.7021	26.0645		0	0	0	0	0	1	0	0	0	0	0
Src substrate cortactin	Q14247	CTTN	7	0.608603	-0.716427	0.118519	0.926212	n. def.	n. def.	n. def.	25.9368	25.4702	26.4746	24.8486	25.2936	25.5902	n. def.	n. def.	n. def.	25.9606	25.2441		1	0	1	0	0	0	0	0	0	0	1
Spondin-1	Q9HCB6	SPON1	21	0.495228	-1.01383	0.120951	0.917392	27.447	27.7966	27.5859	30.0873	30.6245	29.8991	27.8972	28.1041	27.9835	27.6738	27.5394	28.1594	28.9067	27.8929		0	0	0	0	1	0	0	0	0	0	0
DNA replication licensing factor MCM5	P33992	MCM5	10	0.470492	-1.08776	0.12132	0.916068	n. def.	n. def.	25.4203	27.6922	26.6808	26.9533	25.5157	25.9738	25.3072	n. def.	n. def.	n. def.	26.6867	25.5989		0	1	0	0	0	0	0	0	0	0	0
CD2 antigen cytoplasmic tail-binding protein 2	O95400	CD2BP2	4	0.628312	-0.670446	0.121502	0.915417	n. def.	n. def.	n. def.	25.8522	25.072	24.9757	24.9831	24.2913	24.6141	n. def.	n. def.	n. def.	25.3	24.6295		1	1	0	0	0	0	0	0	0	0	0
Nuclear mitotic apparatus protein 1	Q14980	NUMA1	6	0.64466	-0.63339	0.122337	0.912443	24.2084	24.0965	24.6867	23.0529	23.2315	23.1928	n. def.	23.3855	22.6475	n. def.	23.2081	23.2046	23.7448	23.1114		1	1	0	0	0	0	0	0	0	0	0
Clathrin light chain A	P09496	CLTA	9	1.73385	0.793981	0.12235	0.912397	n. def.	n. def.	26.167	27.6038	26.7273	27.3118	28.2133	27.418	27.608	n. def.	n. def.	n. def.	26.9525	27.7465		0	0	1	0	0	0	0	0	0	0	1
Phosphoglycolate phosphatase	A6NDG6	PGP	11	1.60504	0.682613	0.123253	0.909202	25.6918	24.6981	25.7934	26.8966	26.0068	26.1582	26.9616	27.0802	26.714	26.4244	25.6036	n. def.	25.8741	26.5567		0	0	0	0	0	1	0	0	0	0	0
AP-1 complex subunit gamma-1	O43747	AP1G1	13	1.73198	0.792425	0.124106	0.906209	n. def.	n. def.	n. def.	27.2587	25.9041	26.357	27.156	27.4637	27.2775	n. def.	n. def.	n. def.	26.5066	27.299		0	0	1	0	0	0	0	0	0	0	1
Clathrin light chain B	P09497	CLTB	10	1.34541	0.42805	0.124839	0.903649	26.3563	26.1576	26.0573	26.6037	25.9374	26.8641	27.313	26.6983	27.1173	26.5966	n. def.	26.0619	26.3294	26.7574		0	0	1	0	0	0	0	0	0	0	1
Collagen alpha-2(VI) chain	P12110	COL6A2	16	1.8227	0.866075	0.126815	0.89683	28.3012	28.2409	28.1597	26.1623	26.2735	26.2611	27.6745	27.4331	27.4416	28.6502	28.6285	28.7673	27.2331	28.0992		0	0	1	0	1	0	0	0	0	0	1
Tissue-type plasminogen activator;Tissue-type plasminogen activator chain A;Tissue-type plasminogen activator chain B	P00750	PLAT	28	0.473351	-1.07902	0.127807	0.893445	31.7872	31.5394	31.8769	29.4026	30.0415	29.1221	28.1706	29.2925	28.7022	30.3576	30.1836	30.589	30.6283	29.5493		0	0	0	0	1	0	0	0	0	0	0
Vesicle-fusing ATPase	P46459	NSF	19	0.753301	-0.408702	0.128791	0.890115	n. def.	n. def.	n. def.	28.1035	27.8088	28.2037	27.7604	27.2776	27.852	n. def.	n. def.	n. def.	28.0387	27.63		1	0	0	0	0	0	0	0	0	0	0
Alpha/beta hydrolase domain-containing protein 14B	Q96IU4	ABHD14B	7	1.86051	0.8957	0.129218	0.888678	n. def.	n. def.	n. def.	25.7714	25.7889	26.2773	27.4183	27.3664	26.8856	n. def.	25.696	n. def.	25.9459	26.8416		1	1	0	0	0	0	0	0	0	0	0
Tyrosine--tRNA ligase, mitochondrial	Q9Y2Z4	YARS2	6	0.387121	-1.36914	0.129262	0.888527	n. def.	n. def.	n. def.	25.7476	25.4996	24.1118	n. def.	23.8157	23.6854	n. def.	n. def.	n. def.	25.1197	23.7505		0	0	0	1	0	0	0	0	0	0	0
Enolase-phosphatase E1	Q9UHY7	ENOPH1	7	1.53218	0.61559	0.129604	0.887381	26.1337	25.9285	25.3739	26.4467	26.7025	26.0349	27.2353	27.7238	27.27	26.2451	26.062	25.7777	26.1034	26.719		1	1	0	0	0	0	0	0	0	0	0
Protein kinase C-binding protein NELL2	Q99435	NELL2	26	0.598756	-0.73996	0.129727	0.88697	28.5306	28.7553	28.8442	30.5963	30.2182	30.12	28.1086	28.2036	28.2755	29.3778	29.3496	29.3097	29.5108	28.7708		0	0	0	0	1	0	0	0	0	0	0
Copine-1	Q99829	CPNE1	9	0.815986	-0.293385	0.129824	0.886644	n. def.	n. def.	n. def.	27.5727	27.3152	27.0971	26.8958	27.0939	27.1151	n. def.	n. def.	n. def.	27.3283	27.035		1	1	1	0	0	0	0	0	0	0	1
GMP reductase 2	Q9P2T1	GMPR2	9	1.72356	0.785391	0.129919	0.886326	n. def.	n. def.	n. def.	25.5971	n. def.	26.0786	26.6516	27.0562	26.162	n. def.	n. def.	n. def.	25.8378	26.6232		0	0	0	0	0	1	0	0	0	0	0
Alpha-(1,3)-fucosyltransferase 11	Q495W5	FUT11	6	0.861707	-0.214731	0.130999	0.882733	n. def.	n. def.	n. def.	26.8286	n. def.	26.7624	26.4379	26.7077	26.5968	n. def.	n. def.	n. def.	26.7955	26.5808		0	0	1	0	0	0	0	0	1	0	0
Serine/arginine-rich splicing factor 9	Q13242	SRSF9	8	0.492675	-1.02129	0.131323	0.881658	n. def.	n. def.	n. def.	25.204	26.3721	25.6634	24.4161	25.0343	n. def.	n. def.	n. def.	n. def.	25.7465	24.7252		0	1	0	0	0	0	0	0	0	0	0
Eukaryotic initiation factor 4A-II;Eukaryotic initiation factor 4A-II, N-terminally processed	Q14240	EIF4A2	20	1.27986	0.355984	0.131381	0.881467	n. def.	n. def.	n. def.	26.9022	27.2619	26.9204	27.4288	27.614	27.1096	n. def.	n. def.	n. def.	27.0281	27.3841		0	0	0	0	0	1	0	0	0	0	0
GDP-mannose 4,6 dehydratase	O60547	GMDS	11	1.80492	0.851938	0.13171	0.880382	n. def.	n. def.	n. def.	26.0901	n. def.	25.2618	26.4073	26.943	26.2332	n. def.	n. def.	n. def.	25.6759	26.5279		0	0	0	0	0	1	0	0	0	0	0
Prostaglandin reductase 2	Q8N8N7	PTGR2	4	1.21171	0.277045	0.131712	0.880374	n. def.	n. def.	n. def.	24.5563	24.173	24.234	24.5813	24.7542	24.4589	n. def.	n. def.	n. def.	24.3211	24.5981		1	0	0	0	0	0	0	0	0	0	0
Serine hydroxymethyltransferase, cytosolic	P34896	SHMT1	14	0.588698	-0.7644	0.131811	0.880048	n. def.	n. def.	n. def.	27.6789	26.721	26.3231	26.2184	26.0739	26.1375	n. def.	n. def.	n. def.	26.9077	26.1433		1	0	0	0	0	0	0	0	0	0	0
Isocitrate dehydrogenase [NADP], mitochondrial	P48735	IDH2	19	1.42	0.505892	0.132359	0.878248	n. def.	n. def.	n. def.	27.23	27.5188	27.0079	27.8739	28.0746	27.3259	n. def.	n. def.	n. def.	27.2522	27.7581		0	0	0	1	0	0	0	0	0	0	0
Polypeptide N-acetylgalactosaminyltransferase 2;Polypeptide N-acetylgalactosaminyltransferase 2 soluble form	Q10471;Q8N4A0	GALNT2	25	0.777442	-0.363194	0.13267	0.877227	29.1279	29.3219	29.1069	28.91	29.4919	29.0686	28.4151	28.2335	28.4552	29.0509	29.4417	29.2518	29.1712	28.808		0	0	1	0	1	0	0	0	1	0	0
Cytochrome c oxidase assembly factor 7	Q96BR5	COA7	4	0.640586	-0.642536	0.132814	0.876756	n. def.	n. def.	n. def.	25.9953	n. def.	25.2828	25.0427	25.1933	24.7534	n. def.	n. def.	n. def.	25.639	24.9965		0	0	0	1	0	0	0	0	0	0	0
Procollagen galactosyltransferase 1	Q8NBJ5	COLGALT1	9	0.451611	-1.14685	0.133111	0.875786	n. def.	n. def.	n. def.	26.4023	24.8719	26.3334	24.543	25.3984	24.2258	n. def.	n. def.	n. def.	25.8692	24.7224		0	0	0	0	0	1	0	0	0	0	0
Cysteine and histidine-rich domain-containing protein 1	Q9UHD1;Q9BX84	CHORDC1	18	2.73963	1.45398	0.133295	0.875188	24.8574	25.4728	25.2034	27.8693	27.9056	27.6847	29.145	29.712	29.3871	26.6976	26.477	26.2984	26.4989	27.9528		0	0	0	0	0	1	0	0	0	0	0
Lysosome-associated membrane glycoprotein 2	P13473	LAMP2	4	1.91014	0.93368	0.134127	0.872485	27.4742	27.6098	27.2392	24.7411	25.0208	25.2828	27.3542	26.8087	26.551	27.5316	27.5095	27.215	26.228	27.1617		0	0	1	0	0	0	0	1	0	0	0
Cell surface glycoprotein MUC18	P43121	MCAM	5	0.647767	-0.626453	0.135209	0.868993	23.8671	24.0075	24.8623	22.7963	n. def.	23.4241	22.7334	23.0895	22.937	23.5813	23.484	n. def.	23.7915	23.165		0	0	1	0	0	0	0	1	0	0	0
Carboxypeptidase E	P16870	CPE	35	0.520092	-0.943162	0.135683	0.867474	32.2473	32.6619	32.7104	31.4896	32.326	31.7482	30.0275	29.9096	30.1779	32.3729	32.602	32.4344	32.1972	31.2541		0	1	1	0	1	0	0	0	0	0	1
Ribonuclease inhibitor	P13489	RNH1	22	1.5256	0.609381	0.136693	0.864253	27.2378	27.3207	27.5019	27.7268	25.8304	27.3692	28.3232	28.3512	28.3509	27.1797	27.3537	27.0845	27.1645	27.7738		1	0	0	0	0	0	0	0	0	0	0
Ran-binding protein 3	Q9H6Z4	RANBP3	8	0.700821	-0.512883	0.136851	0.863752	n. def.	25.918	25.5544	26.088	n. def.	25.658	25.7341	24.8961	26.0562	24.8272	24.945	n. def.	25.8046	25.2917		1	1	0	0	0	0	0	0	0	0	0
Zyxin	Q15942	ZYX	7	0.705892	-0.502481	0.137557	0.861518	n. def.	n. def.	n. def.	25.3587	24.516	25.1751	24.4723	24.6866	24.3835	n. def.	n. def.	n. def.	25.0166	24.5141		1	1	0	0	0	0	0	0	0	0	0
Tenascin	P24821	TNC	16	0.704878	-0.504554	0.139164	0.856474	27.577	27.216	27.6911	26.5619	26.9507	26.9678	26.7427	26.182	27.0441	n. def.	n. def.	n. def.	27.1608	26.6562		0	0	0	0	1	0	0	0	0	0	0
Ribose-5-phosphate isomerase	P49247	RPIA	3	1.27902	0.355036	0.139682	0.85486	n. def.	25.2163	n. def.	24.777	n. def.	24.5588	25.0053	25.3587	25.4055	n. def.	25.0535	n. def.	24.8507	25.2057		0	0	0	0	0	1	0	0	0	0	0
Interleukin enhancer-binding factor 3	Q12906	ILF3	31	1.13965	0.188589	0.139909	0.854154	28.6655	28.8491	28.7847	29.0074	28.8463	28.876	28.8329	29.5035	29.1711	28.8519	28.8562	28.9449	28.8382	29.0268		1	1	0	0	0	0	0	0	0	0	0
Reticulocalbin-3	Q96D15	RCN3	8	0.71561	-0.482754	0.140592	0.85204	27.032	27.1562	26.4172	26.0961	26.8005	26.7861	25.9044	26.1988	25.6284	27.0017	25.6709	26.9873	26.7147	26.2319		0	0	0	0	0	1	0	0	0	0	0
Protein phosphatase 1F	P49593	PPM1F	11	1.16378	0.218813	0.141247	0.850019	25.667	26.0779	25.9505	26.1786	25.9217	26.3517	26.2207	26.7029	26.0255	26.1865	26.0925	26.2322	26.0246	26.2434		0	0	0	0	0	1	0	0	0	0	0
Disintegrin and metalloproteinase domain-containing protein 22	Q9P0K1	ADAM22	3	0.314751	-1.66772	0.142994	0.844683	24.786	26.1325	26.6733	27.637	n. def.	23.4243	21.9119	22.2899	23.6127	25.4735	26.3373	24.7523	25.7306	24.0629		0	0	1	0	0	0	0	1	0	0	0
Prelamin-A/C;Lamin-A/C	P02545	LMNA	36	1.28042	0.356613	0.143067	0.844462	28.5496	28.4636	28.6517	28.1985	28.5806	28.4749	29.3287	29.2993	29.3301	28.4684	28.2464	28.3859	28.4865	28.8431		0	1	0	0	0	0	0	0	0	0	0
Adapter molecule crk	P46108	CRK	10	0.832492	-0.264492	0.143326	0.843676	n. def.	n. def.	n. def.	26.6975	26.7551	26.8163	26.4421	26.2614	26.4111	n. def.	26.8526	n. def.	26.7563	26.4918		1	0	1	0	0	0	0	0	0	0	1
Multifunctional protein ADE2;Phosphoribosylaminoimidazole-succinocarboxamide synthase;Phosphoribosylaminoimidazole carboxylase	P22234	PAICS	26	1.53309	0.616438	0.143446	0.843312	28.789	28.6048	28.8468	29.3765	28.1388	29.3593	30.1007	30.3504	30.1994	28.638	28.666	28.8593	28.8525	29.469		0	0	0	0	0	1	0	0	0	0	0
Pyridoxal phosphate phosphatase	Q96GD0	PDXP	10	1.56733	0.648307	0.145059	0.838454	n. def.	n. def.	n. def.	26.1669	n. def.	25.7013	26.9919	26.5088	26.2464	n. def.	n. def.	n. def.	25.9341	26.5824		1	0	1	0	0	0	0	0	0	0	1
THO complex subunit 4	Q86V81	ALYREF	8	0.610317	-0.712369	0.145403	0.837425	n. def.	n. def.	n. def.	27.5889	26.8628	27.5597	26.0422	26.7329	27.6365	26.0533	n. def.	26.6588	27.3371	26.6247		1	1	0	0	0	0	0	0	0	0	0
Proteasome inhibitor PI31 subunit	Q92530	PSMF1	4	1.37919	0.463825	0.145936	0.835838	n. def.	n. def.	24.6497	n. def.	n. def.	24.4089	24.7024	25.1376	25.389	n. def.	24.7434	n. def.	24.5293	24.9931		1	0	0	0	0	0	0	0	0	0	0
Importin-4	Q8TEX9	IPO4	23	0.478988	-1.06194	0.145953	0.835786	n. def.	n. def.	n. def.	28.4406	27.5313	27.9715	27.5618	27.4473	27.1924	n. def.	25.4752	n. def.	27.9811	26.9192		1	1	0	0	0	0	0	0	0	0	0
Elongation factor Tu GTP-binding domain-containing protein 1	Q7Z2Z2	EFTUD1	3	0.792476	-0.33556	0.146143	0.835222	n. def.	n. def.	n. def.	23.8718	24.0241	23.9077	23.9169	23.2915	23.5885	n. def.	n. def.	n. def.	23.9345	23.599		0	0	0	0	0	1	0	0	0	0	0
3(2),5-bisphosphate nucleotidase 1	O95861	BPNT1	18	2.16243	1.11266	0.148678	0.827752	27.0578	26.8852	25.7688	28.1381	27.9925	28.2686	29.6166	29.9836	29.4214	27.941	27.5614	26.263	27.3518	28.4645		0	0	0	0	0	1	0	0	0	0	0
Cathepsin B;Cathepsin B light chain;Cathepsin B heavy chain	P07858	CTSB	16	1.5659	0.646996	0.149128	0.826442	27.0974	28.2878	28.2584	29.0392	29.8709	29.3172	29.1683	29.7295	29.4323	29.2073	28.939	29.2764	28.6451	29.2921		0	0	0	0	1	0	0	0	0	0	0
Desmoplakin	P15924	DSP	9	0.619249	-0.691409	0.149964	0.824013	27.1702	27.0882	26.5452	n. def.	n. def.	n. def.	25.9197	n. def.	n. def.	26.6273	26.8961	25.5294	26.9345	26.2431		1	0	1	0	0	0	0	0	0	0	1
N-alpha-acetyltransferase 15, NatA auxiliary subunit	Q9BXJ9;Q6N069	NAA15	40	4.32313	2.11208	0.150187	0.823369	25.0238	24.7156	24.7211	28.4603	27.5631	27.5113	29.6951	29.7388	29.7205	24.6239	n. def.	n. def.	26.3325	28.4446		1	1	0	0	0	0	0	0	0	0	0
AP-2 complex subunit beta	P63010	AP2B1	26	0.589057	-0.76352	0.150568	0.822267	n. def.	26.8874	n. def.	28.6085	28.2326	28.0893	27.3381	27.0422	27.852	n. def.	n. def.	26.5315	27.9544	27.1909		0	0	1	0	0	0	0	0	0	0	1
Phosphoglucomutase-1	P36871	PGM1	30	1.59346	0.672162	0.150763	0.821705	27.8087	27.7446	27.5715	28.5986	28.2587	28.1557	29.8866	29.545	29.2313	28.1268	27.9094	27.4718	28.023	28.6952		1	0	0	0	0	0	0	0	0	0	0
Cochlin	O43405	COCH	32	0.529442	-0.917455	0.15126	0.820276	30.7871	31.0411	31.0336	33.48	33.5804	33.2702	31.8364	31.5536	31.6929	30.8193	30.8632	30.9222	32.1987	31.2813		0	0	0	0	1	0	0	0	0	0	0
3-ketoacyl-CoA thiolase, mitochondrial	P42765	ACAA2	7	0.824055	-0.279188	0.151345	0.820032	n. def.	n. def.	n. def.	25.079	n. def.	25.227	25.0115	24.9413	24.6688	n. def.	n. def.	n. def.	25.153	24.8739		0	0	0	1	0	0	0	0	0	0	0
GTP-binding protein 1	O00178	GTPBP1	7	0.543171	-0.880521	0.152817	0.815828	n. def.	n. def.	n. def.	25.973	25.0433	25.6036	24.201	25.4988	24.2784	n. def.	n. def.	n. def.	25.54	24.6594		1	0	0	0	0	0	0	0	0	0	0
Serine/threonine-protein kinase VRK1	Q99986	VRK1	11	0.808336	-0.306973	0.15416	0.812028	n. def.	n. def.	n. def.	26.532	25.9837	26.4251	26.0929	25.9217	26.0052	n. def.	n. def.	n. def.	26.3136	26.0066		1	1	0	0	0	0	0	0	0	0	0
Suppressor of G2 allele of SKP1 homolog	Q9Y2Z0	SUGT1	14	0.748804	-0.41734	0.155014	0.80963	n. def.	n. def.	n. def.	27.2384	26.6389	27.0991	26.317	26.7354	26.9691	26.2776	n. def.	n. def.	26.9921	26.5748		1	1	0	0	0	0	0	0	0	0	0
ATP-dependent RNA helicase DDX19A;ATP-dependent RNA helicase DDX19B	Q9NUU7;Q9UMR2;Q9UHL0	DDX19A;DDX19B	15	1.22503	0.292814	0.155621	0.807931	n. def.	n. def.	n. def.	26.3282	26.2421	26.3229	26.575	26.3123	26.8844	n. def.	n. def.	n. def.	26.2977	26.5906		1	1	1	0	0	0	0	0	0	0	1
Nuclear autoantigenic sperm protein	P49321	NASP	41	0.720047	-0.473838	0.156557	0.805328	30.148	30.0178	30.1946	31.4221	31.436	31.5203	30.2697	30.5765	30.3503	30.4344	30.1807	30.0841	30.7898	30.316		1	1	0	0	0	0	0	0	0	0	0
Prolyl endopeptidase	P48147	PREP	23	1.84018	0.879849	0.157531	0.802634	26.4304	n. def.	25.7805	27.8297	27.6422	27.4748	28.2695	27.8209	27.6438	n. def.	n. def.	n. def.	27.0315	27.9114		1	0	0	0	0	0	0	0	0	0	0
Structural maintenance of chromosomes protein 4	Q9NTJ3	SMC4	18	0.674589	-0.567919	0.158088	0.8011	26.4056	n. def.	n. def.	27.3691	26.8633	27.4746	26.4287	26.8455	26.1064	n. def.	n. def.	n. def.	27.0281	26.4602		1	1	0	0	0	0	0	0	0	0	0
Out at first protein homolog	Q86UD1	OAF	8	0.529517	-0.917251	0.159129	0.798251	29.0304	29.3567	29.149	26.5354	27.8595	27.4578	26.3422	26.4715	26.5767	28.5057	27.9841	28.0051	28.2315	27.3142		0	0	0	0	0	1	0	0	0	0	0
Secretogranin-3	Q8WXD2	SCG3	6	1.45984	0.545807	0.159556	0.797086	n. def.	n. def.	27.8398	28.7489	27.9902	28.1687	29.2238	28.8892	28.876	27.9417	n. def.	n. def.	28.1869	28.7327		0	0	1	0	1	0	0	0	0	0	1
60S acidic ribosomal protein P2	P05387	RPLP2	8	0.723593	-0.466749	0.159993	0.7959	27.9599	28.1838	28.5125	29.6569	28.7848	29.3145	28.2351	28.8616	27.8262	27.9413	28.2833	28.4643	28.7354	28.2686		0	0	0	0	0	1	0	0	0	0	0
Drebrin-like protein	Q9UJU6	DBNL	8	0.598813	-0.739823	0.161327	0.792292	n. def.	n. def.	25.2675	26.6691	26.4795	25.9918	24.6163	26.0525	24.9612	25.8186	n. def.	n. def.	26.102	25.3622		1	0	1	0	0	0	0	0	0	0	1
Protein disulfide-isomerase A4	P13667	PDIA4	43	0.807471	-0.308517	0.161493	0.791845	29.7629	30.1168	30.0786	30.4628	30.4389	30.3959	30.3006	30.4907	29.9507	29.5787	29.5654	29.5187	30.2093	29.9008		0	0	0	0	0	1	0	0	0	0	0
Midkine	P21741	MDK	8	3.83474	1.93913	0.161944	0.790635	29.5456	28.3826	29.8721	23.1533	n. def.	24.1803	29.1268	28.8437	29.0773	28.6132	28.7696	29.3648	27.0268	28.9659		0	0	0	0	1	0	0	0	0	0	0
Hepatoma-derived growth factor	P51858	HDGF	19	0.712155	-0.489736	0.163203	0.787271	28.4716	28.6151	28.7609	29.6436	29.7607	29.6602	29.4088	29.2247	28.595	28.2963	28.1692	28.2797	29.152	28.6623		1	1	0	0	0	0	0	0	0	0	0
Glucosamine-6-phosphate isomerase 1	P46926	GNPDA1	17	1.47843	0.564069	0.163417	0.786702	n. def.	n. def.	n. def.	27.8804	26.9585	27.2577	27.9784	28.2299	27.5805	n. def.	n. def.	n. def.	27.3655	27.9296		1	0	0	0	0	0	0	0	0	0	0
26S proteasome non-ATPase regulatory subunit 12	O00232;REV__A8MT70;P0C617	PSMD12	24	2.49735	1.3204	0.163506	0.786465	n. def.	25.6961	n. def.	28.8781	27.8561	28.0484	29.083	29.0319	28.7053	n. def.	n. def.	n. def.	27.6197	28.9401		0	0	0	0	0	1	0	0	0	0	0
Structural maintenance of chromosomes protein 3	Q9UQE7	SMC3	22	0.598032	-0.741704	0.164315	0.784323	n. def.	n. def.	n. def.	27.9998	n. def.	26.9542	26.5766	26.7618	26.8674	n. def.	n. def.	n. def.	27.477	26.7353		0	1	0	0	0	0	0	0	0	0	0
ADP-ribosylation factor 1;ADP-ribosylation factor 3	P84077;P61204	ARF1;ARF3	11	1.65769	0.72917	0.165763	0.780513	26.2585	26.053	26.146	27.9911	27.8448	27.36	28.1028	28.1507	28.7943	27.0918	26.7383	27.1506	26.9422	27.6714		1	0	1	0	0	0	0	0	0	0	1
Echinoderm microtubule-associated protein-like 2	O95834;O00423;Q6ZMW3;Q05BV3	EML2	13	1.25637	0.329261	0.166104	0.779621	n. def.	n. def.	n. def.	25.4851	n. def.	25.3161	25.4673	25.8624	25.8598	n. def.	n. def.	n. def.	25.4006	25.7299		1	0	0	0	0	0	0	0	0	0	0
ATP-dependent RNA helicase DDX1	Q92499	DDX1	22	1.55993	0.641478	0.16731	0.776478	25.3971	25.7936	26.2374	27.059	26.0253	26.5208	27.5393	27.7945	27.3754	26.1552	26.4306	25.587	26.1722	26.8137		1	1	0	0	0	0	0	0	0	0	0
Far upstream element-binding protein 2	Q92945	KHSRP	24	0.671921	-0.573636	0.167531	0.775906	27.6699	26.9814	27.5379	28.7495	27.5694	28.194	25.9782	28.0343	27.783	27.3477	27.0986	27.0187	27.7837	27.2101		1	1	0	0	0	0	0	0	0	0	0
Protein transport protein Sec31A	O94979	SEC31A	14	1.22213	0.289396	0.168066	0.77452	25.6529	25.4067	25.6775	25.8223	n. def.	25.4588	25.3912	26.3177	25.948	25.9153	n. def.	n. def.	25.6037	25.8931		1	0	1	0	0	0	0	0	0	0	1
Eukaryotic translation initiation factor 2 subunit 2	P20042	EIF2S2	11	1.65078	0.723148	0.168134	0.774345	n. def.	n. def.	n. def.	31.4574	n. def.	30.4188	31.5396	31.8046	31.6396	n. def.	n. def.	n. def.	30.9381	31.6613		0	0	0	0	0	1	0	0	0	0	0
Microfibrillar-associated protein 2	P55001	MFAP2	4	0.339413	-1.55888	0.168205	0.774162	28.3594	28.7741	28.4918	n. def.	n. def.	n. def.	25.5795	25.3358	25.4397	28.2135	28.4644	28.8646	28.5418	26.9829		0	0	0	0	1	0	0	0	0	0	0
40S ribosomal protein S21	P63220	RPS21	8	3.45297	1.78784	0.168227	0.774104	25.7461	25.0145	n. def.	29.3749	28.4091	28.5069	28.9708	29.3515	29.2721	n. def.	n. def.	n. def.	27.4103	29.1982		0	0	0	0	0	1	0	0	0	0	0
Dynactin subunit 2	Q13561	DCTN2	16	1.73989	0.798993	0.168255	0.774031	n. def.	26.139	n. def.	28.0346	27.3905	27.5333	27.9299	28.4019	27.8883	n. def.	n. def.	n. def.	27.2744	28.0734		1	0	1	0	0	0	0	0	0	0	1
Calmodulin	P62158;P27482;P02585	CALM1	14	0.787545	-0.344566	0.169759	0.770168	31.1165	31.5406	30.6787	32.1027	31.6757	31.1586	31.0714	31.4353	30.7618	31.2072	30.6957	31.0339	31.3788	31.0342		1	0	0	0	0	0	0	0	0	0	0
Carbohydrate sulfotransferase 12	Q9NRB3	CHST12	8	1.25327	0.325698	0.170223	0.768982	24.8015	24.8261	25.0167	25.3035	24.646	24.9897	24.5903	24.7979	25.1396	25.5946	25.776	25.6393	24.9306	25.2563		0	0	1	0	0	0	0	0	1	0	0
Eukaryotic translation elongation factor 1 epsilon-1	O43324	EEF1E1	5	1.38184	0.46659	0.171258	0.766348	n. def.	n. def.	n. def.	26.1727	25.6594	26.1015	26.729	25.9898	26.6146	n. def.	n. def.	n. def.	25.9779	26.4444		1	1	0	0	0	0	0	0	0	0	0
Coagulation factor X;Factor X light chain;Factor X heavy chain;Activated factor Xa heavy chain	P00742	F10	3	0.611921	-0.708583	0.173797	0.759957	26.9012	26.3145	26.818	25.1835	26.9272	n. def.	n. def.	24.7837	25.9014	n. def.	25.9858	26.2102	26.4289	25.7203		0	0	0	0	1	0	0	0	0	0	0
Calcium-binding protein 39	Q9Y376;Q9H9S4	CAB39	9	1.36913	0.453265	0.174079	0.759252	25.0359	25.0041	24.7367	26.0254	25.3486	24.6796	25.9865	26.2881	25.4029	n. def.	25.1421	25.1388	25.1384	25.5917		1	0	0	0	0	0	0	0	0	0	0
Probable 8-oxo-dGTP diphosphatase NUDT15	Q9NV35	NUDT15	5	1.50631	0.591019	0.174315	0.758666	n. def.	n. def.	n. def.	24.7918	n. def.	25.0385	25.6973	25.8074	25.0139	n. def.	n. def.	n. def.	24.9152	25.5062		0	0	0	0	0	1	0	0	0	0	0
Desmocollin-2	Q02487	DSC2	16	1.92305	0.943398	0.175163	0.756558	28.0649	29.2889	29.3676	25.8487	26.9329	27.2364	27.3984	28.235	29.0105	29.2771	29.2117	29.2671	27.7899	28.7333		0	0	1	0	0	0	0	1	0	0	0
Electron transfer flavoprotein subunit alpha, mitochondrial	P13804	ETFA	11	0.645583	-0.631325	0.175224	0.756406	n. def.	n. def.	n. def.	28.6603	27.5331	28.1935	27.6792	27.7169	27.0968	n. def.	n. def.	n. def.	28.129	27.4976		0	0	0	1	0	0	0	0	0	0	0
Thioredoxin domain-containing protein 12	O95881	TXNDC12	7	0.433321	-1.20649	0.176192	0.754013	n. def.	n. def.	24.62	27.2048	27.3203	27.0689	25.4143	26.1859	25.6997	24.088	n. def.	n. def.	26.5535	25.347		0	0	0	0	0	1	0	0	0	0	0
Cysteine--tRNA ligase, cytoplasmic	P49589	CARS	26	2.89559	1.53386	0.176449	0.75338	n. def.	24.715	n. def.	26.9821	26.1693	25.2739	28.171	28.7689	27.5033	n. def.	24.8324	n. def.	25.785	27.3189		1	0	0	0	0	0	0	0	0	0	0
Apolipoprotein C-III	P02656	APOC3	1	0.525755	-0.927537	0.17762	0.750509	27.6247	27.0094	27.3456	n. def.	n. def.	n. def.	25.2767	25.6137	25.6389	27.0191	27.0784	27.7673	27.3266	26.399		0	0	0	0	1	0	0	0	0	0	0
60S ribosomal protein L6	Q02878	RPL6	8	0.613088	-0.705835	0.178362	0.748698	25.9737	n. def.	n. def.	27.2347	27.6081	27.4317	26.2664	26.1981	26.604	n. def.	n. def.	n. def.	27.062	26.3562		0	0	0	0	0	1	0	0	0	0	0
Dipeptidyl peptidase 1;Dipeptidyl peptidase 1 exclusion domain chain;Dipeptidyl peptidase 1 heavy chain;Dipeptidyl peptidase 1 light chain	P53634	CTSC	20	1.20417	0.268037	0.178508	0.748342	29.0937	29.0652	29.6535	30.1223	29.9184	29.5878	29.712	29.7623	29.757	29.9832	29.7555	30.0791	29.5735	29.8415		0	0	0	0	0	1	0	0	0	0	0
UPF0489 protein C5orf22	Q49AR2	C5orf22	4	0.662398	-0.59423	0.178668	0.747953	n. def.	n. def.	n. def.	25.3553	24.5669	24.3568	24.1811	24.5069	23.8083	n. def.	n. def.	n. def.	24.7597	24.1654		0	0	0	0	0	1	0	0	0	0	0
Semaphorin-3C	Q99985	SEMA3C	9	1.47173	0.55751	0.178977	0.747202	25.8859	n. def.	26.4461	n. def.	26.1984	25.7556	26.571	25.7321	25.8732	26.9401	27.3768	27.2809	26.0715	26.629		0	0	0	0	1	0	0	0	0	0	0
Histone-binding protein RBBP4	Q09028	RBBP4	19	0.780209	-0.358068	0.181213	0.74181	28.4818	28.8589	28.3273	29.779	29.0694	29.306	28.4044	28.6969	28.2243	28.6833	28.5894	29.0757	28.9704	28.6123		0	1	0	0	0	0	0	0	0	0	0
NKG2D ligand 2	Q9BZM5;Q5VY80;Q6H3X3	ULBP2	5	1.34963	0.43256	0.181479	0.741174	26.4149	n. def.	26.8609	25.1341	26.4558	26.1449	26.4703	26.391	26.226	26.7754	26.9583	26.9871	26.2021	26.6347		0	0	1	0	1	0	1	0	0	0	0
Bifunctional UDP-N-acetylglucosamine 2-epimerase/N-acetylmannosamine kinase;UDP-N-acetylglucosamine 2-epimerase (hydrolyzing);N-acetylmannosamine kinase	Q9Y223	GNE	2	1.29205	0.369661	0.182701	0.738258	n. def.	n. def.	n. def.	23.0768	n. def.	23.227	23.7824	23.5519	23.2304	n. def.	n. def.	n. def.	23.1519	23.5216		1	0	0	0	0	0	0	0	0	0	0
Reticulocalbin-2	Q14257	RCN2	8	0.666997	-0.584247	0.182711	0.738235	n. def.	n. def.	25.9677	26.906	26.5028	26.846	25.861	26.5966	25.4565	n. def.	n. def.	n. def.	26.5556	25.9714		0	0	0	0	0	1	0	0	0	0	0
Carboxymethylenebutenolidase homolog	Q96DG6	CMBL	9	0.47885	-1.06235	0.184594	0.733782	n. def.	n. def.	n. def.	27.458	27.3769	27.1115	27.0559	26.8254	26.5915	n. def.	24.5397	n. def.	27.3155	26.2531		1	0	0	0	0	0	0	0	0	0	0
Fibrillin-2	P35556	FBN2	63	0.635151	-0.654829	0.18468	0.73358	30.5394	30.6388	30.8689	29.5833	29.6813	29.9615	28.123	29.1185	28.8883	30.3251	30.3581	30.5313	30.2122	29.5574		0	0	0	0	1	0	0	0	0	0	0
Huntingtin-interacting protein K	Q9NX55	HYPK	5	1.60034	0.678376	0.184912	0.733036	n. def.	n. def.	n. def.	24.8354	24.726	n. def.	25.3567	26.0307	24.9898	n. def.	n. def.	n. def.	24.7807	25.4591		1	1	0	0	0	0	0	0	0	0	0
Fatty acid synthase;[Acyl-carrier-protein] S-acetyltransferase;[Acyl-carrier-protein] S-malonyltransferase;3-oxoacyl-[acyl-carrier-protein] synthase;3-oxoacyl-[acyl-carrier-protein] reductase;3-hydroxyacyl-[acyl-carrier-protein] dehydratase;Enoyl-[acyl-carrier-protein] reductase;Oleoyl-[acyl-carrier-protein] hydrolase	P49327	FASN	120	0.51016	-0.97098	0.184961	0.73292	30.2792	30.2152	29.9985	32.8946	32.145	32.4942	31.2945	31.5074	31.0865	29.6167	29.5014	29.1944	31.3378	30.3668		1	0	0	0	0	0	0	0	0	0	0
Tropomyosin alpha-4 chain	P67936;P09493	TPM4	19	0.904314	-0.145104	0.185299	0.732127	28.4005	28.6298	28.0898	28.4674	28.687	28.3026	28.2183	28.4171	28.2257	28.2311	28.1611	28.4531	28.4295	28.2844		1	0	0	0	0	0	0	0	0	0	0
Adenylosuccinate synthetase isozyme 2	P30520;Q8N142	ADSS	16	2.77118	1.4705	0.187732	0.726463	24.0785	24.9914	24.2044	28.3528	28.0681	28.3599	29.1245	29.1282	29.02	26.4381	26.4969	26.6705	26.3425	27.813		1	0	0	0	0	0	0	0	0	0	0
Peptidyl-prolyl cis-trans isomerase D	Q08752	PPID	14	1.3722	0.456488	0.187813	0.726275	26.1091	n. def.	26.1938	26.492	25.2781	25.9093	26.7928	26.4575	27.101	25.6731	n. def.	26.2402	25.9964	26.4529		1	1	0	0	0	0	0	0	0	0	0
78 kDa glucose-regulated protein	P11021;REV__Q9NXD2	HSPA5	35	1.17175	0.22867	0.18787	0.726142	31.1046	31.267	31.2883	31.4741	31.9273	31.2423	31.9063	31.9707	31.5886	31.3473	31.5008	31.3619	31.3839	31.6126		1	0	0	0	0	0	0	0	0	0	0
Dihydropyrimidinase-related protein 2	Q16555	DPYSL2	14	1.16111	0.215499	0.187978	0.725893	n. def.	n. def.	n. def.	26.4175	26.3042	26.4145	26.5205	26.414	26.8483	n. def.	n. def.	n. def.	26.3788	26.5942		1	0	1	0	0	0	0	0	0	0	1
Protein TBRG4	Q969Z0	TBRG4	5	0.607078	-0.720046	0.188903	0.723761	n. def.	n. def.	n. def.	26.1806	25.2345	25.1593	24.8421	n. def.	24.7674	n. def.	n. def.	n. def.	25.5248	24.8047		0	0	0	1	0	0	0	0	0	0	0
UPF0769 protein C21orf59	P57076	C21orf59	4	0.716609	-0.480741	0.189111	0.723283	n. def.	n. def.	n. def.	24.5292	24.2866	24.816	n. def.	23.7893	24.337	n. def.	n. def.	n. def.	24.5439	24.0632		1	0	0	0	0	0	0	0	0	0	0
Fructose-2,6-bisphosphatase TIGAR	Q9NQ88	TIGAR	8	1.39717	0.482506	0.190585	0.71991	n. def.	n. def.	n. def.	25.381	n. def.	25.3824	26.1954	25.9542	25.443	n. def.	n. def.	n. def.	25.3817	25.8642		1	1	0	1	0	0	0	0	0	0	0
Proteasome subunit beta type-3	P49720	PSMB3	11	2.20051	1.13784	0.190772	0.719484	26.8411	26.5225	26.4057	29.1016	26.2908	27.5302	30.085	29.9066	29.2684	26.4948	26.9852	26.7791	27.1153	28.2532		1	1	0	0	0	0	0	0	0	0	0
N-acetylgalactosaminyltransferase 7	Q86SF2	GALNT7	19	0.569249	-0.812868	0.190878	0.719245	27.868	28.1745	28.5209	27.5594	26.558	27.1023	25.75	25.6385	25.783	27.5349	28.3085	27.891	27.6305	26.8176		0	0	1	0	0	0	0	0	1	0	0
SWI/SNF complex subunit SMARCC1	Q92922;Q8TAQ2	SMARCC1	8	0.834289	-0.261381	0.191961	0.716788	n. def.	n. def.	n. def.	24.7724	n. def.	24.5116	24.5436	24.3815	24.2169	n. def.	n. def.	n. def.	24.642	24.3807		0	1	0	0	0	0	0	0	0	0	0
TBC1 domain family member 13	Q9NVG8	TBC1D13	8	1.56162	0.643046	0.192541	0.715476	n. def.	n. def.	n. def.	24.1212	25.3518	24.3557	25.5576	25.1975	25.0028	n. def.	n. def.	n. def.	24.6096	25.2526		0	0	0	0	0	1	0	0	0	0	0
Methylthioribose-1-phosphate isomerase	Q9BV20	MRI1	16	0.713292	-0.487436	0.192762	0.714979	27.4262	26.5243	27.0249	27.9106	27.8068	27.6328	27.246	27.3919	27.4322	25.8131	27.2065	26.3113	27.3876	26.9002		1	1	0	0	0	0	0	0	0	0	0
Low-density lipoprotein receptor-related protein 2	P98164	LRP2	9	2.70277	1.43444	0.193129	0.714153	24.1513	25.1265	24.8044	n. def.	n. def.	n. def.	n. def.	23.9864	n. def.	27.5136	27.0163	25.9977	24.6941	26.1285		0	0	1	0	0	0	0	1	0	0	0
Collagen alpha-2(IV) chain;Canstatin	P08572	COL4A2	14	0.713924	-0.486158	0.193532	0.713247	27.5141	27.9524	28.1781	28.2369	28.3912	28.3915	26.7325	26.7995	27.2447	28.2933	28.373	28.3042	28.1107	27.6245		0	0	0	0	1	0	0	0	0	0	0
Ester hydrolase C11orf54	Q9H0W9	C11orf54	4	2.39088	1.25754	0.193676	0.712925	n. def.	24.1469	23.8427	n. def.	23.7329	26.1666	26.2565	27.031	25.6224	n. def.	n. def.	24.0096	24.4723	25.7298		0	1	0	0	0	0	0	0	0	0	0
Pyridoxal kinase	O00764	PDXK	15	2.72415	1.4458	0.194202	0.711746	24.3258	24.9533	24.7104	27.2433	26.6506	27.0269	29.2307	29.4682	29.0134	25.0946	25.8728	24.9053	25.8184	27.2642		1	0	0	0	0	0	0	0	0	0	0
ATP synthase subunit alpha, mitochondrial	P25705;REV__Q9Y5A7;REV__O00522	ATP5A1	20	0.766431	-0.383772	0.194236	0.71167	n. def.	27.8765	n. def.	29.0428	28.6533	28.3469	27.8472	28.0828	28.2617	28.1928	n. def.	n. def.	28.4799	28.0961		0	0	1	1	0	0	0	0	0	0	1
Gamma-interferon-inducible lysosomal thiol reductase	P13284	IFI30	5	2.05842	1.04154	0.194926	0.71013	28.6389	29.018	28.7824	25.3507	29.61	28.5782	29.0593	28.1126	28.2267	30.2886	30.0911	30.4493	28.3297	29.3713		0	0	0	0	1	0	0	0	0	0	0
Notchless protein homolog 1	Q9NVX2	NLE1	10	1.73217	0.792584	0.196805	0.705964	n. def.	n. def.	n. def.	26.6177	25.0177	24.9408	26.7474	26.6641	25.8019	26.0585	n. def.	n. def.	25.5254	26.318		0	1	0	0	0	0	0	0	0	0	0
Ubiquitin-40S ribosomal protein S27a;Ubiquitin;40S ribosomal protein S27a;Ubiquitin-60S ribosomal protein L40;Ubiquitin;60S ribosomal protein L40;Polyubiquitin-B;Ubiquitin;Polyubiquitin-C;Ubiquitin	P62979;P62987;P0CG47;P0CG48	RPS27A;UBA52;UBB;UBC	11	1.41252	0.498266	0.197282	0.704912	30.7771	31.0218	30.4636	31.4879	30.8559	32.0933	32.1089	32.3174	32.2074	31.1535	31.023	30.8789	31.1166	31.6148		1	1	0	0	0	0	0	0	0	0	0
Transcription elongation factor A protein 1	P23193;Q15560	TCEA1	12	1.94607	0.960564	0.197702	0.703988	n. def.	24.5417	24.8426	26.837	27.0479	26.3799	27.3348	27.9156	27.3492	25.3569	26.4954	n. def.	25.9298	26.8904		0	1	0	0	0	0	0	0	0	0	0
SH3 domain-binding glutamic acid-rich-like protein	O75368	SH3BGRL	5	1.46588	0.551768	0.197821	0.703727	25.2895	n. def.	25.1095	25.8523	25.6746	26.5722	26.5172	26.8535	26.7972	25.71	25.3788	n. def.	25.6996	26.2514		0	0	0	0	0	1	0	0	0	0	0
Leucine--tRNA ligase, cytoplasmic	Q9P2J5	LARS	44	2.74663	1.45766	0.197878	0.703603	26.3317	25.6022	25.3821	29.4828	28.1025	28.3456	28.4133	29.3644	28.2188	n. def.	n. def.	n. def.	27.2078	28.6655		1	0	0	0	0	0	0	0	0	0	0
Destrin	P60981	DSTN	11	1.57381	0.65426	0.198165	0.702973	25.793	25.6373	25.8327	27.3583	n. def.	27.3185	27.0697	27.3175	27.1552	n. def.	n. def.	26.6266	26.388	27.0422		0	0	0	0	0	1	0	0	0	0	0
Protein zwilch homolog	Q9H900	ZWILCH	4	1.31475	0.394788	0.199492	0.700075	n. def.	n. def.	n. def.	24.2056	n. def.	24.4335	24.8634	24.913	24.3666	n. def.	n. def.	n. def.	24.3195	24.7143		0	0	0	0	0	1	0	0	0	0	0
RNA-binding motif protein, X chromosome;RNA-binding motif protein, X chromosome, N-terminally processed;RNA binding motif protein, X-linked-like-1	P38159;Q96E39;O75526;Q8N7X1	RBMX;RBMXL1	7	1.22503	0.292813	0.201487	0.695752	n. def.	24.67	n. def.	24.9357	24.6029	24.7442	25.0611	25.2754	25.3061	n. def.	n. def.	24.4816	24.7382	25.031		0	1	0	0	0	0	0	0	0	0	0
TAR DNA-binding protein 43	Q13148	TARDBP	3	1.17266	0.229782	0.201853	0.694965	n. def.	n. def.	n. def.	24.4998	n. def.	24.5269	24.6052	24.9583	24.6659	n. def.	n. def.	n. def.	24.5133	24.7431		0	1	0	0	0	0	0	0	0	0	0
Insulin-like growth factor-binding protein complex acid labile subunit	P35858	IGFALS	3	0.651727	-0.61766	0.202379	0.693835	n. def.	n. def.	n. def.	25.0531	25.9411	25.0665	24.7086	24.7632	n. def.	n. def.	n. def.	n. def.	25.3535	24.7359		0	0	0	0	1	0	0	0	0	0	0
Retinol-binding protein 4;Plasma retinol-binding protein(1-182);Plasma retinol-binding protein(1-181);Plasma retinol-binding protein(1-179);Plasma retinol-binding protein(1-176)	P02753	RBP4	5	2.43969	1.2867	0.202894	0.692732	30.5953	31.0639	29.955	25.8123	n. def.	28.0443	29.7163	29.7484	29.6575	30.87	31.2534	31.0398	29.0942	30.3809		0	0	0	0	1	0	0	0	0	0	0
CD44 antigen	P16070	CD44	1	1.78194	0.833449	0.204121	0.690112	27.9358	27.1671	n. def.	26.0495	n. def.	n. def.	28.3559	n. def.	28.7485	26.9174	27.502	27.8974	27.0508	27.8842		0	0	1	0	0	0	0	1	0	0	0
Protein NDRG1	Q92597	NDRG1	10	0.660986	-0.597309	0.205524	0.687138	n. def.	26.3466	n. def.	27.0101	25.4906	26.8154	25.7537	25.6699	26.0315	n. def.	n. def.	n. def.	26.4157	25.8184		1	1	1	0	0	0	0	0	0	0	1
Acidic leucine-rich nuclear phosphoprotein 32 family member B	Q92688	ANP32B	9	0.717319	-0.479314	0.205802	0.68655	27.8053	27.6244	28.4715	29.3817	27.227	28.3946	28.2009	27.2203	27.3412	28.0687	27.793	27.4044	28.1507	27.6714		1	1	0	0	0	0	0	0	0	0	0
Vascular non-inflammatory molecule 2	O95498	VNN2	2	0.773218	-0.371052	0.206819	0.68441	27.6102	27.6816	27.7467	27.1507	27.6068	29.0125	27.5009	27.1761	27.7098	27.1586	27.6729	27.364	27.8014	27.4304		0	0	1	0	0	0	1	0	0	0	0
Vascular endothelial growth factor A	P15692	VEGFA	3	0.808664	-0.306388	0.20849	0.680914	26.2359	26.4928	n. def.	n. def.	n. def.	25.9277	25.7754	25.8038	26.1581	n. def.	n. def.	n. def.	26.2188	25.9124		0	0	0	0	1	0	0	0	0	0	0
BAG family molecular chaperone regulator 3	O95817	BAG3	9	1.10788	0.147805	0.209476	0.678866	n. def.	n. def.	n. def.	24.2505	24.3782	24.4533	n. def.	24.5792	24.4378	n. def.	n. def.	n. def.	24.3607	24.5085		0	0	0	0	0	1	0	0	0	0	0
Carbohydrate sulfotransferase 11	Q9NPF2	CHST11	4	0.616471	-0.697895	0.210275	0.677213	25.8647	25.9727	n. def.	25.3932	26.0679	25.0717	23.805	24.6081	n. def.	n. def.	25.2125	26.279	25.674	24.9761		0	0	1	0	0	0	0	0	1	0	0
Plectin	Q15149	PLEC	14	1.81719	0.861708	0.212196	0.673263	n. def.	n. def.	n. def.	n. def.	25.6599	25.5366	26.0795	25.9998	27.3005	n. def.	n. def.	n. def.	25.5983	26.46		1	0	0	0	0	0	0	0	0	0	0
CTP synthase 1	P17812	CTPS1	24	0.46739	-1.0973	0.213049	0.671521	27.5152	n. def.	n. def.	29.853	28.3008	28.9296	28.9561	28.2001	27.9016	n. def.	25.4431	27.2608	28.6496	27.5523		0	0	0	0	0	1	0	0	0	0	0
40S ribosomal protein S2	P15880	RPS2	9	0.806043	-0.311072	0.213567	0.670467	27.2216	27.5816	27.1897	27.156	27.0804	26.917	27.3953	26.868	27.1648	27.3667	26.1848	26.3003	27.191	26.88		0	0	0	0	0	1	0	0	0	0	0
Kynurenine--oxoglutarate transaminase 3	Q6YP21	CCBL2	8	0.815706	-0.293879	0.213711	0.670172	n. def.	n. def.	n. def.	27.1293	26.7353	26.5344	26.6879	26.3668	26.4626	n. def.	n. def.	n. def.	26.7997	26.5058		0	0	0	0	0	1	0	0	0	0	0
Tumor protein D54	O43399	TPD52L2	7	0.742449	-0.429636	0.213797	0.669999	n. def.	26.7713	n. def.	27.8802	27.7615	27.9172	27.4703	27.0799	27.2747	26.7867	n. def.	n. def.	27.5825	27.1529		0	0	0	0	0	1	0	0	0	0	0
E3 ubiquitin/ISG15 ligase TRIM25	Q14258	TRIM25	4	0.700278	-0.514	0.214342	0.668894	n. def.	n. def.	n. def.	24.6311	24.0483	23.78	23.58	23.6982	n. def.	n. def.	n. def.	n. def.	24.1531	23.6391		1	0	0	0	0	0	0	0	0	0	0
ADP-sugar pyrophosphatase	Q9UKK9	NUDT5	16	1.45188	0.537918	0.216819	0.663903	27.9365	27.7328	28.0484	29.2829	28.8762	28.7765	29.8931	29.6762	29.4809	28.1605	28.3624	28.3076	28.4422	28.9801		0	0	0	0	0	1	0	0	0	0	0
Ephrin type-A receptor 7	Q15375;Q5JZY3	EPHA7	11	0.535293	-0.9016	0.217238	0.663064	27.025	28.1206	27.6415	25.8428	n. def.	24.8919	24.793	24.9952	25.3028	26.0956	27.1775	26.4525	26.7044	25.8028		0	0	1	0	0	0	0	1	0	0	0
Poliovirus receptor	P15151	PVR	7	0.925938	-0.111012	0.217605	0.66233	28.4867	28.9269	28.8297	28.8593	28.871	29.0395	28.7218	28.7964	28.7567	28.5876	28.6573	28.8272	28.8355	28.7245		0	0	1	0	1	0	0	1	0	0	0
Ectonucleotide pyrophosphatase/phosphodiesterase family member 1;Alkaline phosphodiesterase I;Nucleotide pyrophosphatase	P22413	ENPP1	9	0.730954	-0.452148	0.218138	0.661269	25.6032	26.0518	25.8672	25.3323	25.389	24.845	24.344	24.2628	24.6351	25.643	25.857	25.6337	25.5148	25.0626		0	0	1	0	1	0	0	0	1	0	0
Phosphatidylinositol 5-phosphate 4-kinase type-2 gamma	Q8TBX8	PIP4K2C	5	1.57041	0.651137	0.218164	0.661216	n. def.	n. def.	n. def.	23.7724	23.2774	23.2497	23.8478	24.8871	23.5181	n. def.	n. def.	n. def.	23.4332	24.0843		1	0	1	0	0	0	0	0	0	0	1
Cullin-1	Q13616	CUL1	19	1.21081	0.275969	0.218947	0.659661	n. def.	n. def.	n. def.	26.4402	26.112	26.5478	26.7924	26.766	26.3694	n. def.	n. def.	n. def.	26.3666	26.6426		0	0	0	0	0	1	0	0	0	0	0
Transforming protein RhoA;Rho-related GTP-binding protein RhoC	P61586;P08134;P62745	RHOA;RHOC	11	1.58112	0.66095	0.219341	0.65888	25.694	n. def.	25.6937	26.7048	25.9243	25.5357	27.2448	27.4604	27.1593	25.2197	25.773	n. def.	25.9105	26.5714		1	0	1	0	0	0	0	0	0	0	1
Cell division control protein 42 homolog	P60953	CDC42	10	1.37048	0.454684	0.220313	0.656959	25.8072	26.1068	n. def.	26.0929	n. def.	26.9959	26.6406	26.9611	26.5145	n. def.	n. def.	n. def.	26.2507	26.7054		1	0	1	0	0	0	0	0	0	0	1
Golgi resident protein GCP60	Q9H3P7	ACBD3	10	1.37771	0.462272	0.222535	0.652601	n. def.	n. def.	n. def.	26.0544	n. def.	25.8961	26.0697	26.8575	26.3854	n. def.	n. def.	n. def.	25.9753	26.4375		0	0	1	1	0	0	0	0	0	0	1
Thrombospondin-1	P07996	THBS1	32	0.843381	-0.245743	0.223123	0.651456	26.5214	27.1295	26.6085	26.9454	26.6799	26.5042	25.9048	26.2272	26.4696	26.6273	26.6473	27.0383	26.7315	26.4857		0	0	0	0	0	1	0	0	0	0	0
Cation-independent mannose-6-phosphate receptor	P11717	IGF2R	38	0.741841	-0.430819	0.223563	0.650601	29.6649	29.7885	29.6077	28.8599	28.8366	28.8701	27.9168	28.5335	28.3302	29.4439	29.5388	29.2796	29.2713	28.8405		0	0	1	0	0	0	0	1	0	0	0
Suprabasin	Q6UWP8	SBSN	2	3.41051	1.76999	0.223682	0.650369	25.1143	22.9383	21.4312	19.473	22.0009	21.6288	n. def.	n. def.	n. def.	23.4643	25.9403	22.1987	22.0978	23.8678		0	0	0	0	1	0	0	0	0	0	0
NEDD8-activating enzyme E1 catalytic subunit	Q8TBC4	UBA3	18	1.65647	0.728115	0.2261	0.645699	25.9576	n. def.	n. def.	27.1782	26.6668	26.606	27.8745	28.7075	27.7618	26.4915	27.2578	25.8884	26.6021	27.3303		0	0	0	0	0	1	0	0	0	0	0
Glutamate--cysteine ligase regulatory subunit	P48507	GCLM	5	0.82504	-0.277464	0.226105	0.64569	n. def.	n. def.	n. def.	25.1641	n. def.	25.3409	24.8074	25.2355	24.8823	n. def.	n. def.	n. def.	25.2525	24.9751		0	0	0	0	0	1	0	0	0	0	0
Alcohol dehydrogenase class-3	P11766	ADH5	15	1.70216	0.767363	0.226697	0.644555	26.7392	26.5305	26.7042	27.6591	27.8922	27.3127	29.1189	29.1482	29.1201	26.8502	26.7705	26.4341	27.1396	27.907		1	0	0	0	0	0	0	0	0	0	0
Coatomer subunit alpha;Xenin;Proxenin	P53621	COPA	25	1.3845	0.469364	0.227392	0.643224	27.4613	26.4328	25.7518	27.0407	26.5294	26.7878	26.9649	27.1201	27.325	n. def.	n. def.	n. def.	26.6673	27.1367		1	0	1	0	1	0	0	0	0	0	1
Plexin-B2	O15031	PLXNB2	9	1.29291	0.370619	0.228318	0.64146	26.638	26.7078	26.2397	25.7749	n. def.	n. def.	n. def.	n. def.	n. def.	26.7615	26.5011	26.8695	26.3401	26.7107		0	0	1	0	0	0	0	1	0	0	0
Protein LZIC	Q8WZA0	LZIC	3	0.813616	-0.297581	0.228383	0.641336	n. def.	n. def.	n. def.	25.4699	25.5074	25.8768	n. def.	25.4597	25.1811	n. def.	n. def.	n. def.	25.618	25.3204		0	0	0	0	0	1	0	0	0	0	0
Bifunctional 3-phosphoadenosine 5-phosphosulfate synthase 1;Sulfate adenylyltransferase;Adenylyl-sulfate kinase	O43252	PAPSS1	8	1.39398	0.479212	0.22853	0.641058	n. def.	n. def.	n. def.	25.3303	24.213	25.0437	25.3068	25.2968	25.4211	n. def.	n. def.	n. def.	24.8623	25.3416		0	0	0	0	0	1	0	0	0	0	0
Sepiapterin reductase	P35270	SPR	5	1.28391	0.360542	0.228573	0.640974	n. def.	n. def.	n. def.	25.3914	24.8695	25.15	25.3479	25.9015	25.2432	n. def.	n. def.	n. def.	25.137	25.4975		1	0	0	0	0	0	0	0	0	0	0
Heterogeneous nuclear ribonucleoprotein A3	P51991	HNRNPA3	9	0.687368	-0.540846	0.22921	0.639766	n. def.	24.5592	24.7202	n. def.	n. def.	25.5587	n. def.	23.9604	24.6405	24.6147	n. def.	n. def.	24.946	24.4052		0	1	0	0	0	0	0	0	0	0	0
Non-histone chromosomal protein HMG-14	P05114	HMGN1	5	1.67061	0.740372	0.229293	0.639609	n. def.	n. def.	n. def.	24.4535	n. def.	25.3685	25.2413	26.1726	25.5403	n. def.	n. def.	n. def.	24.911	25.6514		1	1	0	0	0	0	0	0	0	0	0
VWFA and cache domain-containing protein 1	Q5VU97	CACHD1	18	0.491324	-1.02525	0.229864	0.63853	28.2315	28.5149	28.1263	26.6339	27.4577	26.3892	24.7635	25.4367	24.6718	28.2333	27.8462	28.2506	27.5589	26.5337		0	0	1	0	0	0	0	1	0	0	0
U3 small nucleolar RNA-interacting protein 2	O43818	RRP9	12	0.630092	-0.666365	0.230381	0.637553	n. def.	n. def.	n. def.	27.211	n. def.	26.2984	26.4606	26.1087	25.6957	n. def.	n. def.	n. def.	26.7547	26.0883		0	1	0	0	0	0	0	0	0	0	0
Semaphorin-7A	O75326	SEMA7A	4	1.84131	0.880729	0.230977	0.636431	26.0001	n. def.	n. def.	24.6868	24.6366	25.0312	24.5669	25.2	n. def.	26.1435	26.1849	27.7518	25.0887	25.9694		0	0	1	0	0	0	1	0	0	0	0
DNA-(apurinic or apyrimidinic site) lyase;DNA-(apurinic or apyrimidinic site) lyase, mitochondrial	P27695	APEX1	21	1.50238	0.587252	0.232875	0.632877	27.7405	27.6442	28.34	29.6738	28.8343	28.9023	29.5463	30.2553	29.7014	28.3654	28.3499	28.4403	28.5225	29.1098		1	1	0	1	0	0	0	0	0	0	0
Fibulin-5	Q9UBX5	FBLN5	6	0.635247	-0.65461	0.233108	0.632442	26.5972	26.3495	26.1755	n. def.	26.4499	24.7881	24.4735	24.5827	n. def.	25.7437	25.7924	26.4948	26.072	25.4174		0	0	0	0	1	0	0	0	0	0	0
Host cell factor 1;HCF N-terminal chain 1;HCF N-terminal chain 2;HCF N-terminal chain 3;HCF N-terminal chain 4;HCF N-terminal chain 5;HCF N-terminal chain 6;HCF C-terminal chain 1;HCF C-terminal chain 2;HCF C-terminal chain 3;HCF C-terminal chain 4;HCF C-terminal chain 5;HCF C-terminal chain 6	P51610	HCFC1	12	0.667322	-0.583545	0.233691	0.631359	n. def.	n. def.	n. def.	26.47	n. def.	25.4399	25.2847	25.3357	25.4939	n. def.	n. def.	n. def.	25.955	25.3714		1	1	0	0	0	0	0	0	0	0	0
WD repeat-containing protein 5	P61964;Q86VZ2	WDR5	9	0.78751	-0.34463	0.234643	0.629593	n. def.	n. def.	n. def.	27.4278	27.1015	27.0442	26.5286	27.2578	26.7532	n. def.	n. def.	n. def.	27.1912	26.8465		0	1	0	0	0	0	0	0	0	0	0
Poly(U)-binding-splicing factor PUF60	Q9UHX1	PUF60	14	1.30674	0.385977	0.234652	0.629576	26.8741	26.3888	27.2016	26.2982	25.3144	25.8941	26.3063	26.5196	26.6748	27.264	26.7659	26.7566	26.3285	26.7145		0	1	0	0	0	0	0	0	0	0	0
26S proteasome non-ATPase regulatory subunit 1	Q99460	PSMD1	24	2.25496	1.1731	0.234665	0.629551	24.3994	25.265	25.1725	28.0947	26.3349	27.0147	28.0121	28.8792	28.3798	n. def.	25.0461	25.7827	26.0469	27.22		0	0	0	0	0	1	0	0	0	0	0
Inorganic pyrophosphatase 2, mitochondrial	Q9H2U2	PPA2	5	1.57504	0.655389	0.234824	0.629258	n. def.	n. def.	n. def.	25.0149	25.1051	24.8907	26.0613	26.4801	25.5007	n. def.	n. def.	24.5937	25.0036	25.6589		0	0	0	1	0	0	0	0	0	0	0
Xaa-Pro aminopeptidase 1	Q9NQW7	XPNPEP1	20	1.52444	0.608278	0.235891	0.627289	25.4896	26.1883	26.3338	26.5489	25.9856	26.2164	28.074	27.9686	27.0367	25.6255	25.5983	26.1091	26.1271	26.7354		1	0	0	0	0	0	0	0	0	0	0
Serine/threonine-protein kinase Nek9	Q8TD19	NEK9	4	1.14077	0.190007	0.236184	0.626749	n. def.	n. def.	n. def.	24.9357	n. def.	24.6254	25.0336	24.9914	24.8866	n. def.	n. def.	n. def.	24.7805	24.9705		1	1	0	0	0	0	0	0	0	0	0
Serine/threonine-protein phosphatase PP1-alpha catalytic subunit	P62136	PPP1CA	16	0.587362	-0.767678	0.236349	0.626447	n. def.	n. def.	n. def.	27.0555	26.4219	26.827	26.4948	26.18	26.6838	24.6432	n. def.	n. def.	26.7681	26.0004		1	1	0	0	0	0	0	0	0	0	0
FACT complex subunit SPT16	Q9Y5B9	SUPT16H	15	1.26725	0.341701	0.237483	0.624367	26.1672	26.2764	26.271	25.5295	n. def.	24.8713	26.0363	26.0468	25.834	26.2462	26.37	26.4553	25.8231	26.1648		0	1	0	0	0	0	0	0	0	0	0
Fibrillin-1	P35555	FBN1	43	0.6821	-0.551944	0.237731	0.623915	28.1865	28.2104	28.3081	28.0421	29.4751	28.8228	26.9843	27.1777	27.1685	28.803	28.7988	28.8011	28.5075	27.9556		0	0	0	0	1	0	0	0	0	0	0
Insulin-like growth factor 2 mRNA-binding protein 1	Q9NZI8;Q9Y6M1	IGF2BP1	18	0.654864	-0.610733	0.238326	0.622828	n. def.	n. def.	n. def.	29.0493	27.9936	28.7111	27.5176	28.5718	27.8325	n. def.	n. def.	n. def.	28.5847	27.974		1	1	0	0	0	0	0	0	0	0	0
Telomeric repeat-binding factor 2-interacting protein 1	Q9NYB0	TERF2IP	4	0.693641	-0.527738	0.238873	0.621834	n. def.	n. def.	n. def.	24.6729	n. def.	24.8083	23.9542	24.7646	23.9197	n. def.	n. def.	n. def.	24.7406	24.2128		1	1	0	0	0	0	0	0	0	0	0
Cytochrome c oxidase subunit 5A, mitochondrial	P20674	COX5A	3	0.849398	-0.235488	0.240294	0.619258	n. def.	n. def.	n. def.	25.4727	25.2672	25.0694	25.268	24.9948	24.8401	n. def.	n. def.	n. def.	25.2698	25.0343		0	0	1	1	0	0	0	0	0	0	1
Fibronectin;Anastellin;Ugl-Y1;Ugl-Y2;Ugl-Y3	P02751	FN1	67	0.876442	-0.19027	0.240773	0.618393	31.289	31.357	31.4432	30.6573	30.8813	31.0248	31.0348	30.6323	31.1758	30.9876	30.6805	31	31.1088	30.9185		0	0	0	0	1	0	0	0	0	0	0
Isocitrate dehydrogenase [NAD] subunit alpha, mitochondrial	P50213	IDH3A	9	0.598033	-0.741703	0.240849	0.618254	n. def.	n. def.	n. def.	26.4343	n. def.	26.2961	25.3158	26.4017	25.1529	n. def.	n. def.	n. def.	26.3652	25.6235		0	0	0	1	0	0	0	0	0	0	0
Endoplasmin	P14625;Q58FF3	HSP90B1	50	0.743275	-0.428032	0.241249	0.617534	30.2713	30.2026	30.2308	31.7405	31.5129	31.6614	30.8936	30.7888	30.6806	30.2159	30.4205	30.0518	30.9366	30.5085		0	0	0	0	0	1	0	0	0	0	0
Dihydropteridine reductase	P09417	QDPR	9	1.53141	0.614859	0.242841	0.614678	n. def.	n. def.	n. def.	26.3622	27.1765	26.3928	27.1927	27.9153	26.668	n. def.	n. def.	n. def.	26.6438	27.2587		0	0	0	0	0	1	0	0	0	0	0
Enhancer of rudimentary homolog	P84090	ERH	7	1.11908	0.162316	0.242935	0.614511	28.4182	28.3293	28.4629	28.9379	28.353	28.5756	28.9325	28.3122	28.5189	28.845	28.686	28.7562	28.5128	28.6751		0	0	0	0	0	1	0	0	0	0	0
Proteasome assembly chaperone 1	O95456	PSMG1	7	1.61583	0.692275	0.243333	0.6138	n. def.	n. def.	n. def.	25.3299	24.4814	24.6046	26.2086	26.3571	25.5449	25.039	n. def.	24.3382	24.8053	25.4976		1	0	0	0	0	0	0	0	0	0	0
COP9 signalosome complex subunit 7b	Q9H9Q2	COPS7B	6	0.884405	-0.177221	0.24404	0.612539	n. def.	n. def.	n. def.	24.7712	24.4959	24.8596	24.6568	24.5225	24.4157	n. def.	n. def.	n. def.	24.7089	24.5317		1	1	0	0	0	0	0	0	0	0	0
Ribonuclease H2 subunit C	Q8TDP1	RNASEH2C	5	0.739538	-0.435303	0.245382	0.610158	n. def.	n. def.	n. def.	26.222	25.2182	25.4043	25.1756	25.0328	25.3302	n. def.	n. def.	n. def.	25.6148	25.1795		0	1	0	0	0	0	0	0	0	0	0
THO complex subunit 2	Q8NI27	THOC2	12	0.709441	-0.495246	0.245653	0.609678	n. def.	n. def.	n. def.	26.0991	24.9369	25.5025	25.0691	25.2337	24.75	n. def.	n. def.	n. def.	25.5128	25.0176		0	1	0	0	0	0	0	0	0	0	0
tRNA (guanine-N(7)-)-methyltransferase	Q9UBP6	METTL1	4	1.25631	0.329192	0.246266	0.608595	n. def.	n. def.	n. def.	23.7596	23.2162	23.051	23.6085	23.8929	23.5129	n. def.	n. def.	n. def.	23.3423	23.6714		0	1	0	0	0	0	0	0	0	0	0
Macrophage colony-stimulating factor 1;Processed macrophage colony-stimulating factor 1	P09603	CSF1	4	1.38812	0.473136	0.248039	0.60548	25.3567	24.4708	n. def.	n. def.	25.0271	n. def.	25.0624	24.5971	25.1916	25.7635	25.9828	25.9503	24.9515	25.4246		0	0	1	0	1	0	0	1	0	0	0
Prolyl 3-hydroxylase OGFOD1	Q8N543	OGFOD1	8	0.751936	-0.411318	0.248852	0.604058	n. def.	n. def.	n. def.	26.0236	25.0972	25.6251	25.0022	25.05	25.4598	n. def.	n. def.	n. def.	25.582	25.1706		1	1	0	0	0	0	0	0	0	0	0
NEDD8-conjugating enzyme Ubc12	P61081	UBE2M	7	1.27209	0.3472	0.249353	0.603185	26.0338	n. def.	26.0829	27.0536	26.2956	26.3627	26.5919	26.5055	27.0414	n. def.	n. def.	n. def.	26.3657	26.7129		0	0	0	0	0	1	0	0	0	0	0
Neuronal pentraxin receptor	O95502	NPTXR	8	0.725752	-0.462452	0.249542	0.602857	n. def.	n. def.	25.5403	26.193	26.2961	25.9586	24.8214	24.9819	n. def.	25.4599	26.3691	26.0405	25.997	25.5346		0	0	1	0	0	0	0	0	1	0	0
Beta-1,4-galactosyltransferase 1;Lactose synthase A protein;N-acetyllactosamine synthase;Beta-N-acetylglucosaminylglycopeptide beta-1,4-galactosyltransferase;Beta-N-acetylglucosaminyl-glycolipid beta-1,4-galactosyltransferase;Processed beta-1,4-galactosyltransferase 1	P15291	B4GALT1	9	0.63441	-0.656512	0.249644	0.602678	27.9697	27.9687	28.4521	26.9923	27.7087	27.0984	25.7784	25.6584	26.5545	27.8879	28.1614	28.2102	27.6983	27.0418		0	0	1	0	1	0	0	0	1	0	0
Large proline-rich protein BAG6	P46379	BAG6	8	1.39655	0.48187	0.253297	0.59637	n. def.	n. def.	25.1179	26.5491	26.1799	26.2695	26.4972	26.5996	26.4361	n. def.	n. def.	n. def.	26.0291	26.511		1	1	0	0	0	0	0	0	0	0	0
Catenin alpha-1	P35221	CTNNA1	4	0.7826	-0.353653	0.253898	0.595342	n. def.	23.862	23.7292	n. def.	23.5046	n. def.	23.0415	23.1651	23.8283	n. def.	n. def.	n. def.	23.6986	23.345		1	0	1	0	0	0	0	0	0	0	1
Adenylosuccinate lyase	P30566	ADSL	20	1.31049	0.390102	0.253966	0.595225	26.9932	26.7308	27.0322	27.8179	27.4503	27.6116	28.2168	28.2472	28.2503	27.2181	27.3619	26.6824	27.2727	27.6628		0	0	0	0	0	1	0	0	0	0	0
Insulin-like growth factor-binding protein 7	Q16270	IGFBP7	9	0.532067	-0.91032	0.254109	0.594981	27.4732	27.6053	27.7649	25.553	27.1614	26.2462	24.1982	24.8094	24.8342	27.4157	27.9656	27.1189	26.9673	26.057		0	0	0	0	1	0	0	0	0	0	0
E3 ubiquitin-protein ligase HUWE1	Q7Z6Z7	HUWE1	41	0.536016	-0.899653	0.254721	0.593935	24.8067	n. def.	n. def.	28.1726	26.2875	27.3208	26.2441	26.4322	25.8593	24.702	25.4985	n. def.	26.6469	25.7472		1	1	0	0	0	0	0	0	0	0	0
Inositol-3-phosphate synthase 1	Q9NPH2	ISYNA1	18	1.42302	0.508958	0.256578	0.59078	27.2273	26.9109	27.6804	28.6398	28.5235	28.6718	29.2235	29.2611	28.6359	27.8513	28.0091	27.7266	27.9423	28.4513		1	0	0	0	0	0	0	0	0	0	0
Calsyntenin-3	Q9BQT9	CLSTN3	31	0.651599	-0.617943	0.256998	0.590071	30.6668	31.1571	31.1615	29.1158	30.4535	29.4995	28.8765	28.956	28.8186	30.5118	30.6421	30.5414	30.3424	29.7244		0	0	1	0	0	0	0	1	0	0	0
Transcription factor A, mitochondrial	Q00059	TFAM	8	0.677447	-0.56182	0.257145	0.589823	n. def.	n. def.	n. def.	27.1551	26.2883	26.2056	26.3848	25.4044	26.1745	n. def.	n. def.	n. def.	26.5497	25.9879		0	0	0	1	0	0	0	0	0	0	0
Fibromodulin	Q06828	FMOD	6	0.793538	-0.33363	0.258122	0.588176	27.4301	27.5109	26.9674	26.7131	27.167	27.993	26.5962	26.5337	26.4355	27.6938	27.2593	27.2613	27.2969	26.9633		0	0	0	0	1	0	0	0	0	0	0
THUMP domain-containing protein 1	Q9NXG2	THUMPD1	7	1.41196	0.497702	0.25813	0.588161	n. def.	n. def.	n. def.	25.4406	24.9319	25.0643	25.8595	26.104	24.9664	n. def.	n. def.	n. def.	25.1456	25.6433		0	0	0	0	0	1	0	0	0	0	0
Osteoclast-stimulating factor 1	Q92882	OSTF1	5	0.933433	-0.0993818	0.258402	0.587704	n. def.	n. def.	n. def.	27.1142	27.0387	27.2642	27.0706	27.0808	26.9675	n. def.	n. def.	n. def.	27.139	27.0396		1	0	0	0	0	0	0	0	0	0	0
Antithrombin-III	P01008	SERPINC1	9	1.5789	0.65892	0.259497	0.585868	n. def.	n. def.	n. def.	23.5075	24.6386	23.8117	24.0453	24.1855	24.6815	25.6671	n. def.	n. def.	23.9859	24.6448		0	0	0	0	1	0	0	0	0	0	0
C-type lectin domain family 11 member A	Q9Y240	CLEC11A	6	0.778249	-0.361696	0.259531	0.585811	25.9008	25.7454	25.7251	n. def.	26.2027	24.995	25.0291	n. def.	25.4894	25.5378	n. def.	n. def.	25.7138	25.3521		1	0	0	0	1	0	0	0	0	0	0
Vacuolar protein sorting-associated protein 26A	O75436	VPS26A	13	1.59481	0.67338	0.259715	0.585504	25.9145	n. def.	n. def.	27.8045	27.1529	27.3089	27.9932	28.0039	27.1586	n. def.	n. def.	n. def.	27.0452	27.7186		1	0	1	0	0	0	0	0	0	0	1
Histone H2A type 2-C;Histone H2A type 2-A	Q16777;Q6FI13	HIST2H2AC;HIST2H2AA3	7	0.658788	-0.602113	0.260033	0.584972	n. def.	n. def.	n. def.	26.1055	26.4665	27.142	25.7176	26.2209	n. def.	n. def.	n. def.	n. def.	26.5714	25.9692		0	1	0	0	0	0	0	0	0	0	0
Proliferating cell nuclear antigen	P12004;Q8N7P1	PCNA	23	1.42666	0.512637	0.260922	0.583489	29.5806	29.6563	29.9524	30.2775	31.0088	30.7717	31.7252	31.3257	31.4776	30.0044	29.916	29.8743	30.2079	30.7205		0	1	0	0	0	0	0	0	0	0	0
Eukaryotic translation initiation factor 3 subunit J	O75822	EIF3J	7	0.785023	-0.349192	0.262362	0.5811	n. def.	n. def.	n. def.	26.6862	25.836	25.9486	25.8594	25.7865	25.7773	n. def.	n. def.	n. def.	26.1569	25.8077		1	0	0	0	0	0	0	0	0	0	0
Pachytene checkpoint protein 2 homolog	Q15645	TRIP13	9	0.749328	-0.41633	0.262368	0.581089	n. def.	n. def.	n. def.	26.9624	26.0541	26.3933	25.851	25.9007	26.4092	n. def.	n. def.	n. def.	26.4699	26.0536		0	0	0	0	0	1	0	0	0	0	0
Phosphoacetylglucosamine mutase	O95394	PGM3	18	1.73786	0.79731	0.263225	0.579673	25.9131	26.0664	n. def.	27.7178	26.1269	26.9787	28.6099	28.8724	28.0628	25.8863	26.5408	26.1749	26.5606	27.3579		0	0	0	0	0	1	0	0	0	0	0
Core histone macro-H2A.1	O75367	H2AFY	6	0.727906	-0.458175	0.263238	0.579651	25.8892	n. def.	26.641	n. def.	24.9315	24.9602	24.9119	25.1985	24.9337	n. def.	25.3637	25.3287	25.6055	25.1473		0	1	0	0	0	0	0	0	0	0	0
N-acetylgalactosamine-6-sulfatase	P34059	GALNS	7	1.20813	0.272775	0.263252	0.579628	n. def.	25.4788	25.5398	25.5918	26.1261	26.0371	26.4729	26.3048	26.1554	25.6641	25.5402	n. def.	25.7547	26.0275		0	0	0	0	0	1	0	0	0	0	0
Dynamin-1-like protein	O00429	DNM1L	18	1.64419	0.717375	0.263555	0.579128	n. def.	n. def.	25.1667	27.4835	26.5185	26.612	27.3128	27.0521	27.1228	n. def.	n. def.	n. def.	26.4452	27.1625		1	0	1	1	0	0	0	0	0	0	1
Porphobilinogen deaminase	P08397	HMBS	12	1.25633	0.329213	0.263716	0.578863	27.0759	26.8651	n. def.	26.7975	26.1558	26.5858	26.9743	27.6763	26.8804	n. def.	26.57	n. def.	26.696	27.0252		1	0	0	0	0	0	0	0	0	0	0
Serine hydroxymethyltransferase, mitochondrial	P34897	SHMT2	26	0.746507	-0.421772	0.263945	0.578487	n. def.	n. def.	n. def.	29.8499	29.6643	29.2273	29.2056	29.5965	28.674	n. def.	n. def.	n. def.	29.5805	29.1587		1	1	1	1	0	0	0	0	0	0	1
BRCA2 and CDKN1A-interacting protein	Q9P287	BCCIP	8	0.726926	-0.46012	0.264466	0.57763	n. def.	25.5243	n. def.	27.1248	26.4347	26.682	26.5166	26.4071	25.8661	25.4291	25.688	n. def.	26.4415	25.9814		0	1	0	0	0	0	0	0	0	0	0
Nucleobindin-1	Q02818	NUCB1	41	0.709972	-0.494166	0.264804	0.577076	32.7479	33.0694	33.0706	31.7579	32.6356	32.1282	31.3135	31.323	31.2044	32.8191	32.7108	33.0738	32.5683	32.0741		1	0	1	0	1	0	0	0	0	0	1
FLYWCH family member 2	Q96CP2	FLYWCH2	2	0.869857	-0.201151	0.265089	0.576608	n. def.	n. def.	n. def.	23.8435	n. def.	23.5355	23.4355	23.6296	23.3999	n. def.	n. def.	n. def.	23.6895	23.4883		0	0	0	0	0	1	0	0	0	0	0
U1 small nuclear ribonucleoprotein 70 kDa	P08621	SNRNP70	13	0.628938	-0.669011	0.265813	0.575424	n. def.	n. def.	n. def.	28.2736	26.9302	27.1472	26.2332	26.8136	27.2972	n. def.	n. def.	n. def.	27.4503	26.7813		0	1	0	0	0	0	0	0	0	0	0
Lactoylglutathione lyase	Q04760	GLO1	15	1.58858	0.667742	0.265817	0.575418	30.2437	30.2584	30.189	31.5738	31.1237	31.2183	32.4902	32.8987	32.2758	30.2979	30.5011	30.1497	30.7678	31.4356		0	0	0	0	0	1	0	0	0	0	0
Glucosamine 6-phosphate N-acetyltransferase	Q96EK6	GNPNAT1	6	1.84799	0.885959	0.266569	0.57419	n. def.	24.3516	n. def.	26.6752	25.4283	25.5545	26.5431	27.0997	27.11	n. def.	24.8007	n. def.	25.5024	26.3884		0	0	1	0	0	0	0	0	0	0	1
60S ribosomal protein L27	P61353	RPL27	5	0.870564	-0.199977	0.267824	0.572151	26.4024	26.3163	25.8487	26.9321	26.6251	26.4084	26.2885	26.563	26.2719	26.0332	26.2202	25.9564	26.4222	26.2222		0	0	0	0	0	1	0	0	0	0	0
SUMO-activating enzyme subunit 2	Q9UBT2	UBA2	30	0.785593	-0.348146	0.268387	0.571238	28.3994	28.3842	28.5796	29.0023	28.8715	29.4914	29.2116	29.0077	28.5648	28.0997	28.0527	27.7029	28.7881	28.4399		1	1	0	0	0	0	0	0	0	0	0
Cyclin-dependent kinase inhibitor 2A	P42771;P42772	CDKN2A	8	0.572889	-0.803673	0.269554	0.569354	n. def.	n. def.	n. def.	28.4044	27.9453	28.5487	27.1895	28.4905	28.17	26.1332	n. def.	n. def.	28.2995	27.4958		1	1	0	0	0	0	0	0	0	0	0
Mitochondrial-processing peptidase subunit beta	O75439	PMPCB	7	0.634136	-0.657137	0.269575	0.56932	n. def.	n. def.	n. def.	26.4691	26.1138	25.2141	25.189	25.3614	n. def.	n. def.	n. def.	n. def.	25.9323	25.2752		0	0	0	1	0	0	0	0	0	0	0
Ras-related protein Rab-5C	P51148;P61020	RAB5C	7	1.17492	0.232561	0.270562	0.567733	24.4873	n. def.	24.634	24.731	24.8895	24.4306	25.0683	24.5215	25.3134	n. def.	24.565	n. def.	24.6345	24.867		0	0	1	0	0	0	0	0	0	0	1
GDP-L-fucose synthase	Q13630	TSTA3	11	1.32022	0.400774	0.270684	0.567538	n. def.	n. def.	n. def.	26.9764	26.1226	25.9842	26.7904	26.8255	26.6695	n. def.	n. def.	n. def.	26.3611	26.7618		0	0	0	0	0	1	0	0	0	0	0
COP9 signalosome complex subunit 2	P61201	COPS2	16	1.86602	0.899965	0.271849	0.565672	23.6161	n. def.	25.1917	27.3254	26.0355	26.7738	27.3084	27.2199	26.9716	25.1388	26.8035	n. def.	25.7885	26.6885		1	1	0	0	0	0	0	0	0	0	0
Matrin-3	P43243	MATR3	10	0.789465	-0.341054	0.27221	0.565096	25.5185	25.2426	25.5891	26.4098	25.033	25.7708	25.1775	24.9732	25.0314	n. def.	25.8296	n. def.	25.594	25.2529		0	1	0	0	0	0	0	0	0	0	0
Reversion-inducing cysteine-rich protein with Kazal motifs	O95980	RECK	5	0.574299	-0.800125	0.272698	0.564317	n. def.	n. def.	n. def.	22.3883	23.8349	22.6512	n. def.	n. def.	21.9391	n. def.	n. def.	22.3769	22.9581	22.158		0	0	1	0	0	0	1	0	0	0	0
Phosphoserine aminotransferase	Q9Y617	PSAT1	21	1.60687	0.684251	0.272714	0.564292	29.1604	29.3945	28.9579	31.1436	30.5282	30.4104	31.8588	31.5755	31.5246	29.7216	29.4736	29.5465	29.9325	30.6168		0	0	0	0	0	1	0	0	0	0	0
Four and a half LIM domains protein 1	Q13642	FHL1	10	1.33812	0.420207	0.272743	0.564247	27.6187	27.7766	27.8987	27.7416	n. def.	28.4019	28.5941	29.482	28.5932	27.5469	28.13	27.5001	27.8875	28.3077		1	1	0	0	0	0	0	0	0	0	0
Peptidyl-prolyl cis-trans isomerase FKBP14	Q9NWM8	FKBP14	3	0.801036	-0.320061	0.274161	0.561994	n. def.	n. def.	n. def.	23.5929	22.7867	22.9056	22.725	22.82	22.7799	n. def.	n. def.	n. def.	23.095	22.775		0	0	0	0	0	1	0	0	0	0	0
2,5-phosphodiesterase 12	Q6L8Q7	PDE12	7	1.23003	0.298697	0.274374	0.561657	n. def.	n. def.	n. def.	25.1878	24.5929	24.9359	25.2366	25.4658	24.9103	n. def.	n. def.	n. def.	24.9055	25.2042		0	0	0	1	0	0	0	0	0	0	0
Actin-related protein 2/3 complex subunit 1B	O15143	ARPC1B	10	1.2795	0.355575	0.275446	0.559964	n. def.	n. def.	n. def.	26.2214	n. def.	26.4194	26.502	27.0729	26.453	n. def.	n. def.	n. def.	26.3204	26.6759		1	0	0	0	0	0	0	0	0	0	0
Palmitoyl-protein thioesterase 1	P50897	PPT1	13	0.64945	-0.62271	0.275928	0.559204	28.4372	28.7367	28.7194	30.9861	31.2001	30.6676	28.6967	29.0631	28.9844	29.4737	29.4934	29.2995	29.7912	29.1685		0	0	0	0	0	1	0	0	0	0	0
High mobility group nucleosome-binding domain-containing protein 5	P82970	HMGN5	7	1.16622	0.221838	0.27604	0.559027	n. def.	25.7433	n. def.	25.6455	n. def.	25.1655	25.6752	26.101	25.7787	25.5391	n. def.	25.6058	25.5181	25.7399		0	1	0	0	0	0	0	0	0	0	0
Protein kinase C and casein kinase substrate in neurons protein 2	Q9UNF0	PACSIN2	10	1.71284	0.776387	0.27686	0.557739	n. def.	n. def.	n. def.	26.7757	n. def.	25.4958	27.3298	26.9808	26.4258	n. def.	n. def.	n. def.	26.1357	26.9121		1	0	1	0	0	0	0	0	0	0	1
Phosphoglycerate mutase 1	P18669;P15259;Q8N0Y7	PGAM1	16	1.45417	0.540191	0.277972	0.555999	30.6651	30.5866	30.5753	31.9369	31.7422	31.8571	32.4543	32.7534	32.6072	31.1147	30.9579	30.717	31.2272	31.7674		0	0	0	0	0	1	0	0	0	0	0
Heterogeneous nuclear ribonucleoprotein M	P52272	HNRNPM	21	0.606649	-0.721066	0.279194	0.554094	27.3544	n. def.	n. def.	29.6562	27.9226	28.5462	27.3792	27.8097	27.7575	n. def.	n. def.	n. def.	28.3699	27.6488		0	1	0	0	0	0	0	0	0	0	0
40S ribosomal protein S13	P62277	RPS13	6	0.741662	-0.431166	0.280941	0.551385	24.6701	n. def.	n. def.	24.542	n. def.	24.5917	24.6063	23.7339	n. def.	n. def.	n. def.	n. def.	24.6013	24.1701		0	0	0	0	0	1	0	0	0	0	0
Pyridoxine-5-phosphate oxidase	Q9NVS9	PNPO	6	0.518359	-0.947975	0.281488	0.550541	n. def.	n. def.	n. def.	26.7925	27.3701	25.8119	24.8893	26.906	25.3353	n. def.	n. def.	n. def.	26.6582	25.7102		0	0	0	0	0	1	0	0	0	0	0
40S ribosomal protein S4, X isoform	P62701;P22090;Q8TD47	RPS4X	13	0.81541	-0.294403	0.282079	0.549629	27.1083	n. def.	27.8901	27.8634	27.263	27.2856	27.4176	26.6056	27.3852	27.3424	n. def.	n. def.	27.4821	27.1877		1	0	0	0	0	0	0	0	0	0	0
Dual specificity mitogen-activated protein kinase kinase 1	Q02750	MAP2K1	17	0.764412	-0.387578	0.2823	0.549289	n. def.	n. def.	n. def.	31.8768	32.0913	31.9924	31.0257	32.071	31.701	n. def.	n. def.	n. def.	31.9868	31.5992		1	1	1	0	0	0	0	0	0	0	1
Splicing factor 3B subunit 2	Q13435	SF3B2	10	1.19386	0.255629	0.282765	0.548575	25.8608	25.636	25.9846	25.6136	n. def.	25.3497	25.2635	26.0971	25.805	26.3662	n. def.	26.1911	25.6889	25.9446		0	1	0	0	0	0	0	0	0	0	0
UDP-glucuronic acid decarboxylase 1	Q8NBZ7	UXS1	6	1.50142	0.586325	0.283005	0.548205	n. def.	n. def.	n. def.	25.1219	25.0622	n. def.	n. def.	25.0915	n. def.	n. def.	26.2946	25.649	25.0921	25.6784		0	0	1	0	0	0	0	0	1	0	0
Ubiquitin-conjugating enzyme E2 L3	P68036	UBE2L3	7	1.39255	0.47773	0.283327	0.547712	27.0344	26.8888	26.8745	28.3359	27.2233	27.957	28.4858	28.5339	28.7834	27.2332	26.8421	27.3019	27.3856	27.8634		1	1	0	0	0	0	0	0	0	0	0
Mitochondrial-processing peptidase subunit alpha	Q10713	PMPCA	5	0.740996	-0.432462	0.283755	0.547056	n. def.	n. def.	n. def.	25.5972	25.6333	25.424	25.5502	n. def.	24.6878	n. def.	n. def.	n. def.	25.5515	25.119		0	0	0	1	0	0	0	0	0	0	0
Ephrin type-A receptor 6	Q9UF33	EPHA6	4	0.632134	-0.661697	0.284443	0.546004	25.2317	26.1372	24.802	n. def.	n. def.	n. def.	n. def.	n. def.	n. def.	24.6867	24.7705	n. def.	25.3903	24.7286		0	0	1	0	0	0	0	1	0	0	0
Procollagen C-endopeptidase enhancer 1	Q15113	PCOLCE	19	1.62411	0.699646	0.286136	0.543428	27.6779	27.7031	27.7417	26.5658	27.8161	26.399	26.8113	26.4281	27.1108	29.0367	29.2626	29.452	27.3173	28.0169		0	0	0	0	1	0	0	0	0	0	0
Eukaryotic translation initiation factor 3 subunit H	O15372	EIF3H	7	1.21404	0.279814	0.286944	0.542203	25.9843	n. def.	n. def.	25.188	24.9851	25.1813	25.7367	25.5582	25.7797	n. def.	25.3832	n. def.	25.3347	25.6145		1	0	0	0	0	0	0	0	0	0	0
Presequence protease, mitochondrial	Q5JRX3	PITRM1	11	0.8226	-0.281737	0.286999	0.54212	n. def.	n. def.	n. def.	27.0241	26.5294	26.6355	26.7943	26.2921	26.2574	n. def.	n. def.	n. def.	26.7297	26.4479		0	0	0	1	0	0	0	0	0	0	0
Natural cytotoxicity triggering receptor 3 ligand 1	Q68D85	NCR3LG1	6	0.76301	-0.390227	0.287601	0.54121	25.5961	26.791	26.3413	26.3305	27.61	26.6752	25.4043	26.36	25.6096	26.7557	26.4148	26.4584	26.5574	26.1671		0	0	1	0	0	0	0	1	0	0	0
UBX domain-containing protein 7	O94888	UBXN7	8	0.658269	-0.603252	0.288895	0.53926	n. def.	n. def.	n. def.	25.5252	24.085	24.071	24.1476	23.9398	23.784	n. def.	n. def.	n. def.	24.5604	23.9571		0	1	0	0	0	0	0	0	0	0	0
Chitinase domain-containing protein 1	Q9BWS9	CHID1	19	2.07791	1.05513	0.289718	0.538024	28.0112	24.7525	28.9895	30.0161	26.0552	29.9664	30.2155	29.3501	29.1786	28.0523	29.269	28.0561	27.9651	29.0203		0	0	0	0	1	0	0	0	0	0	0
Alpha-1,6-mannosylglycoprotein 6-beta-N-acetylglucosaminyltransferase A	Q09328	MGAT5	11	0.710129	-0.493848	0.292857	0.533344	26.8278	27.1798	26.9082	25.924	26.5174	26.5127	25.1041	25.0827	n. def.	26.5976	27.0961	26.8751	26.645	26.1511		0	0	1	0	0	0	0	0	1	0	0
UBX domain-containing protein 1	Q04323	UBXN1	5	0.793534	-0.333635	0.293498	0.532394	n. def.	n. def.	n. def.	26.5654	25.8112	26.3344	25.8142	26.2189	25.6769	n. def.	n. def.	n. def.	26.237	25.9033		1	0	0	0	0	0	0	0	0	0	0
THO complex subunit 6 homolog	Q86W42	THOC6	5	0.783685	-0.351655	0.293933	0.531752	n. def.	n. def.	n. def.	25.2975	24.3441	24.7089	24.4197	24.5901	24.2858	n. def.	n. def.	n. def.	24.7835	24.4319		0	1	0	0	0	0	0	0	0	0	0
Eukaryotic translation initiation factor 3 subunit G	O75821	EIF3G	6	0.825661	-0.276378	0.293957	0.531716	n. def.	n. def.	n. def.	26.2137	25.4326	25.8557	25.4955	25.5492	25.6282	n. def.	n. def.	n. def.	25.834	25.5576		1	1	0	0	0	0	0	0	0	0	0
Thymidylate synthase	P04818	TYMS	7	0.616129	-0.698697	0.29502	0.530148	n. def.	n. def.	n. def.	26.2901	n. def.	24.8403	25.0409	24.7983	24.7604	n. def.	n. def.	n. def.	25.5652	24.8665		1	1	1	1	0	0	0	0	0	0	1
Fanconi anemia group I protein	Q9NVI1	FANCI	13	0.796085	-0.329006	0.295295	0.529744	n. def.	n. def.	n. def.	26.3525	25.5041	26.2631	25.6357	25.6954	25.8016	n. def.	n. def.	n. def.	26.0399	25.7109		0	1	0	0	0	0	0	0	0	0	0
Flap endonuclease 1	P39748	FEN1	12	0.773087	-0.371297	0.295881	0.528882	26.3199	n. def.	26.5969	27.3423	26.8138	26.931	27.1206	27.1773	26.6729	25.9928	25.5808	26.0326	26.8008	26.4295		0	1	0	1	0	0	0	0	0	0	0
AP-1 complex subunit mu-1	Q9BXS5;Q9Y6Q5	AP1M1	9	1.34996	0.432912	0.296002	0.528706	n. def.	n. def.	n. def.	n. def.	25.2259	25.7601	25.5707	25.8898	26.3172	n. def.	n. def.	n. def.	25.493	25.9259		0	0	1	0	0	0	0	0	0	0	1
Adenine phosphoribosyltransferase	P07741	APRT	13	2.25337	1.17209	0.296232	0.528368	25.0822	n. def.	n. def.	28.9604	27.9889	28.1598	28.6635	28.8315	28.6647	n. def.	n. def.	n. def.	27.5478	28.7199		1	0	0	0	0	0	0	0	0	0	0
Small ubiquitin-related modifier 2	P61956;Q6EEV6;P55854	SUMO2	3	0.589949	-0.761338	0.298126	0.5256	n. def.	n. def.	n. def.	28.7695	28.4294	27.9413	27.4968	28.6963	26.6632	n. def.	n. def.	n. def.	28.3801	27.6188		0	1	0	0	0	0	0	0	0	0	0
Lysosomal alpha-glucosidase;76 kDa lysosomal alpha-glucosidase;70 kDa lysosomal alpha-glucosidase	P10253	GAA	16	0.806679	-0.309934	0.29916	0.524097	n. def.	n. def.	n. def.	27.2699	27.0632	26.9232	27.1191	27.0335	26.6439	26.456	27.2891	26.1114	27.0854	26.7755		0	0	1	0	0	0	0	0	0	0	1
DnaJ homolog subfamily B member 11	Q9UBS4	DNAJB11	6	0.739059	-0.436239	0.299418	0.523722	n. def.	n. def.	n. def.	25.7558	n. def.	25.3418	24.7385	25.0336	25.5658	n. def.	n. def.	n. def.	25.5488	25.1126		0	0	0	0	0	1	0	0	0	0	0
26S protease regulatory subunit 6B	P43686	PSMC4	23	0.563322	-0.827969	0.300239	0.522533	26.7933	27.2187	26.9428	29.3827	28.4207	28.6524	28.3416	28.4323	28.3848	26.4537	24.8991	25.9313	27.9018	27.0738		1	1	0	0	0	0	0	0	0	0	0
Heterogeneous nuclear ribonucleoprotein F;Heterogeneous nuclear ribonucleoprotein F, N-terminally processed	P52597	HNRNPF	14	1.22824	0.296595	0.30042	0.522271	27.6197	26.3635	26.6376	27.5244	27.5025	27.7432	27.22	28.1507	27.4763	27.5293	27.4844	27.3097	27.2318	27.5284		0	1	0	0	0	0	0	0	0	0	0
Inorganic pyrophosphatase	Q15181	PPA1	27	1.57274	0.653284	0.300588	0.522029	28.4845	28.3047	28.3424	30.8216	30.2133	30.3423	30.7836	31.1077	30.7454	29.3865	29.2521	29.1531	29.4181	30.0714		1	0	0	0	0	0	0	0	0	0	0
Neurochondrin	Q9UBB6	NCDN	5	0.826944	-0.274139	0.302567	0.519179	n. def.	n. def.	n. def.	25.1954	n. def.	24.6238	24.6695	24.6904	24.5464	n. def.	n. def.	n. def.	24.9096	24.6354		1	0	0	0	0	0	0	0	0	0	0
Basic leucine zipper and W2 domain-containing protein 2	Q9Y6E2	BZW2	16	0.551478	-0.858624	0.304559	0.516329	n. def.	n. def.	25.0829	27.6208	26.7038	27.3425	26.5563	26.0533	26.3812	n. def.	n. def.	24.3249	26.6875	25.8289		0	0	0	0	0	1	0	0	0	0	0
Poly [ADP-ribose] polymerase 1	P09874	PARP1	59	1.27395	0.349314	0.304571	0.516311	30.5576	30.3434	30.7327	31.0761	30.7761	30.9708	31.7417	31.925	31.6174	30.4432	30.287	30.5383	30.7428	31.0921		0	1	0	0	0	0	0	0	0	0	0
Hydroxyacyl-coenzyme A dehydrogenase, mitochondrial	Q16836	HADH	10	1.28072	0.356954	0.304801	0.515984	n. def.	n. def.	n. def.	26.9742	26.8166	26.8852	27.1792	27.8001	26.7676	n. def.	n. def.	n. def.	26.892	27.249		0	0	0	1	0	0	0	0	0	0	0
DnaJ homolog subfamily A member 2	O60884	DNAJA2	7	0.635284	-0.654527	0.305907	0.51441	n. def.	n. def.	23.9926	25.7826	n. def.	24.6997	23.8772	24.0785	24.5556	n. def.	n. def.	n. def.	24.825	24.1704		0	0	1	0	0	0	0	0	0	0	1
Mannose-1-phosphate guanyltransferase beta	Q9Y5P6	GMPPB	5	1.84158	0.880948	0.306203	0.513991	n. def.	n. def.	n. def.	23.7826	n. def.	25.5095	25.2547	26.0117	25.3145	n. def.	n. def.	n. def.	24.646	25.527		1	0	0	0	0	0	0	0	0	0	0
Eukaryotic translation initiation factor 2 subunit 1	P05198	EIF2S1	20	1.91954	0.940759	0.306686	0.513306	26.0183	25.3547	26.6994	29.3415	27.8254	27.8923	28.4279	29.2042	28.3254	26.5599	n. def.	n. def.	27.1886	28.1293		0	0	0	0	0	1	0	0	0	0	0
Angio-associated migratory cell protein	Q13685	AAMP	12	1.36815	0.452223	0.307431	0.512253	n. def.	n. def.	n. def.	27.9586	26.773	27.3586	28.1489	27.5288	27.7692	n. def.	n. def.	n. def.	27.3634	27.8156		1	0	1	0	0	0	0	0	0	0	1
Sorbitol dehydrogenase	Q00796	SORD	13	0.561817	-0.831827	0.307744	0.51181	24.6594	25.7998	26.7125	29.0193	27.8193	27.6533	26.5338	26.9554	26.3913	25.6658	25.0144	n. def.	26.9439	26.1121		0	0	1	1	0	0	0	0	0	0	1
Branched-chain-amino-acid aminotransferase, cytosolic	P54687	BCAT1	8	0.532718	-0.908556	0.308169	0.511211	n. def.	n. def.	n. def.	27.107	27.5082	27.1716	27.48	27.7789	27.5269	24.9892	25.4515	24.8958	27.2623	26.3537		1	0	0	0	0	0	0	0	0	0	0
5-nucleotidase domain-containing protein 1	Q5TFE4	NT5DC1	20	1.90885	0.932706	0.308646	0.510539	25.7848	25.2996	25.0739	29.1203	28.3763	28.3284	28.8875	29.3646	28.5404	26.9401	27.1456	26.7015	26.9972	27.9299		0	0	0	0	0	1	0	0	0	0	0
DNA mismatch repair protein Msh2	P43246	MSH2	21	0.724091	-0.465758	0.309121	0.509871	n. def.	n. def.	n. def.	28.2156	26.9316	27.3304	26.8508	27.2736	26.9559	n. def.	n. def.	n. def.	27.4925	27.0268		0	1	0	0	0	0	0	0	0	0	0
Myeloid-derived growth factor	Q969H8	MYDGF	6	1.35526	0.438573	0.309289	0.509635	n. def.	n. def.	n. def.	26.6847	25.8041	26.0641	26.9009	26.0794	26.8883	n. def.	n. def.	n. def.	26.1843	26.6229		0	0	0	0	1	0	0	0	0	0	0
Eukaryotic translation initiation factor 2A;Eukaryotic translation initiation factor 2A, N-terminally processed	Q9BY44	EIF2A	17	1.24954	0.321395	0.310067	0.508545	n. def.	n. def.	n. def.	27.0971	26.3756	26.6894	27.2159	27.2312	26.6791	n. def.	n. def.	n. def.	26.7207	27.0421		0	0	0	0	0	1	0	0	0	0	0
Delta(3,5)-Delta(2,4)-dienoyl-CoA isomerase, mitochondrial	Q13011	ECH1	11	0.793813	-0.333129	0.310445	0.508015	n. def.	n. def.	n. def.	27.8806	27.8703	27.2814	27.2307	27.7475	27.0548	n. def.	n. def.	n. def.	27.6774	27.3443		0	0	0	1	0	0	0	0	0	0	0
Renin receptor	O75787	ATP6AP2	18	0.614149	-0.703339	0.31087	0.507421	30.0711	30.3546	30.4544	28.4906	28.8086	28.7706	27.8061	27.3461	27.5684	29.9208	30.2156	29.873	29.4917	28.7883		0	0	1	0	0	0	0	1	0	0	0
Histone H3.3	P84243	H3F3A	7	0.624137	-0.680065	0.311852	0.506051	27.2878	28.5044	27.3528	n. def.	n. def.	n. def.	25.8704	26.3864	26.3255	28.0845	27.926	27.6167	27.715	27.0349		0	1	0	0	0	0	0	0	0	0	0
Vasorin	Q6EMK4	VASN	3	0.860756	-0.216324	0.312046	0.505781	25.5952	25.2723	25.43	25.1427	25.4358	n. def.	24.7969	24.8498	24.737	25.294	25.6417	25.6339	25.3752	25.1589		0	0	1	0	1	0	0	1	0	0	0
Eukaryotic translation initiation factor 5A-1;Eukaryotic translation initiation factor 5A-1-like	P63241;Q6IS14;Q9GZV4	EIF5A;EIF5AL1	16	1.28168	0.358033	0.312194	0.505576	30.3751	30.1633	29.6095	31.3914	30.715	31.0326	31.3175	31.2185	31.5586	30.6028	30.3573	30.3804	30.5478	30.9058		1	1	1	0	0	0	0	0	0	0	1
CWF19-like protein 1	Q69YN2	CWF19L1	15	1.22202	0.289272	0.313094	0.504325	n. def.	n. def.	n. def.	26.3977	26.0032	n. def.	26.2172	26.5346	26.7174	n. def.	n. def.	n. def.	26.2004	26.4897		0	0	0	0	0	1	0	0	0	0	0
Alpha-N-acetylglucosaminidase;Alpha-N-acetylglucosaminidase 82 kDa form;Alpha-N-acetylglucosaminidase 77 kDa form	P54802	NAGLU	14	0.530461	-0.914683	0.313264	0.504089	27.1921	28.1209	27.8873	25.9584	25.9139	24.3913	24.0063	24.2765	n. def.	26.4121	26.99	26.6281	26.5773	25.6626		0	0	0	0	0	1	0	0	0	0	0
Importin subunit alpha-7	O60684;O15131	KPNA6	11	1.51457	0.598912	0.315017	0.501666	24.5764	n. def.	23.9336	25.872	24.204	25.7932	25.3639	25.7261	25.3342	n. def.	n. def.	n. def.	24.8758	25.4747		0	0	0	0	0	1	0	0	0	0	0
V-type proton ATPase subunit B, brain isoform	P21281;P15313	ATP6V1B2	11	1.23059	0.299356	0.315942	0.500393	n. def.	n. def.	n. def.	26.3513	25.6093	26.2827	26.4447	26.1648	26.532	n. def.	n. def.	n. def.	26.0811	26.3805		0	0	1	0	0	0	0	0	0	0	1
Selenocysteine lyase	Q96I15	SCLY	3	0.865405	-0.208552	0.318567	0.4968	n. def.	n. def.	n. def.	24.5681	24.6482	24.9298	24.3067	24.7928	24.4209	n. def.	n. def.	n. def.	24.7153	24.5068		1	0	0	0	0	0	0	0	0	0	0
Gamma-glutamylcyclotransferase	O75223	GGCT	13	1.24012	0.310479	0.319005	0.496202	n. def.	n. def.	n. def.	28.7726	28.0906	28.0291	28.8609	28.5547	28.4081	n. def.	n. def.	n. def.	28.2974	28.6079		0	0	0	0	0	1	0	0	0	0	0
40S ribosomal protein S20	P60866	RPS20	5	1.24019	0.310562	0.319072	0.496111	n. def.	n. def.	n. def.	25.0058	24.9715	25.2982	24.9056	25.7315	25.5701	n. def.	n. def.	n. def.	25.0918	25.4024		1	0	0	0	0	0	0	0	0	0	0
D-dopachrome decarboxylase;D-dopachrome decarboxylase-like protein	P30046;A6NHG4	DDT;DDTL	10	1.45681	0.54281	0.319433	0.495621	28.5637	28.5083	28.6576	29.8927	29.3562	29.567	30.8811	30.6404	30.4224	28.7114	28.6666	28.4805	29.0909	29.6337		1	0	0	0	0	0	0	0	0	0	0
Aggrecan core protein;Aggrecan core protein 2	P16112	ACAN	3	0.597552	-0.742865	0.320711	0.493886	25.1726	26.6792	n. def.	n. def.	n. def.	n. def.	24.8552	25.586	25.108	n. def.	n. def.	n. def.	25.9259	25.183		0	0	0	0	1	0	0	0	0	0	0
COP9 signalosome complex subunit 1	Q13098	GPS1	13	1.33692	0.418911	0.321161	0.493277	n. def.	n. def.	25.4163	26.9567	26.1306	26.4146	26.695	26.5803	26.6701	n. def.	n. def.	n. def.	26.2295	26.6485		1	1	0	0	0	0	0	0	0	0	0
60S ribosomal protein L9	P32969	RPL9	8	1.39067	0.475781	0.321508	0.492809	n. def.	n. def.	n. def.	27.724	26.3544	27.4259	27.5258	27.6553	27.7505	n. def.	n. def.	n. def.	27.1681	27.6439		0	0	0	0	0	1	0	0	0	0	0
6-phosphogluconate dehydrogenase, decarboxylating	P52209	PGD	32	1.40942	0.495105	0.322007	0.492135	28.1323	28.2682	28.7836	29.8839	29.6089	29.5776	30.2691	30.4849	30.2535	28.6676	28.9986	28.5514	29.0424	29.5375		1	0	0	0	0	0	0	0	0	0	0
Caseinolytic peptidase B protein homolog	Q9H078	CLPB	3	0.687829	-0.539878	0.322973	0.490834	n. def.	n. def.	n. def.	26.1055	25.5432	25.5312	24.6681	n. def.	25.7053	n. def.	n. def.	n. def.	25.7266	25.1867		0	0	0	1	0	0	0	0	0	0	0
Ubiquitin-fold modifier-conjugating enzyme 1	Q9Y3C8	UFC1	5	0.758843	-0.398127	0.32358	0.490018	n. def.	n. def.	n. def.	26.9815	26.5452	26.6398	26.6327	26.9709	26.0168	n. def.	25.6757	n. def.	26.7222	26.324		0	0	0	0	0	1	0	0	0	0	0
Band 4.1-like protein 2	O43491	EPB41L2	12	0.665731	-0.586988	0.32367	0.489898	n. def.	n. def.	n. def.	25.3243	24.0195	n. def.	24.2417	23.9542	24.0589	n. def.	n. def.	n. def.	24.6719	24.0849		1	0	1	0	0	0	0	0	0	0	1
UPF0160 protein MYG1, mitochondrial	Q9HB07	C12orf10	15	2.247	1.168	0.325002	0.488114	25.256	25.1031	n. def.	28.0163	27.5029	27.3489	28.3638	29.3079	28.6479	n. def.	24.9341	n. def.	26.6454	27.8134		0	1	0	1	0	0	0	0	0	0	0
26S proteasome non-ATPase regulatory subunit 6	Q15008	PSMD6	23	1.95407	0.966484	0.325468	0.487492	26.7221	27.3278	n. def.	29.8697	29.4086	30.293	30.1599	30.3025	30.0497	28.2508	n. def.	n. def.	28.7242	29.6907		0	0	0	0	0	1	0	0	0	0	0
Nucleosome assembly protein 1-like 4	Q99733	NAP1L4	13	0.865547	-0.208316	0.327373	0.484957	27.447	27.7252	27.3298	28.1765	27.6457	28.2922	28.0093	27.7472	27.6048	27.4195	27.1021	27.4838	27.7694	27.5611		0	1	0	0	0	0	0	0	0	0	0
AH receptor-interacting protein	O00170	AIP	9	1.17864	0.237118	0.32909	0.482686	n. def.	n. def.	n. def.	25.3344	25.358	25.3149	25.999	25.3467	25.3729	n. def.	n. def.	n. def.	25.3358	25.5729		1	0	0	0	0	0	0	0	0	0	0
Apolipoprotein B-100;Apolipoprotein B-48	P04114;REV__Q8IXS0	APOB	10	0.838553	-0.254025	0.330268	0.481134	28.0482	27.6047	28.205	27.732	28.5408	28.1495	27.9707	28.3952	28.086	27.0096	27.3845	27.91	28.0467	27.7927		1	0	0	0	1	0	0	0	0	0	0
Receptor-type tyrosine-protein phosphatase F	P10586	PTPRF	41	0.880808	-0.1831	0.33117	0.479949	28.9014	28.7448	28.7775	28.5007	28.648	28.5452	28.2148	27.9849	28.2566	28.6931	28.814	29.0555	28.6863	28.5032		0	0	1	0	0	0	0	1	0	0	0
Nuclear cap-binding protein subunit 1	Q09161	NCBP1	8	1.31545	0.39556	0.331657	0.479311	n. def.	n. def.	n. def.	26.0364	25.2713	25.3635	25.6335	26.479	25.7454	n. def.	n. def.	n. def.	25.5571	25.9526		1	1	0	0	0	0	0	0	0	0	0
Spectrin alpha chain, non-erythrocytic 1	Q13813	SPTAN1	95	0.72708	-0.459815	0.331995	0.478868	28.4166	28.155	28.2708	30.451	29.5705	29.7625	29.0392	29.4386	28.9058	28.2554	28.1387	28.0898	29.1044	28.6446		1	0	0	0	0	0	0	0	0	0	0
FRAS1-related extracellular matrix protein 2	Q5SZK8	FREM2	21	0.462513	-1.11243	0.332697	0.477951	27.6152	27.5029	28.2496	24.6873	25.4306	23.7279	n. def.	23.2963	23.1645	26.4938	26.7557	25.7388	26.2022	25.0898		0	0	1	0	0	0	0	1	0	0	0
Leucine zipper transcription factor-like protein 1	Q9NQ48	LZTFL1	8	0.831126	-0.26686	0.332931	0.477646	n. def.	n. def.	n. def.	26.1784	25.5236	25.5994	25.4329	25.7455	25.3224	n. def.	n. def.	n. def.	25.7671	25.5003		1	0	0	0	0	0	0	0	0	0	0
Putative sodium-coupled neutral amino acid transporter 10	Q9HBR0	SLC38A10	10	0.727311	-0.459357	0.335133	0.474783	26.3432	26.742	26.5642	26.8603	27.6443	27.0155	25.8464	24.9867	25.7354	27.0604	27.3051	27.4794	26.8616	26.4022		0	0	1	0	0	0	0	0	0	0	0
Ubiquitin-like domain-containing CTD phosphatase 1	Q8WVY7	UBLCP1	7	1.25763	0.330705	0.335571	0.474215	n. def.	n. def.	n. def.	24.9564	n. def.	25.2621	25.7716	25.4853	25.0631	n. def.	n. def.	n. def.	25.1093	25.44		0	1	0	0	0	0	0	0	0	0	0
40S ribosomal protein S12	P25398	RPS12	7	1.32186	0.402565	0.335764	0.473966	28.3182	28.3906	28.2982	29.4556	28.2471	29.8805	29.4069	29.9201	29.8284	28.9336	28.6661	28.2505	28.765	29.1676		1	0	0	0	0	0	0	0	0	0	0
Collagen alpha-2(I) chain	P08123	COL1A2	9	1.29208	0.369699	0.336171	0.47344	29.3099	29.3939	29.0735	27.6906	28.8404	27.7075	28.7808	28.3069	29.185	29.0168	29.4164	29.528	28.6693	29.039		0	0	0	0	1	0	0	0	0	0	0
Oxygen-dependent coproporphyrinogen-III oxidase, mitochondrial	P36551	CPOX	17	1.24239	0.313116	0.336994	0.472377	n. def.	n. def.	n. def.	27.8505	27.4186	27.0959	27.9571	27.9518	27.3953	n. def.	n. def.	n. def.	27.455	27.7681		0	0	0	1	0	0	0	0	0	0	0
Alpha-1,6-mannosyl-glycoprotein 2-beta-N-acetylglucosaminyltransferase	Q10469	MGAT2	9	0.723603	-0.466729	0.337731	0.471429	26.9905	26.7923	27.1596	25.974	26.6181	25.5872	25.1687	n. def.	25.048	26.2028	26.9054	26.9429	26.5203	26.0536		0	0	1	0	0	0	0	0	1	0	0
Phosducin-like protein 3	Q9H2J4	PDCL3	7	0.85279	-0.229738	0.337838	0.471291	n. def.	n. def.	n. def.	25.0704	n. def.	25.1981	25.1659	24.9082	24.6394	n. def.	n. def.	n. def.	25.1342	24.9045		1	0	0	0	0	0	0	0	0	0	0
Small ubiquitin-related modifier 1	P63165	SUMO1	3	0.667793	-0.582526	0.33785	0.471276	n. def.	24.8215	25.8489	25.9981	n. def.	n. def.	24.3481	26.4912	23.9928	25.0831	24.9754	24.9511	25.5562	24.9736		1	1	1	0	0	0	0	0	0	0	1
Protein-glutamate O-methyltransferase	Q9H993	ARMT1	18	1.80494	0.851954	0.337983	0.471105	26.1316	25.9753	23.1646	27.968	27.1998	27.6253	28.5013	28.1919	27.8781	26.3407	25.9836	26.2807	26.3441	27.1961		0	0	0	0	0	1	0	0	0	0	0
Elongator complex protein 1	O95163	IKBKAP	12	0.921836	-0.117418	0.338006	0.471076	n. def.	n. def.	n. def.	26.2535	26.5405	26.5407	26.3123	26.4207	26.2494	n. def.	n. def.	n. def.	26.4449	26.3275		1	1	0	0	0	0	0	0	0	0	0
Protein CutA	O60888	CUTA	6	0.912362	-0.132321	0.340222	0.468237	29.8408	30.1908	29.9708	29.5776	30.1469	29.5391	29.7552	29.8921	29.6212	29.891	29.8358	29.4769	29.8777	29.7453		0	0	0	0	0	1	0	0	0	0	0
Phenylalanine--tRNA ligase beta subunit	Q9NSD9;REV__Q6ZSS7	FARSB	27	3.14419	1.65269	0.340557	0.467811	23.2974	n. def.	n. def.	29.256	27.8701	28.2996	28.8124	28.8629	28.8252	n. def.	n. def.	n. def.	27.1808	28.8335		1	0	0	0	0	0	0	0	0	0	0
Uridine 5-monophosphate synthase;Orotate phosphoribosyltransferase;Orotidine 5-phosphate decarboxylase	P11172	UMPS	15	0.817166	-0.291299	0.341289	0.466878	n. def.	n. def.	n. def.	26.9463	26.3528	27.0537	26.4996	26.7655	26.2138	n. def.	n. def.	n. def.	26.7843	26.493		0	0	0	0	0	1	0	0	0	0	0
Rab GDP dissociation inhibitor alpha	P31150	GDI1	30	1.37907	0.463693	0.342865	0.464877	28.5453	28.6059	28.4214	29.4019	29.1536	28.9296	29.9847	30.4056	30.4349	28.2505	28.4094	28.3548	28.8429	29.3066		1	0	0	0	0	0	0	0	0	0	0
Copine-3	O75131;Q96FN4;Q8IYJ1;Q96A23;O95741;Q86YQ8;Q9HCH3;Q9UBL6	CPNE3	11	1.23672	0.306517	0.343853	0.463627	n. def.	n. def.	n. def.	25.9086	n. def.	26.4968	26.575	26.6879	26.2647	n. def.	n. def.	n. def.	26.2027	26.5092		1	1	1	0	0	0	0	0	0	0	1
Clustered mitochondria protein homolog	O75153;Q9Y5I4	CLUH	13	0.811095	-0.302058	0.344424	0.462906	n. def.	n. def.	n. def.	26.0942	25.1795	25.4741	25.188	25.2078	25.4458	n. def.	n. def.	n. def.	25.5826	25.2805		1	0	0	0	0	0	0	0	0	0	0
Annexin A5	P08758	ANXA5	7	1.28502	0.361792	0.344861	0.462356	n. def.	n. def.	n. def.	24.8016	n. def.	24.7228	25.5669	24.7034	25.1016	n. def.	n. def.	n. def.	24.7622	25.124		0	0	0	0	0	1	0	0	0	0	0
Slit homolog 1 protein	O75093	SLIT1	3	0.908435	-0.138544	0.346051	0.460859	n. def.	26.0431	25.8601	26.0759	25.4588	25.8003	26.0222	25.6505	25.5218	25.6644	25.6865	n. def.	25.8476	25.7091		0	0	0	0	1	0	0	0	0	0	0
Superoxide dismutase [Mn], mitochondrial	P04179	SOD2	11	0.900583	-0.15107	0.346802	0.459919	n. def.	n. def.	n. def.	28.2139	28.0393	27.899	28.1105	27.84	27.7485	n. def.	n. def.	n. def.	28.0507	27.8997		0	0	0	1	0	0	0	0	0	0	0
Beta-hexosaminidase subunit alpha	P06865	HEXA	27	1.38438	0.469242	0.347145	0.459489	29.388	29.3819	29.5226	31.2641	31.5464	31.3312	31.2495	31.4537	31.0794	30.3462	30.692	30.4289	30.4057	30.8749		0	0	0	0	0	1	0	0	0	0	0
Endothelial protein C receptor	Q9UNN8	PROCR	4	1.24373	0.314677	0.348734	0.457506	25.6205	25.4626	25.7858	27.2225	25.8413	26.8347	26.2169	26.7071	25.9184	26.6272	26.566	26.6199	26.1279	26.4426		0	0	1	0	0	0	0	1	0	0	0
Beta-catenin-like protein 1	Q8WYA6	CTNNBL1	6	0.742421	-0.42969	0.349178	0.456953	n. def.	n. def.	n. def.	27.1246	25.9216	26.5294	26.1674	25.702	26.4171	n. def.	n. def.	n. def.	26.5252	26.0955		1	1	0	0	0	0	0	0	0	0	0
Inactive tyrosine-protein kinase 7	Q13308	PTK7	15	1.34995	0.43291	0.349265	0.456845	27.855	28.4806	27.9512	26.5549	27.4134	27.0035	27.1667	27.4897	27.0662	28.5564	28.9048	28.6721	27.5431	27.976		0	0	1	0	0	0	0	1	0	0	0
UTP--glucose-1-phosphate uridylyltransferase	Q16851	UGP2	15	1.42561	0.511584	0.349812	0.456165	26.1953	26.1617	n. def.	27.8998	27.3329	27.2488	27.9623	27.9764	27.6091	26.3693	n. def.	n. def.	26.9677	27.4793		1	0	0	0	0	0	0	0	0	0	0
60S acidic ribosomal protein P1	P05386	RPLP1	4	0.778285	-0.361629	0.350346	0.455502	27.12	27.4817	27.5304	28.9016	27.004	28.8055	27.8569	26.8745	27.4913	27.7267	27.4015	27.3224	27.8072	27.4456		0	0	0	0	0	1	0	0	0	0	0
FAS-associated factor 1	Q9UNN5	FAF1	13	1.40774	0.493376	0.351112	0.454555	n. def.	n. def.	25.3673	27.2163	26.2415	25.8181	26.6007	27.1284	27.0246	25.8629	n. def.	n. def.	26.1608	26.6542		0	1	0	0	0	0	0	0	0	0	0
DNA-directed RNA polymerases I and III subunit RPAC1	O15160	POLR1C	6	0.906889	-0.141002	0.353219	0.451956	n. def.	n. def.	n. def.	25.953	25.9745	25.9933	25.735	26.0973	25.6655	n. def.	n. def.	n. def.	25.9736	25.8326		0	1	0	0	0	0	0	0	0	0	0
Thioredoxin domain-containing protein 17	Q9BRA2	TXNDC17	4	1.40508	0.490651	0.354197	0.450755	26.5341	26.4494	26.3273	27.4666	27.0152	27.6144	28.2573	28.6587	28.1237	26.9347	25.9179	26.4586	26.9012	27.3918		1	0	0	0	0	0	0	0	0	0	0
N-alpha-acetyltransferase 50	Q9GZZ1	NAA50	6	1.34533	0.427962	0.354619	0.450238	n. def.	n. def.	n. def.	26.8623	n. def.	26.0829	26.5782	27.2776	26.846	n. def.	n. def.	n. def.	26.4726	26.9006		1	0	0	0	0	0	0	0	0	0	0
Mesencephalic astrocyte-derived neurotrophic factor	P55145	MANF	7	1.33438	0.416166	0.355015	0.449753	n. def.	n. def.	26.0985	26.6477	25.6663	26.2947	27.0454	26.3937	27.6134	26.2285	25.684	n. def.	26.1768	26.593		0	0	0	0	1	0	0	0	0	0	0
KDEL motif-containing protein 2	Q7Z4H8	KDELC2	7	0.746559	-0.421671	0.355817	0.448773	n. def.	n. def.	23.8333	25.8956	25.0426	25.6875	25.071	25.3189	24.7664	24.224	24.277	24.5011	25.1147	24.6931		0	0	0	0	0	1	0	0	0	0	0
14 kDa phosphohistidine phosphatase	Q9NRX4	PHPT1	5	1.26876	0.343419	0.357059	0.44726	25.9346	25.7768	26.3662	27.5388	26.8967	27.3849	26.9917	27.4622	27.5331	26.3991	27.0092	26.5632	26.6497	26.9931		1	0	0	0	0	0	0	0	0	0	0
Fumarylacetoacetase	P16930	FAH	16	2.09552	1.06731	0.358385	0.44565	25.1989	25.2693	25.8913	27.807	26.139	26.7575	28.7834	29.617	28.7544	24.6232	24.4444	n. def.	26.1772	27.2445		0	0	0	0	0	1	0	0	0	0	0
Isocitrate dehydrogenase [NADP] cytoplasmic	O75874	IDH1	23	1.22874	0.297182	0.3593	0.444543	27.7537	27.6758	27.8018	28.9299	28.5832	28.587	29.1355	28.9288	28.9123	28.1844	28.0412	27.9123	28.2219	28.5191		1	0	0	0	0	0	0	0	0	0	0
U6 snRNA-associated Sm-like protein LSm2	Q9Y333	LSM2	6	1.47062	0.556425	0.35985	0.443879	30.1564	28.1605	27.7663	27.1013	26.3844	27.0597	28.6352	28.6384	28.9267	27.6068	27.7851	28.3751	27.7714	28.3279		0	1	0	0	0	0	0	0	0	0	0
Phosphoserine phosphatase	P78330	PSPH	9	1.29238	0.370035	0.359878	0.443845	25.8211	26.6277	25.9084	27.2806	27.208	26.7889	27.0652	27.056	26.8062	n. def.	n. def.	n. def.	26.6058	26.9758		0	0	0	0	0	1	0	0	0	0	0
Twisted gastrulation protein homolog 1	Q9GZX9	TWSG1	3	0.801723	-0.318824	0.360061	0.443624	26.9672	27.3426	27.6581	26.7666	25.5766	26.7479	26.9074	26.7691	26.9508	26.11	26.2278	26.1809	26.8432	26.5243		0	0	0	0	1	0	0	0	0	0	0
40S ribosomal protein S15a	P62244	RPS15A	7	1.33617	0.418105	0.360664	0.442897	n. def.	n. def.	27.3834	26.1919	26.4181	25.817	26.7035	26.7313	27.1774	n. def.	n. def.	n. def.	26.4526	26.8707		0	0	0	0	0	1	0	0	0	0	0
Gelsolin	P06396	GSN	36	1.63258	0.70715	0.361153	0.442308	28.0842	28.5248	28.6974	25.6678	26.4928	25.4229	26.727	27.1553	26.819	28.6967	28.9657	28.7691	27.1483	27.8554		1	0	0	0	1	0	0	0	0	0	0
60S ribosomal protein L7	P18124	RPL7	10	0.806015	-0.311122	0.362597	0.440576	n. def.	n. def.	n. def.	26.8268	27.0359	27.5746	26.6956	27.239	26.5692	n. def.	n. def.	n. def.	27.1457	26.8346		0	0	0	0	0	1	0	0	0	0	0
Proteasome activator complex subunit 4	Q14997	PSME4	9	1.3225	0.403266	0.362801	0.440331	n. def.	n. def.	n. def.	25.1564	n. def.	24.5962	25.6243	25.4034	24.8109	n. def.	n. def.	n. def.	24.8763	25.2796		1	1	0	0	0	0	0	0	0	0	0
Tropomodulin-3	Q9NYL9	TMOD3	7	1.22595	0.293905	0.363723	0.43923	n. def.	n. def.	n. def.	25.385	26.1532	25.4124	25.6683	26.072	26.0921	n. def.	n. def.	n. def.	25.6502	25.9441		1	0	0	0	0	0	0	0	0	0	0
Serine/arginine-rich splicing factor 3	P84103	SRSF3	6	1.26947	0.344221	0.367281	0.435001	25.7943	24.9306	24.5023	24.8934	25.7258	25.2788	25.9967	25.5938	25.0048	n. def.	n. def.	n. def.	25.1875	25.5317		1	1	0	0	0	0	0	0	0	0	0
Fumarate hydratase, mitochondrial	P07954	FH	18	1.66503	0.73555	0.367414	0.434844	26.0305	26.3606	25.882	28.5722	27.8562	27.5326	29.1737	29.267	29.0667	26.4526	26.8121	25.8753	27.039	27.7746		1	0	0	1	0	0	0	0	0	0	0
Importin-11	Q9UI26	IPO11	16	0.80452	-0.313799	0.367459	0.434791	25.344	n. def.	n. def.	26.1506	25.7576	25.965	25.356	26.2918	25.1238	25.1905	n. def.	n. def.	25.8043	25.4905		1	1	0	0	0	0	0	0	0	0	0
Stress-induced-phosphoprotein 1	P31948	STIP1	45	1.42774	0.51373	0.368418	0.433659	30.2136	30.1658	29.964	32.3423	31.7111	31.8916	32.2948	32.3387	32.31	30.7388	30.9852	30.7033	31.0481	31.5618		1	1	0	0	0	0	0	0	0	0	0
CD109 antigen	Q6YHK3	CD109	21	0.854304	-0.227179	0.3685	0.433562	26.5031	26.5655	26.4048	27.32	27.235	26.6443	26.5448	25.9861	26.1941	27.2454	26.6053	26.734	26.7788	26.5516		0	0	1	0	0	0	1	0	0	0	0
Heat shock protein 105 kDa	Q92598;Q12872;Q8TDX9	HSPH1	53	1.97358	0.980818	0.369499	0.432386	26.8158	27.6678	27.8525	30.7534	30.1065	30.2829	31.5823	32.04	31.2988	28.1646	28.5511	27.7272	28.9132	29.894		1	0	0	0	0	0	0	0	0	0	0
Argininosuccinate synthase	P00966	ASS1	17	0.638979	-0.646161	0.370002	0.431796	n. def.	26.1047	n. def.	28.3878	27.7859	28.6641	27.5315	27.5933	27.1119	n. def.	n. def.	26.1212	27.7356	27.0895		0	0	0	0	0	1	0	0	0	0	0
3-mercaptopyruvate sulfurtransferase	P25325	MPST	11	0.526071	-0.92667	0.370777	0.430887	n. def.	n. def.	n. def.	27.68	26.1937	26.0737	26.6393	27.1877	24.8414	n. def.	24.2215	n. def.	26.6492	25.7225		1	0	0	1	0	0	0	0	0	0	0
MMS19 nucleotide excision repair protein homolog	Q96T76	MMS19	12	1.24417	0.315188	0.371543	0.429991	24.9786	n. def.	n. def.	26.0647	25.1948	25.2667	25.7451	25.9831	25.3459	n. def.	n. def.	n. def.	25.3762	25.6914		1	1	0	0	0	0	0	0	0	0	0
Putative RNA-binding protein Luc7-like 2	Q9Y383	LUC7L2	9	0.906255	-0.142011	0.371613	0.429909	25.8614	26.0444	26.0117	26.0402	n. def.	26.0615	25.4132	25.8608	n. def.	26.174	n. def.	25.9994	26.0038	25.8618		0	1	0	0	0	0	0	0	0	0	0
Laminin subunit alpha-5	O15230;Q16787	LAMA5	26	0.427585	-1.22572	0.371992	0.429466	26.8999	28.4154	26.9199	24.9103	25.8382	25.0883	n. def.	20.9504	n. def.	26.699	26.0947	26.7344	26.3453	25.1196		0	0	0	0	1	0	0	0	0	0	0
Polypeptide N-acetylgalactosaminyltransferase 1;Polypeptide N-acetylgalactosaminyltransferase 1 soluble form	Q10472	GALNT1	8	0.762125	-0.391901	0.372833	0.428485	25.6082	n. def.	26.9173	25.2662	26.2173	26.0079	26.0461	25.4012	25.3871	n. def.	n. def.	n. def.	26.0034	25.6115		0	0	1	0	1	0	0	0	1	0	0
DNA replication licensing factor MCM2	P49736	MCM2	26	0.537129	-0.89666	0.373231	0.428022	26.2279	25.2318	n. def.	28.7764	28.1858	28.3818	26.5707	26.7388	26.0828	n. def.	n. def.	n. def.	27.3608	26.4641		0	1	0	0	0	0	0	0	0	0	0
U1 small nuclear ribonucleoprotein A	P09012	SNRPA	7	1.34671	0.429437	0.373546	0.427656	n. def.	n. def.	n. def.	26.8839	26.1156	26.4606	26.2464	27.5115	26.9905	n. def.	n. def.	n. def.	26.4867	26.9161		0	1	0	0	0	0	0	0	0	0	0
Phosphatidylinositol transfer protein beta isoform	P48739	PITPNB	15	1.29935	0.37779	0.375364	0.425548	27.0026	26.6143	26.2656	28.0443	27.5216	27.7513	28.0274	28.2612	28.2959	27.2598	27.0726	26.5494	27.1999	27.5777		1	0	0	0	0	0	0	0	0	0	0
Leucine-rich repeat-containing protein 40	Q9H9A6	LRRC40	9	1.20523	0.269304	0.377324	0.423286	n. def.	n. def.	n. def.	25.0415	24.7919	25.1356	25.2326	24.8375	25.7069	n. def.	n. def.	n. def.	24.9897	25.259		0	0	0	0	0	1	0	0	0	0	0
Dystroglycan;Alpha-dystroglycan;Beta-dystroglycan	Q14118	DAG1	24	0.839427	-0.252524	0.37807	0.422427	31.8933	32.2162	32.2573	31.0155	31.709	31.4756	30.9227	31.1417	31.1872	31.9814	31.986	31.8327	31.7611	31.5086		1	1	1	0	1	0	0	1	0	0	0
Thrombospondin-4	P35443	THBS4	11	0.703956	-0.506443	0.378225	0.42225	27.4298	27.7803	27.9936	26.3394	26.6948	27.8117	25.7081	25.5296	26.1431	28.0447	27.6672	27.9183	27.3416	26.8352		0	0	0	0	1	0	0	0	0	0	0
Lamin-B1	P20700	LMNB1	28	1.14283	0.192611	0.378694	0.421712	28.2096	28.5902	28.1737	27.472	28.022	27.5555	27.8345	28.0503	27.9629	28.4964	28.322	28.5127	28.0038	28.1965		0	1	1	0	0	0	0	0	0	0	1
Epididymal secretory protein E1	P61916	NPC2	9	1.4289	0.514902	0.380579	0.419555	29.7867	29.9373	30.4337	28.0153	28.0086	28.2501	28.3857	29.1015	29.1817	30.2083	30.0912	30.5527	29.0719	29.5868		0	0	0	0	1	0	0	0	0	0	0
Pyruvate dehydrogenase E1 component subunit alpha, somatic form, mitochondrial	P08559;P29803	PDHA1	12	0.794874	-0.331202	0.382127	0.417792	n. def.	n. def.	n. def.	27.3204	26.5803	27.2215	27.1295	26.7192	26.2799	n. def.	n. def.	n. def.	27.0407	26.7095		0	0	0	1	0	0	0	0	0	0	0
Parathymosin	P20962	PTMS	2	0.764356	-0.387682	0.382572	0.417287	26.8152	n. def.	26.2932	27.3848	n. def.	28.2897	26.3993	27.6804	26.455	26.8082	26.4975	27.0077	27.1957	26.808		0	0	0	0	0	1	0	0	0	0	0
Ephrin type-B receptor 2	P29323	EPHB2	3	0.501876	-0.994596	0.386525	0.412823	23.4977	24.2199	n. def.	n. def.	n. def.	n. def.	21.6925	21.7415	n. def.	n. def.	24.1981	23.8245	23.8588	22.8642		0	0	1	0	0	0	0	1	0	0	0
Mimecan	P20774	OGN	5	0.811147	-0.301965	0.386785	0.412531	26.2278	26.0292	25.9217	n. def.	26.2173	25.0353	24.9177	n. def.	25.1	25.8128	25.8906	26.2005	25.8863	25.5843		0	0	0	0	1	0	0	0	0	0	0
Heat shock 70 kDa protein 4	P34932;REV__Q3KQV9	HSPA4	59	1.30248	0.381262	0.386822	0.412489	30.2126	30.5353	30.5632	31.5388	31.3158	31.3621	31.9517	32.4366	31.838	30.6659	30.4832	30.4398	30.9213	31.3025		1	0	0	0	0	0	0	0	0	0	0
Leucine-rich repeat-containing protein 47	Q8N1G4	LRRC47	19	0.638177	-0.647972	0.38685	0.412457	n. def.	n. def.	26.4995	28.441	27.6875	28.087	27.7703	28.4663	27.2407	n. def.	25.975	25.7017	27.6788	27.0308		0	0	0	0	0	1	0	0	0	0	0
Protein FAM50A	Q14320;Q9Y247	FAM50A	12	1.43286	0.518895	0.38738	0.411862	n. def.	n. def.	n. def.	26.7113	25.1156	26.0898	26.4592	27.4731	26.9457	25.9229	25.6547	n. def.	25.9722	26.4911		0	1	0	0	0	0	0	0	0	0	0
Small nuclear ribonucleoprotein-associated protein N;Small nuclear ribonucleoprotein-associated proteins B and B	P63162;P14678	SNRPN;SNRPB	7	0.771228	-0.374771	0.387581	0.411637	n. def.	n. def.	26.3257	27.5488	n. def.	26.8603	26.7545	26.8237	26.6946	n. def.	25.8745	n. def.	26.9116	26.5368		0	1	0	0	0	0	0	0	0	0	0
26S protease regulatory subunit 8	P62195;Q8NB90	PSMC5	18	1.66697	0.73723	0.388535	0.410569	25.6439	n. def.	n. def.	28.6662	27.5925	28.0925	28.0725	28.4257	28.2098	n. def.	n. def.	n. def.	27.4988	28.236		1	1	0	0	0	0	0	0	0	0	0
Fructose-bisphosphate aldolase C	P09972	ALDOC	19	0.783264	-0.352429	0.389295	0.409721	25.9527	26.1273	26.6418	27.302	26.952	27.8024	26.1915	27.6883	26.382	26.4936	26.0707	25.8377	26.7964	26.444		0	0	0	0	0	1	0	0	0	0	0
Metalloproteinase inhibitor 2	P16035	TIMP2	10	1.35457	0.437834	0.389323	0.40969	28.6907	29.045	29.3631	27.4554	28.1314	27.7038	27.7419	28.0358	28.2743	29.5263	29.5866	29.8516	28.3982	28.8361		0	0	0	0	1	0	0	0	0	0	0
Integral membrane protein 2B;BRI2, membrane form;BRI2 intracellular domain;BRI2C, soluble form;Bri23 peptide	Q9Y287	ITM2B	5	0.788882	-0.342118	0.389601	0.40938	25.4722	26.3261	25.9948	n. def.	n. def.	n. def.	25.1251	24.921	25.3474	25.8999	26.4342	25.8057	25.931	25.5889		0	0	1	0	1	0	0	0	1	0	0
Aspartate--tRNA ligase, cytoplasmic	P14868	DARS	33	2.62925	1.39465	0.390433	0.408453	26.0644	25.845	25.2329	29.8929	28.7063	29.001	30.4996	30.6854	29.7377	24.4842	n. def.	n. def.	27.4571	28.8517		1	0	0	0	0	0	0	0	0	0	0
COP9 signalosome complex subunit 3	Q9UNS2	COPS3	12	1.17026	0.226832	0.391286	0.407506	26.0699	26.1875	n. def.	27.2278	26.3517	26.5918	26.5829	26.9914	26.7137	26.5622	n. def.	n. def.	26.4857	26.7126		1	1	0	0	0	0	0	0	0	0	0
Myosin light polypeptide 6	P60660;P14649	MYL6	8	1.25415	0.326708	0.393136	0.405457	27.2429	27.0788	27.3817	28.6148	27.3641	27.582	28.8156	28.4085	28.2467	27.2584	27.1206	27.3749	27.5441	27.8708		0	0	0	0	0	1	0	0	0	0	0
Betaine--homocysteine S-methyltransferase 1	Q93088;Q9H2M3	BHMT	7	0.654855	-0.610753	0.393693	0.404842	27.4281	27.3321	27.1918	25.7365	25.9491	25.8085	24.6212	24.215	25.1247	27.1996	27.2779	27.3433	26.5743	25.9636		1	0	0	0	0	0	0	0	0	0	0
Small glutamine-rich tetratricopeptide repeat-containing protein alpha	O43765	SGTA	11	0.896994	-0.156829	0.393862	0.404656	28.78	28.6861	28.4873	28.7643	28.5757	29.41	28.5413	28.5111	28.7043	28.9655	28.1795	28.8606	28.7839	28.6271		0	0	0	0	0	1	0	0	0	0	0
Peptidyl-prolyl cis-trans isomerase A;Peptidyl-prolyl cis-trans isomerase A, N-terminally processed	P62937;P0DN26;A0A0B4J2A2;A0A075B759;Q9Y536;F5H284;P0DN37	PPIA	13	1.34754	0.430329	0.393994	0.40451	31.4178	31.053	31.519	32.8036	32.6981	32.6335	32.9017	33.4827	33.349	31.8121	31.6348	31.5266	32.0208	32.4511		1	0	0	0	1	0	0	0	0	0	0
DNA replication complex GINS protein PSF3	Q9BRX5	GINS3	9	1.18303	0.242487	0.395313	0.403059	n. def.	n. def.	n. def.	25.9336	25.3337	25.4664	25.7267	25.9141	n. def.	n. def.	n. def.	n. def.	25.5779	25.8204		0	1	0	0	0	0	0	0	0	0	0
Dynein light chain 1, cytoplasmic;Dynein light chain 2, cytoplasmic	P63167;Q96FJ2	DYNLL1;DYNLL2	4	0.779651	-0.3591	0.395631	0.40271	n. def.	n. def.	n. def.	n. def.	26.0447	26.3063	25.4765	26.3519	25.6209	n. def.	n. def.	n. def.	26.1755	25.8164		1	1	0	1	0	0	0	0	0	0	0
Rabankyrin-5	Q9P2R3	ANKFY1	11	0.837821	-0.255287	0.396109	0.402185	n. def.	n. def.	n. def.	25.4386	n. def.	26.0789	25.465	25.6517	25.3938	n. def.	n. def.	n. def.	25.7588	25.5035		1	0	1	0	0	0	0	0	0	0	1
Aspartate--tRNA ligase, mitochondrial	Q6PI48	DARS2	9	1.18471	0.244531	0.396979	0.401233	n. def.	n. def.	n. def.	27.4805	27.258	26.8546	27.7821	27.1607	27.3838	n. def.	n. def.	n. def.	27.1977	27.4422		0	0	0	1	0	0	0	0	0	0	0
Ubiquitin carboxyl-terminal hydrolase isozyme L3	P15374	UCHL3	18	0.75156	-0.412039	0.397973	0.400147	28.2837	27.5281	27.9501	29.234	28.8493	28.9077	28.5497	28.8491	28.5492	27.0292	26.6706	28.6329	28.4588	28.0468		1	0	0	0	0	0	0	0	0	0	0
HEAT repeat-containing protein 1;HEAT repeat-containing protein 1, N-terminally processed	Q9H583	HEATR1	11	1.58771	0.666951	0.398198	0.399901	n. def.	n. def.	n. def.	25.8033	23.7664	24.9483	24.7439	25.9988	25.7761	n. def.	n. def.	n. def.	24.8393	25.5063		0	1	0	0	0	0	0	0	0	0	0
Coagulation factor XIII A chain	P00488	F13A1	4	0.876623	-0.189972	0.398252	0.399842	26.1334	25.8232	26.0057	n. def.	25.432	25.0977	25.4869	n. def.	25.6965	25.2122	25.4261	25.7205	25.6984	25.5084		1	0	0	0	1	0	0	0	0	0	0
ES1 protein homolog, mitochondrial	P30042	C21orf33	10	1.34773	0.430527	0.400375	0.397533	n. def.	n. def.	n. def.	27.1437	27.718	26.8703	28.237	27.8456	26.9409	n. def.	n. def.	n. def.	27.244	27.6745		0	0	0	1	0	0	0	0	0	0	0
Histone H2A.V;Histone H2A.Z	Q71UI9;P0C0S5	H2AFV;H2AFZ	5	0.827394	-0.273353	0.401598	0.396209	n. def.	n. def.	n. def.	25.774	25.2597	25.9915	25.0357	25.7004	25.4689	n. def.	n. def.	n. def.	25.675	25.4017		0	1	0	0	0	0	0	0	0	0	0
Nucleoplasmin-3	O75607	NPM3	4	0.745694	-0.423345	0.402165	0.395596	n. def.	n. def.	24.9989	25.5154	n. def.	n. def.	25.014	24.1743	24.2416	25.4104	25.3289	n. def.	25.2572	24.8338		0	1	0	0	0	0	0	0	0	0	0
A disintegrin and metalloproteinase with thrombospondin motifs 1	Q9UHI8;Q8TE58	ADAMTS1	28	2.31921	1.21363	0.402411	0.39533	30.9086	31.4554	31.4401	n. def.	n. def.	24.5773	30.0563	30.341	30.1507	31.3581	31.5211	31.4268	29.5954	30.809		0	0	0	0	1	0	0	0	0	0	0
Delta-1-pyrroline-5-carboxylate synthase;Glutamate 5-kinase;Gamma-glutamyl phosphate reductase	P54886	ALDH18A1	19	1.12784	0.173562	0.402655	0.395067	n. def.	n. def.	n. def.	27.5458	27.1042	27.0544	27.4956	27.5212	27.2083	n. def.	n. def.	n. def.	27.2348	27.4084		0	0	1	1	0	0	0	0	0	0	1
HBS1-like protein	Q9Y450	HBS1L	8	0.923873	-0.114233	0.402792	0.394919	n. def.	n. def.	n. def.	24.4759	24.5613	24.648	24.6667	24.3012	24.3744	n. def.	n. def.	n. def.	24.5617	24.4475		0	0	0	0	0	1	0	0	0	0	0
Nuclear pore complex protein Nup205	Q92621	NUP205	9	1.2249	0.292662	0.403391	0.394274	n. def.	n. def.	n. def.	24.9426	24.483	23.9169	24.539	24.8639	24.8176	n. def.	n. def.	n. def.	24.4475	24.7401		0	1	1	0	0	0	0	0	0	0	1
3-hydroxyisobutyryl-CoA hydrolase, mitochondrial	Q6NVY1	HIBCH	8	1.2574	0.330449	0.403921	0.393703	n. def.	n. def.	n. def.	25.1404	25.0224	24.2567	25.5163	25.144	24.7506	n. def.	n. def.	n. def.	24.8065	25.137		0	0	0	1	0	0	0	0	0	0	0
Protein S100-A1	P23297	S100A1	2	0.622863	-0.683013	0.40444	0.393146	26.5436	25.5739	25.6366	n. def.	n. def.	n. def.	n. def.	23.4525	n. def.	25.815	25.8222	25.8504	25.918	25.235		1	0	0	0	0	0	0	0	0	0	0
Protein O-GlcNAcase	O60502	MGEA5	23	0.864125	-0.210688	0.40551	0.391999	n. def.	n. def.	n. def.	27.6866	27.1778	27.1704	27.3793	27.1591	26.8643	n. def.	n. def.	n. def.	27.3449	27.1343		1	1	0	0	0	0	0	0	0	0	0
Ubiquitin-conjugating enzyme E2 S	Q16763	UBE2S	5	1.18393	0.243581	0.406503	0.390936	n. def.	n. def.	n. def.	25.3077	n. def.	25.6624	25.4045	25.9604	25.8211	n. def.	n. def.	n. def.	25.4851	25.7287		0	0	0	0	0	1	0	0	0	0	0
Ran GTPase-activating protein 1	P46060	RANGAP1	19	1.18146	0.240576	0.406568	0.390866	27.157	26.8575	26.8729	26.3626	25.4776	26.7772	27.0728	26.9778	27.1492	26.8982	26.4475	26.4028	26.5841	26.8247		1	1	1	0	0	0	0	0	0	0	1
Protein CDV3 homolog	Q9UKY7	CDV3	9	0.821411	-0.283823	0.4069	0.390512	n. def.	n. def.	n. def.	26.7631	26.4111	27.2416	26.1549	26.7903	26.6192	n. def.	n. def.	n. def.	26.8053	26.5214		1	0	0	0	0	0	0	0	0	0	0
Glia maturation factor beta	P60983;O60234	GMFB	7	0.816559	-0.292371	0.407648	0.389714	26.2231	n. def.	n. def.	27.5422	26.5439	26.4598	26.7419	26.5107	26.025	n. def.	26.3219	n. def.	26.6922	26.3999		0	0	0	0	0	1	0	0	0	0	0
Peptidyl-prolyl cis-trans isomerase FKBP3	Q00688	FKBP3	11	0.64723	-0.627649	0.407834	0.389517	27.4747	n. def.	26.771	29.8282	28.7187	28.9473	27.6339	29.5048	28.2513	25.8991	27.424	27.6089	28.348	27.7203		0	1	0	0	0	0	0	0	0	0	0
Mortality factor 4-like protein 1	Q9UBU8	MORF4L1	3	1.2562	0.329063	0.408088	0.389246	n. def.	n. def.	n. def.	25.112	24.0501	24.5471	24.7446	24.6915	25.2603	n. def.	n. def.	n. def.	24.5697	24.8988		0	1	0	0	0	0	0	0	0	0	0
14-3-3 protein eta	Q04917	YWHAH	20	1.25372	0.326211	0.409041	0.388233	28.3179	28.278	28.2623	29.0874	28.9849	29.351	29.9093	29.913	29.3184	28.5091	28.5598	28.0291	28.7136	29.0398		0	0	0	0	0	1	0	0	0	0	0
Putative heat shock protein HSP 90-beta 2	Q58FF8	HSP90AB2P	12	1.26462	0.338709	0.409236	0.388026	27.811	28.3645	27.6332	29.559	28.4424	29.4608	29.6385	29.0481	29.275	28.4904	28.2937	28.5576	28.5452	28.8839		1	0	0	0	0	0	0	0	0	0	0
L-lactate dehydrogenase B chain	P07195;REV__Q3KR16;Q9BYZ2	LDHB	35	1.30963	0.389165	0.409274	0.387986	32.0364	32.2184	32.0052	33.4361	32.9999	33.4572	33.7878	34.0969	33.6891	32.498	32.2229	32.1935	32.6922	33.0814		1	0	0	0	0	0	0	0	0	0	0
Heat shock 70 kDa protein 13	P48723	HSPA13	20	0.820767	-0.284956	0.409304	0.387954	29.6935	29.8189	29.6766	30.5657	31.0853	30.8678	29.5868	29.4431	29.6485	30.1839	30.6171	30.5188	30.2846	29.9997		0	0	0	0	0	1	0	0	0	0	0
Protein enabled homolog	Q8N8S7;Q9UI08	ENAH	17	1.35995	0.443549	0.410097	0.387114	26.4811	26.6558	25.4522	27.9439	27.581	27.7851	27.7682	28.5326	28.0591	26.4584	26.6915	27.0506	26.9832	27.4267		1	0	0	0	0	0	0	0	0	0	0
Coatomer subunit gamma-1	Q9Y678	COPG1	25	1.19858	0.261324	0.410857	0.386309	n. def.	26.1355	n. def.	27.1127	26.4519	27.0598	26.7853	27.0753	27.376	n. def.	26.5686	n. def.	26.69	26.9513		1	0	1	0	0	0	0	0	0	0	1
Pre-mRNA-processing-splicing factor 8	Q6P2Q9	PRPF8	17	0.480407	-1.05767	0.411601	0.385523	n. def.	24.0539	n. def.	26.2478	n. def.	26.7595	25.0279	n. def.	24.2309	n. def.	n. def.	n. def.	25.6871	24.6294		0	1	0	0	0	0	0	0	0	0	0
Cullin-3	Q13618	CUL3	7	1.22986	0.298499	0.412046	0.385054	n. def.	n. def.	n. def.	24.6983	25.3172	25.6305	25.6768	25.7052	25.1595	n. def.	n. def.	n. def.	25.2153	25.5138		0	1	0	0	0	0	0	0	0	0	0
Ribulose-phosphate 3-epimerase;Ribulose-phosphate 3-epimerase-like protein 1	Q96AT9;Q2QD12	RPE;RPEL1	4	0.83263	-0.264252	0.412988	0.384063	n. def.	n. def.	n. def.	26.3366	25.6959	25.8444	26.0195	25.777	25.2876	n. def.	n. def.	n. def.	25.959	25.6947		0	0	0	0	0	1	0	0	0	0	0
Protein flightless-1 homolog	Q13045	FLII	7	1.20581	0.270003	0.413681	0.383334	n. def.	n. def.	n. def.	24.362	23.8763	n. def.	24.4667	24.6385	24.0624	n. def.	n. def.	n. def.	24.1192	24.3892		1	1	0	0	0	0	0	0	0	0	0
Y-box-binding protein 3	P16989	YBX3	9	0.78514	-0.348979	0.4148	0.382162	n. def.	n. def.	n. def.	27.105	26.8131	26.7798	26.1163	27.2859	26.2487	n. def.	n. def.	n. def.	26.8993	26.5503		1	1	0	0	0	0	0	0	0	0	0
Glutamine synthetase	P15104	GLUL	13	1.08819	0.121927	0.415427	0.381506	26.0882	26.1485	25.8083	26.2213	25.9563	25.8118	26.5292	26.4385	25.9355	26.0738	25.7231	26.0657	26.0057	26.1276		1	0	0	1	0	0	0	0	0	0	0
DnaJ homolog subfamily C member 7	Q99615	DNAJC7	7	0.673573	-0.570094	0.416427	0.380461	n. def.	n. def.	n. def.	25.9454	24.4485	24.7749	24.4668	23.7413	25.2505	n. def.	n. def.	n. def.	25.0563	24.4862		1	1	0	0	0	0	0	0	0	0	0
Coronin-1C	Q9ULV4;Q6QEF8	CORO1C	18	0.885506	-0.175425	0.416826	0.380046	26.6925	26.6106	26.7997	27.4317	27.0137	27.3325	26.9843	27.2752	26.7511	n. def.	26.6234	26.3894	26.9801	26.8047		1	0	1	0	0	0	0	0	0	0	1
Nucleobindin-2;Nesfatin-1	P80303	NUCB2	21	1.24377	0.314723	0.417421	0.379426	28.8636	29.3533	29.2027	27.7971	28.8672	28.2341	28.3903	28.5236	28.3172	29.7179	29.7417	29.5157	28.7197	29.0344		1	1	1	0	1	0	0	0	0	0	1
Hyaluronan and proteoglycan link protein 3	Q96S86;Q86UW8	HAPLN3	10	0.817505	-0.2907	0.41782	0.379011	26.7455	27.1811	27.5201	n. def.	n. def.	n. def.	n. def.	n. def.	n. def.	27.3165	26.6833	26.5749	27.1489	26.8582		0	0	0	0	1	0	0	0	0	0	0
Chloride intracellular channel protein 1	O00299	CLIC1	18	1.19038	0.251421	0.420108	0.376639	28.8914	28.9162	28.881	29.1975	29.2916	28.7839	30.0096	30.0064	29.5795	28.506	28.5661	28.8026	28.9936	29.245		1	1	1	0	0	0	0	0	0	0	1
Enoyl-CoA delta isomerase 1, mitochondrial	P42126	ECI1	11	1.2078	0.272381	0.421005	0.375713	n. def.	n. def.	n. def.	28.7074	28.915	28.1843	29.2781	28.7892	28.5566	n. def.	n. def.	n. def.	28.6023	28.8746		0	0	0	1	0	0	0	0	0	0	0
Histone H3.1	P68431	HIST1H3A	7	1.47555	0.561252	0.421484	0.375219	26.6403	27.0455	26.8552	n. def.	n. def.	24.6231	25.6078	26.1014	26.3054	27.9009	27.5371	27.661	26.291	26.8523		0	1	0	0	0	0	0	0	0	0	0
Cytoplasmic dynein 1 intermediate chain 2	Q13409	DYNC1I2	9	0.804234	-0.314312	0.425408	0.371194	n. def.	n. def.	n. def.	25.6105	n. def.	25.5629	24.9188	25.7894	25.1089	n. def.	n. def.	n. def.	25.5867	25.2724		1	0	0	0	0	0	0	0	0	0	0
Ribosomal RNA small subunit methyltransferase NEP1	Q92979	EMG1	11	0.834739	-0.260602	0.425875	0.370718	n. def.	n. def.	n. def.	27.0328	26.2765	26.9479	26.1852	26.7779	26.5123	n. def.	n. def.	n. def.	26.7524	26.4918		0	1	0	0	0	0	0	0	0	0	0
Intraflagellar transport protein 25 homolog	Q9Y547	HSPB11	4	1.27288	0.348095	0.426356	0.370228	n. def.	25.5484	25.4447	26.3461	25.599	25.4062	25.4672	26.9332	25.6506	n. def.	n. def.	n. def.	25.6689	26.017		0	0	0	0	0	1	0	0	0	0	0
26S protease regulatory subunit 10B	P62333	PSMC6	19	1.90193	0.927466	0.426586	0.369994	24.3333	24.3356	23.948	28.5623	26.7615	28.2358	27.766	28.0787	28.2072	25.2674	25.4651	n. def.	26.0294	26.9569		1	1	0	0	0	0	0	0	0	0	0
Ephrin-A1;Ephrin-A1, secreted form	P20827	EFNA1	3	1.92846	0.94745	0.427175	0.369394	25.5412	26.4565	27.2574	n. def.	24.8123	23.8402	23.7095	n. def.	n. def.	26.4022	27.727	28.2771	25.5815	26.529		0	0	1	0	1	0	1	0	0	0	0
Isochorismatase domain-containing protein 1	Q96CN7	ISOC1	12	1.76936	0.823229	0.427746	0.368814	n. def.	24.9397	n. def.	28.63	27.3819	27.9278	28.0259	28.2636	27.8397	n. def.	n. def.	n. def.	27.2199	28.0431		0	0	0	0	0	1	0	0	0	0	0
Histidine triad nucleotide-binding protein 2, mitochondrial	Q9BX68	HINT2	4	1.27904	0.355061	0.429477	0.36706	n. def.	n. def.	n. def.	26.2405	26.5243	26.3857	27.4683	26.6402	26.1073	n. def.	n. def.	n. def.	26.3835	26.7386		0	0	0	1	0	0	0	0	0	0	0
WD repeat-containing protein 73	Q6P4I2	WDR73	3	0.912531	-0.132054	0.430518	0.366009	n. def.	n. def.	n. def.	24.7954	n. def.	25.0659	24.8678	24.637	24.8909	n. def.	n. def.	n. def.	24.9306	24.7986		1	0	0	0	0	0	0	0	0	0	0
Exosome complex component RRP4	Q13868	EXOSC2	7	1.25676	0.329704	0.432819	0.363694	n. def.	n. def.	n. def.	26.3238	25.3401	25.4343	26.1753	26.3011	25.6109	n. def.	n. def.	n. def.	25.6994	26.0291		1	1	0	0	0	0	0	0	0	0	0
26S proteasome non-ATPase regulatory subunit 14	O00487	PSMD14	11	1.43476	0.520806	0.433067	0.363445	n. def.	n. def.	25.3977	27.7751	27.1529	27.1316	27.3318	27.5888	27.2348	n. def.	n. def.	n. def.	26.8643	27.3851		0	0	0	0	0	1	0	0	0	0	0
Keratinocyte proline-rich protein	Q5T749	KPRP	12	0.618014	-0.694289	0.434168	0.362342	28.5571	27.267	26.6154	n. def.	26.4733	n. def.	24.6517	n. def.	n. def.	27.1224	27.813	26.5486	27.2282	26.5339		1	0	0	0	0	0	0	0	0	0	0
Alpha-galactosidase A	P06280	GLA	18	1.29501	0.372964	0.434619	0.361892	30.7364	30.7677	31.1363	29.2201	29.2486	28.7014	30.0839	29.7806	29.9875	30.5725	30.7105	30.9134	29.9684	30.3414		0	0	0	0	0	1	0	0	0	0	0
Intraflagellar transport protein 27 homolog	Q9BW83	IFT27	6	1.21818	0.284725	0.434652	0.361858	n. def.	n. def.	n. def.	25.3516	25.4128	25.2207	25.4901	26.2244	25.1248	n. def.	n. def.	n. def.	25.3284	25.6131		0	0	0	0	0	1	0	0	0	0	0
26S protease regulatory subunit 4	P62191	PSMC1	13	0.81195	-0.300538	0.434769	0.361742	n. def.	n. def.	n. def.	27.889	26.7996	27.5032	26.8257	27.2422	27.2223	n. def.	n. def.	n. def.	27.3973	27.0967		1	1	1	0	0	0	0	0	0	0	1
Serine--tRNA ligase, cytoplasmic	P49591	SARS	27	1.34741	0.430194	0.438102	0.358425	27.6295	25.9524	27.9126	28.7062	27.8577	28.2231	28.5573	29.4111	28.7221	27.8045	27.0635	27.3043	27.7136	28.1438		1	0	0	0	0	0	0	0	0	0	0
Complement C4-A;Complement C4 beta chain;Complement C4-A alpha chain;C4a anaphylatoxin;C4b-A;C4d-A;Complement C4 gamma chain;Complement C4-B;Complement C4 beta chain;Complement C4-B alpha chain;C4a anaphylatoxin;C4b-B;C4d-B;Complement C4 gamma chain	P0C0L4;P0C0L5	C4A;C4B	13	1.18994	0.250891	0.438574	0.357957	28.5414	28.1388	28.2502	26.9946	28.0157	28.1751	27.3554	28.6035	27.8884	28.4376	28.5122	28.824	28.0193	28.2702		0	0	0	0	1	0	0	0	0	0	0
3-hydroxyisobutyrate dehydrogenase, mitochondrial	P31937	HIBADH	7	1.07347	0.102279	0.439017	0.357519	n. def.	n. def.	n. def.	26.0623	25.948	26.1649	26.2526	25.9583	26.2711	n. def.	n. def.	n. def.	26.0584	26.1607		0	0	0	1	0	0	0	0	0	0	0
Transcription elongation factor B polypeptide 2	Q15370	TCEB2	9	0.717411	-0.479129	0.439245	0.357293	26.4301	n. def.	26.497	28.1334	27.636	28.6478	27.7754	28.2889	27.0808	26.8856	25.5997	26.3078	27.4689	26.9897		0	1	0	0	0	0	0	0	0	0	0
Diphthine synthase	Q9H2P9	DPH5	6	1.16749	0.22341	0.439698	0.356846	n. def.	n. def.	n. def.	25.0562	25.0229	25.1339	25.7919	25.1678	24.9234	n. def.	n. def.	n. def.	25.071	25.2944		0	0	0	0	0	1	0	0	0	0	0
Regulator of chromosome condensation	P18754	RCC1	21	1.68813	0.75543	0.442303	0.35428	26.156	24.3754	26.1645	29.8306	28.2081	28.27	28.5297	29.3996	29.0724	26.5396	26.8561	27.1397	27.1674	27.9229		1	1	0	0	0	0	0	0	0	0	0
Malate dehydrogenase, cytoplasmic	P40925	MDH1	19	1.3433	0.425778	0.443299	0.353303	29.7538	29.8836	29.8275	31.5259	31.2767	31.0701	31.8831	31.8848	31.9629	30.0864	30.1092	29.966	30.5563	30.9821		1	0	0	0	0	0	0	0	0	0	0
Glucose-6-phosphate 1-dehydrogenase	P11413	G6PD	24	1.79288	0.842278	0.443755	0.352857	24.9956	25.1282	25.2227	28.1737	27.3266	27.9266	28.8162	29.0028	28.4321	n. def.	25.0973	25.1741	26.4622	27.3045		0	0	0	0	0	1	0	0	0	0	0
Apolipoprotein E	P02649	APOE	20	2.75077	1.45984	0.445654	0.351002	29.1385	29.4948	30.039	23.4767	n. def.	n. def.	26.8472	27.1504	27.227	31.7862	31.7184	32.2533	28.0373	29.4971		0	0	0	0	1	0	0	0	0	0	0
Cystatin-C	P01034;REV__P08887	CST3	8	1.27015	0.344998	0.445824	0.350837	29.8371	29.7164	29.9997	27.9153	28.1111	30.0725	28.9613	29.6322	29.7178	29.4022	29.9455	30.0632	29.2753	29.6203		0	0	0	0	1	0	0	0	0	0	0
Talin-1	Q9Y490;Q9Y4G6	TLN1	82	0.898892	-0.153781	0.445924	0.35074	30.4988	30.2952	30.1612	29.8856	29.4992	29.7752	29.4252	29.7246	29.7035	30.0373	30.0501	30.2517	30.0192	29.8654		1	0	1	0	0	0	0	0	0	0	1
Protein dpy-30 homolog	Q9C005	DPY30	4	1.33025	0.411696	0.447048	0.349645	25.2121	24.9703	25.5162	27.2805	26.5393	25.9973	27.2425	27.2074	27.0132	25.5939	25.7819	25.1469	25.9193	26.331		0	1	0	0	0	0	0	0	0	0	0
Acyl-protein thioesterase 1	O75608	LYPLA1	6	1.18477	0.244602	0.44764	0.349071	n. def.	n. def.	n. def.	26.3412	25.6054	25.9311	25.9751	26.5985	26.0379	n. def.	n. def.	n. def.	25.9592	26.2038		1	0	0	0	0	0	0	0	0	0	0
Ribose-phosphate pyrophosphokinase 1	P60891	PRPS1	18	1.3835	0.468327	0.447733	0.348981	25.0461	n. def.	n. def.	25.79	n. def.	25.5556	26.7398	25.6487	26.5683	n. def.	24.772	n. def.	25.4639	25.9322		0	0	0	0	0	1	0	0	0	0	0
Collagen alpha-1(V) chain	P20908	COL5A1	10	0.768824	-0.379275	0.448502	0.348235	28.1532	27.9453	28.1916	27.1367	27.3514	27.4788	26.0952	26.4774	26.4631	28.2338	28.2676	28.4443	27.7095	27.3302		0	0	0	0	1	0	0	0	0	0	0
C-Jun-amino-terminal kinase-interacting protein 4	O60271	SPAG9	16	0.785309	-0.348668	0.448627	0.348115	n. def.	n. def.	n. def.	26.7964	25.4053	26.2619	25.8857	25.9102	25.6218	n. def.	n. def.	n. def.	26.1545	25.8059		1	0	0	0	0	0	0	0	0	0	0
Histone deacetylase 2	Q92769;O15379	HDAC2	13	0.839218	-0.252882	0.448949	0.347803	n. def.	n. def.	n. def.	25.7266	24.958	n. def.	25.1432	25.1143	25.0106	n. def.	n. def.	n. def.	25.3423	25.0894		1	1	0	0	0	0	0	0	0	0	0
Phosphoribosylformylglycinamidine synthase	O15067	PFAS	53	2.19791	1.13613	0.449292	0.347471	25.071	26.0682	25.0611	30.5961	30.077	30.6833	30.6391	31.3284	31.0266	27.7382	26.8419	26.7992	27.9261	29.0622		1	0	0	0	0	0	0	0	0	0	0
Heat shock cognate 71 kDa protein	P11142	HSPA8	51	1.22913	0.29764	0.44975	0.347029	31.8324	31.8678	31.7143	32.6628	32.3677	32.7577	33.1985	33.3213	33.1811	31.7401	31.7458	31.8015	32.2004	32.4981		1	1	1	0	0	0	0	0	0	0	1
High mobility group protein B3	O15347	HMGB3	7	1.42043	0.506332	0.450008	0.346779	26.3263	n. def.	n. def.	26.7571	27.7728	28.0555	28.4035	28.5457	28.9679	26.2265	26.8494	27.4126	27.2279	27.7343		1	1	0	0	0	0	0	0	0	0	0
Electron transfer flavoprotein subunit beta	P38117	ETFB	10	0.866962	-0.205959	0.450408	0.346394	n. def.	n. def.	n. def.	27.4396	26.6425	27.2623	26.8206	26.9173	26.9887	n. def.	n. def.	n. def.	27.1148	26.9088		0	0	0	1	0	0	0	0	0	0	0
Protein arginine N-methyltransferase 1	Q99873;Q9NR22	PRMT1	24	0.708154	-0.497865	0.450672	0.346139	28.3871	28.1292	28.8865	30.5588	30.2546	30.536	29.815	30.0146	29.9459	27.7286	28.368	27.893	29.4587	28.9608		1	1	0	0	0	0	0	0	0	0	0
Ribonuclease UK114	P52758	HRSP12	4	1.21089	0.276066	0.451443	0.345397	n. def.	26.2542	n. def.	26.0232	26.0373	26.124	26.2099	27.1445	25.8028	n. def.	n. def.	n. def.	26.1097	26.3857		1	1	0	0	0	0	0	0	0	0	0
Structural maintenance of chromosomes protein 1A	Q14683	SMC1A	12	0.815914	-0.293512	0.451611	0.345235	n. def.	n. def.	n. def.	27.0314	25.9172	26.0532	25.9861	26.093	26.0421	n. def.	n. def.	n. def.	26.3339	26.0404		0	1	0	0	0	0	0	0	0	0	0
Kinectin	Q86UP2	KTN1	27	0.808196	-0.307223	0.451856	0.345	25.6324	26.1321	26.0243	27.084	26.6946	27.2629	26.3491	26.5556	26.3638	25.3896	n. def.	n. def.	26.4717	26.1645		0	0	1	0	0	0	0	0	1	0	0
Nucleoside diphosphate kinase B;Putative nucleoside diphosphate kinase	P22392;O60361	NME2;NME2P1	14	1.40533	0.490908	0.453386	0.343532	28.1514	28.0379	27.5896	30.5758	29.6354	29.4337	30.088	30.7477	30.046	28.4168	28.3677	28.7032	28.904	29.3949		1	1	0	0	0	0	0	0	0	0	0
Purine nucleoside phosphorylase	P00491;Q8WW52	PNP	23	1.5025	0.587363	0.454033	0.342912	28.4673	28.7408	28.6493	31.0592	30.4464	30.4283	31.614	31.6348	31.3714	28.6745	28.9114	29.1093	29.6319	30.2192		1	0	0	0	0	0	0	0	0	0	0
Cytosolic acyl coenzyme A thioester hydrolase	O00154	ACOT7	8	0.636864	-0.650943	0.454333	0.342625	n. def.	25.5599	n. def.	28.8005	27.7787	27.5295	27.9291	28.3285	27.291	25.7124	25.8425	25.4938	27.4172	26.7662		1	0	0	1	0	0	0	0	0	0	0
Protein phosphatase 1 regulatory subunit 14B	Q96C90	PPP1R14B	4	1.20932	0.27419	0.454772	0.342206	25.6408	n. def.	n. def.	25.6657	n. def.	n. def.	26.0826	26.4509	26.1944	25.4251	25.4841	n. def.	25.6533	25.9274		1	0	0	0	0	0	0	0	0	0	0
Peroxiredoxin-1	Q06830	PRDX1	25	0.799319	-0.323157	0.454953	0.342034	30.9847	31.0602	31.3079	33.1557	32.435	32.8954	31.7996	32.1766	31.635	31.5542	31.378	31.3566	31.9731	31.65		1	0	0	0	0	0	0	0	0	0	0
Glutathione synthetase	P48637	GSS	23	1.73737	0.796905	0.455275	0.341727	25.5247	25.1687	26.075	28.6528	28.7269	28.78	29.939	29.5008	29.088	26.9369	26.8598	25.3849	27.1547	27.9516		0	0	0	0	0	1	0	0	0	0	0
U6 snRNA-associated Sm-like protein LSm3	P62310;REV__Q9Y4P9	LSM3	7	1.36025	0.443867	0.457502	0.339607	n. def.	n. def.	n. def.	26.6413	27.2208	25.9143	27.9625	27.1722	26.8978	26.1116	n. def.	n. def.	26.5922	27.036		0	1	0	0	0	0	0	0	0	0	0
Cyclin-dependent kinase 4	P11802	CDK4	13	0.67503	-0.566977	0.458434	0.338723	n. def.	n. def.	n. def.	28.687	26.3323	27.7453	27.1013	27.1423	26.8202	n. def.	n. def.	n. def.	27.5882	27.0213		1	1	1	0	0	0	0	0	0	0	1
DNA topoisomerase 1	P11387;Q969P6	TOP1	17	0.833969	-0.261934	0.458977	0.338209	n. def.	n. def.	n. def.	27.16	26.1539	26.9532	26.4054	26.6759	26.4001	n. def.	n. def.	n. def.	26.7557	26.4938		0	1	0	0	0	0	0	0	0	0	0
Peptidyl-prolyl cis-trans isomerase C	P45877	PPIC	5	0.900195	-0.151691	0.460459	0.336809	25.4439	25.3806	26.043	26.144	26.1725	26.1376	25.5036	25.2488	25.7806	25.8556	25.9004	26.1225	25.8869	25.7352		1	0	0	0	0	0	0	0	0	0	0
Platelet-activating factor acetylhydrolase IB subunit gamma	Q15102	PAFAH1B3	12	0.515929	-0.954755	0.460501	0.336769	n. def.	n. def.	n. def.	28.2216	27.3104	27.9189	28.6112	28.9339	28.5603	24.7581	25.2294	25.0807	27.817	26.8623		1	0	0	0	0	0	0	0	0	0	0
BTB/POZ domain-containing protein KCTD12	Q96CX2;Q68DU8;Q6ZWB6	KCTD12	24	0.503648	-0.989512	0.46059	0.336685	26.5254	27.1013	26.9141	32.0941	31.5525	31.5281	29.7871	29.9241	29.5198	27.5534	26.9535	26.0406	29.2859	28.2964		0	0	1	0	0	0	0	0	0	0	1
Golgi integral membrane protein 4	O00461	GOLIM4	3	0.66556	-0.587358	0.460969	0.336328	24.6649	25.0066	26.3371	n. def.	23.5379	23.5626	23.3795	24.0256	n. def.	n. def.	n. def.	24.6982	24.6218	24.0345		0	0	1	0	0	0	0	0	1	0	0
60S ribosomal protein L18a	Q02543	RPL18A	6	1.21829	0.284858	0.461323	0.335995	n. def.	n. def.	n. def.	25.3774	26.2608	25.223	26.0516	26.0265	25.6377	n. def.	n. def.	n. def.	25.6204	25.9053		0	0	0	0	0	1	0	0	0	0	0
Eukaryotic translation initiation factor 5	P55010	EIF5	16	1.37412	0.458511	0.461333	0.335986	n. def.	n. def.	n. def.	28.4633	26.645	27.5484	27.8977	28.4074	27.7272	n. def.	n. def.	n. def.	27.5522	28.0108		0	0	0	0	0	1	0	0	0	0	0
U6 snRNA-associated Sm-like protein LSm6	P62312	LSM6	3	1.31459	0.394612	0.461371	0.335949	n. def.	n. def.	n. def.	26.9362	25.8027	25.7384	26.6085	27.0254	26.0273	n. def.	n. def.	n. def.	26.1591	26.5537		1	1	0	0	0	0	0	0	0	0	0
Translational activator GCN1	Q92616	GCN1L1	55	1.23938	0.309621	0.46184	0.335509	27.6255	28.153	n. def.	27.8913	28.2988	29.1915	28.4985	28.9683	28.1581	n. def.	n. def.	n. def.	28.232	28.5416		1	0	0	0	0	0	0	0	0	0	0
Ubiquitin-like modifier-activating enzyme 1	P22314	UBA1	64	1.29161	0.369169	0.463907	0.33357	31.2119	31.2796	31.2222	32.9323	32.5462	32.7117	33.0677	33.2869	33.0258	31.5526	31.606	31.5799	31.984	32.3532		1	1	0	1	0	0	0	0	0	0	0
Stress-70 protein, mitochondrial	P38646	HSPA9	31	0.823276	-0.280552	0.464962	0.332583	33.1671	33.166	33.0749	33.2136	33.4017	33.4277	34.1955	33.6609	32.2234	32.1514	32.1752	33.3614	33.2418	32.9613		0	1	0	1	0	0	0	0	0	0	0
Barrier-to-autointegration factor;Barrier-to-autointegration factor, N-terminally processed	O75531	BANF1	9	1.96346	0.973396	0.465363	0.332208	24.8986	25.1215	24.9186	28.6786	27.4558	28.5711	29.4101	29.2174	29.3597	24.6204	25.2963	n. def.	26.6074	27.5808		1	1	0	0	0	0	0	0	0	0	0
Acidic leucine-rich nuclear phosphoprotein 32 family member A	P39687;O43423;O95626	ANP32A	13	0.900564	-0.151099	0.465736	0.33186	29.8774	30.1858	30.3619	30.354	30.2985	30.8253	30.5511	29.9008	29.5784	30.4878	30.097	30.3812	30.3171	30.166		1	1	0	0	0	0	0	0	0	0	0
Membrane-associated progesterone receptor component 1	O00264;O15173	PGRMC1	8	0.881677	-0.181678	0.466782	0.330886	26.4987	26.4386	26.0984	26.8575	27.3755	26.2661	26.0561	26.9642	26.1664	26.5828	26.081	26.5942	26.5891	26.4074		0	0	1	0	0	0	0	0	0	0	1
Protein S100-A11;Protein S100-A11, N-terminally processed	P31949	S100A11	7	1.1827	0.242082	0.467179	0.330517	28.1319	27.5385	27.6278	27.8583	27.1032	27.8383	27.7905	28.504	28.65	28.3915	27.2225	26.9918	27.683	27.9251		1	1	0	0	0	0	0	0	0	0	0
Versican core protein	P13611	VCAN	19	0.397405	-1.33132	0.467581	0.330143	30.338	30.7275	30.5249	23.8164	25.5528	24.3054	23.088	24.2693	23.8041	28.6319	28.5358	28.9479	27.5442	26.2128		0	0	0	0	1	0	0	0	0	0	0
Cartilage oligomeric matrix protein	P49747	COMP	15	0.524196	-0.931823	0.467686	0.330046	27.2643	27.4237	27.3946	n. def.	n. def.	n. def.	23.4844	n. def.	n. def.	27.9709	27.2118	27.0491	27.3609	26.4291		0	0	0	0	1	0	0	0	0	0	0
Interleukin-1 receptor accessory protein	Q9NPH3	IL1RAP	5	0.809191	-0.305448	0.468131	0.329633	27.0425	27.006	27.108	26.388	27.1424	25.8776	25.7817	25.3125	26.0535	27.087	27.3423	27.1549	26.7608	26.4553		0	0	1	0	1	0	0	1	0	0	0
Heterogeneous nuclear ribonucleoprotein L	P14866	HNRNPL	27	1.38698	0.471946	0.469302	0.328548	28.5028	28.3433	28.1278	30.2446	30.1797	30.4048	30.101	31.2386	30.7842	28.7681	29.0799	28.6629	29.3005	29.7725		1	1	0	0	0	0	0	0	0	0	0
T-complex protein 1 subunit delta	P50991	CCT4	33	0.497911	-1.00604	0.470558	0.327387	28.9796	28.5754	28.5123	31.9042	30.7306	31.6283	31.5266	31.9665	31.4753	26.791	25.6355	26.8992	30.0551	29.049		1	0	0	0	0	0	0	0	0	0	0
SUMO-conjugating enzyme UBC9	P63279	UBE2I	8	1.77866	0.830791	0.47151	0.326509	25.4116	26.2408	n. def.	n. def.	n. def.	n. def.	27.0868	28.4837	28.101	25.4184	25.5008	25.3513	25.8262	26.657		1	1	0	0	0	0	0	0	0	0	0
Rab GDP dissociation inhibitor beta	P50395	GDI2	38	1.34489	0.427486	0.471876	0.326172	29.1123	28.8259	29.1223	31.1027	30.3742	30.3337	31.073	31.4609	31.0506	29.3077	29.3951	29.1488	29.8119	30.2393		1	0	1	0	0	0	0	0	0	0	1
Collagen alpha-1(IV) chain;Arresten	P02462	COL4A1	5	0.809398	-0.305079	0.473225	0.324932	25.0298	24.8756	24.7532	23.1747	n. def.	23.804	23.729	23.4487	n. def.	24.2738	24.4722	24.1882	24.3275	24.0224		0	0	0	0	1	0	0	0	0	0	0
Desmoglein-2	Q14126	DSG2	24	1.65345	0.725483	0.473975	0.324244	31.4154	31.6628	32.0162	28.2138	28.8716	28.47	29.3729	29.3097	29.4134	32.2664	32.386	32.2543	30.1083	30.8338		0	0	1	0	0	0	0	1	0	0	0
Elongation factor 1-delta	P29692	EEF1D	19	0.817609	-0.290517	0.474351	0.3239	28.54	28.2032	28.4552	29.8908	28.7733	29.6601	29.3585	29.2424	29.0656	28.1513	28.0998	27.8618	28.9204	28.6299		0	1	0	0	0	0	0	0	0	0	0
Heterogeneous nuclear ribonucleoprotein A/B	Q99729	HNRNPAB	10	1.23132	0.3002	0.475266	0.323063	26.8704	26.7901	27.1186	28.1091	27.9366	28.0753	28.675	28.4069	28.3495	26.9606	27.1065	27.2029	27.4834	27.7836		1	1	0	0	0	0	0	0	0	0	0
116 kDa U5 small nuclear ribonucleoprotein component	Q15029	EFTUD2	23	0.878227	-0.187334	0.478837	0.319812	26.4769	26.5901	26.5783	27.7782	27.2054	26.9162	27.1121	26.1748	26.7209	27.1785	26.5053	26.7295	26.9242	26.7368		0	1	0	0	0	0	0	0	0	0	0
60S ribosomal protein L17	P18621	RPL17	6	0.859945	-0.217683	0.478855	0.319796	n. def.	n. def.	n. def.	26.1396	25.2169	25.4935	25.4602	25.2876	25.4492	n. def.	n. def.	n. def.	25.6167	25.399		0	0	0	0	0	1	0	0	0	0	0
26S proteasome non-ATPase regulatory subunit 10	O75832	PSMD10	13	1.26674	0.341116	0.478891	0.319763	27.5894	27.1287	26.6764	27.6861	27.526	28.5272	28.1217	28.2065	28.5043	26.6212	n. def.	n. def.	27.5223	27.8634		1	1	0	0	0	0	0	0	0	0	0
60S ribosomal protein L4	P36578	RPL4	14	0.793935	-0.332908	0.479382	0.319318	26.8509	n. def.	26.0567	27.8657	27.1589	27.4006	26.2679	27.1126	26.8204	n. def.	n. def.	n. def.	27.0665	26.7336		0	0	0	0	0	1	0	0	0	0	0
Protein TFG	Q92734	TFG	6	1.13405	0.181487	0.479494	0.319216	26.428	25.6778	25.8358	n. def.	n. def.	n. def.	26.6078	n. def.	26.0141	26.1199	26.2394	25.829	25.9805	26.162		0	0	0	0	0	1	0	0	0	0	0
ERO1-like protein alpha	Q96HE7	ERO1L	14	1.16354	0.218515	0.480005	0.318754	n. def.	n. def.	n. def.	27.5707	26.975	26.8913	27.5948	27.4929	27.0049	n. def.	n. def.	n. def.	27.1457	27.3642		0	0	1	0	0	0	0	0	0	0	1
Eukaryotic translation initiation factor 3 subunit A	Q14152	EIF3A	30	0.833863	-0.262117	0.481312	0.317574	26.5069	26.4944	26.3596	27.1676	26.0075	26.6734	27.1041	26.7244	26.6294	26.6221	25.2783	25.2784	26.5349	26.2728		1	0	0	0	0	0	0	0	0	0	0
Transportin-3	Q9Y5L0	TNPO3	7	1.21407	0.279847	0.482035	0.316922	n. def.	n. def.	n. def.	25.7879	24.6341	24.9964	25.6584	25.3309	25.2686	n. def.	n. def.	n. def.	25.1395	25.4193		1	1	0	0	0	0	0	0	0	0	0
DCN1-like protein 1	Q96GG9	DCUN1D1	3	0.734855	-0.444468	0.482377	0.316613	n. def.	n. def.	n. def.	25.4823	n. def.	24.3255	24.4796	23.9789	24.9198	n. def.	n. def.	n. def.	24.9039	24.4594		0	1	0	0	0	0	0	0	0	0	0
Protein SEC13 homolog	P55735	SEC13	11	0.911472	-0.13373	0.484454	0.314748	n. def.	25.9281	26.2933	n. def.	n. def.	25.8747	25.7318	26.044	26.2471	25.6032	n. def.	25.8654	26.032	25.8983		0	1	1	0	0	0	0	0	0	0	1
Nidogen-1	P14543	NID1	64	0.789304	-0.341347	0.484705	0.314522	33.9587	34.223	34.2595	31.9791	32.6032	32.5053	32.4183	32.3285	32.4852	33.5397	33.2308	33.4783	33.2548	32.9135		0	0	0	0	1	0	0	0	0	0	0
Heat shock 70 kDa protein 6	P17066;P48741	HSPA6	16	0.621493	-0.686189	0.485535	0.313779	n. def.	n. def.	n. def.	30.1336	31.8196	32.0069	n. def.	30.1028	31.165	n. def.	n. def.	n. def.	31.32	30.6339		0	0	0	0	0	1	0	0	0	0	0
ATP-citrate synthase	P53396	ACLY	56	0.728156	-0.45768	0.486362	0.313041	29.5762	29.1842	29.4285	31.9858	30.9265	31.171	30.8249	31.1544	30.5497	29.313	29.0796	28.6046	30.3787	29.921		1	0	0	0	0	0	0	0	0	0	0
Cleavage stimulation factor subunit 1	Q05048	CSTF1	10	1.35509	0.438388	0.486937	0.312527	n. def.	25.4437	n. def.	26.985	25.7368	25.1105	26.3002	26.886	26.8088	25.0346	n. def.	n. def.	25.819	26.2574		0	1	0	0	0	0	0	0	0	0	0
Thioredoxin	P10599	TXN	10	1.227	0.295135	0.487007	0.312465	29.9311	29.8747	29.9958	31.3925	30.8839	30.9621	31.4559	31.2102	31.7444	29.9211	30.2345	30.2447	30.5067	30.8018		1	1	0	0	1	0	0	0	0	0	0
Granulins;Acrogranin;Paragranulin;Granulin-1;Granulin-2;Granulin-3;Granulin-4;Granulin-5;Granulin-6;Granulin-7	P28799	GRN	18	1.2062	0.270465	0.488794	0.310874	30.1796	30.6323	30.2336	29.4658	30.6521	30.3365	29.7032	30.0021	29.6598	31.1345	31.2495	31.3735	30.25	30.5204		0	0	0	0	1	0	0	0	0	0	0
Uroporphyrinogen decarboxylase	P06132	UROD	18	0.692555	-0.529999	0.489602	0.310157	26.3007	25.957	25.7436	28.5088	28.4488	28.5126	27.6966	28.2541	27.2404	25.3532	26.0164	25.7307	27.2452	26.7152		1	0	0	0	0	0	0	0	0	0	0
DnaJ homolog subfamily C member 9	Q8WXX5	DNAJC9	10	1.18087	0.239849	0.48981	0.309973	n. def.	n. def.	25.2858	25.9482	25.2194	25.5778	26.1108	26.7357	25.7958	25.3767	25.2189	25.2481	25.5078	25.7477		1	1	1	0	0	0	0	0	0	0	1
Plasma protease C1 inhibitor	P05155	SERPING1	9	1.57528	0.655604	0.490894	0.309013	27.1163	26.9524	27.8245	23.8698	25.1652	n. def.	25.14	25.9295	25.6655	28.2063	28.0037	28.1022	26.1856	26.8412		0	0	0	0	1	0	0	0	0	0	0
Lysosomal Pro-X carboxypeptidase	P42785	PRCP	21	0.892082	-0.164752	0.491591	0.308396	29.8129	30.4441	30.1835	30.5447	30.6176	30.4424	29.6839	29.9457	29.6176	30.5874	30.6085	30.6137	30.3409	30.1761		0	0	0	0	0	1	0	0	0	0	0
Sushi domain-containing protein 5	O60279	SUSD5	12	0.75067	-0.413748	0.49454	0.305798	29.5202	29.4205	29.6302	27.5342	28.2898	27.6251	27.0706	27.2567	27.7015	28.7572	29.4563	29.2951	28.67	28.2563		0	0	1	0	0	0	0	1	0	0	0
Coatomer subunit epsilon	O14579	COPE	10	1.24588	0.31717	0.496094	0.304436	n. def.	n. def.	25.0242	26.4233	26.1197	26.3397	25.8687	26.6959	26.317	n. def.	n. def.	n. def.	25.9767	26.2939		1	0	1	0	0	0	0	0	0	0	1
Twinfilin-1	Q12792	TWF1	11	0.821212	-0.284174	0.496549	0.304038	25.4018	n. def.	n. def.	26.6815	25.6396	26.561	25.8078	25.6322	25.9204	n. def.	n. def.	n. def.	26.071	25.7868		1	0	0	0	0	0	0	0	0	0	0
Carbohydrate sulfotransferase 3	Q7LGC8	CHST3	5	0.850069	-0.234348	0.496604	0.30399	25.304	25.3791	25.6581	25.3719	25.7224	24.9937	24.525	24.3428	24.6517	25.4954	26.2254	25.7829	25.4049	25.1705		0	0	1	0	0	0	0	0	1	0	0
Developmentally-regulated GTP-binding protein 2	P55039	DRG2	6	0.85745	-0.221876	0.498743	0.302123	n. def.	n. def.	n. def.	27.0233	26.2499	26.3138	26.5764	26.3423	26.0026	n. def.	n. def.	n. def.	26.529	26.3071		1	0	0	0	0	0	0	0	0	0	0
Receptor-type tyrosine-protein phosphatase S	Q13332	PTPRS	16	0.801286	-0.319611	0.499392	0.301558	27.064	27.6781	28.032	26.2782	27.0672	27.0459	25.6386	26.5872	25.9827	27.4911	27.8257	27.7224	27.1942	26.8746		0	0	1	0	0	0	0	1	0	0	0
Septin-11	Q9NVA2;Q9P0V9	2011-09-01	18	1.1412	0.190546	0.500288	0.30078	27.033	26.8591	26.7963	27.567	27.225	27.2011	27.7677	27.9801	27.6065	27.0136	26.329	27.1278	27.1136	27.3041		1	0	0	0	0	0	0	0	0	0	0
Medium-chain specific acyl-CoA dehydrogenase, mitochondrial	P11310	ACADM	11	0.902468	-0.148052	0.503669	0.297855	n. def.	n. def.	n. def.	27.5963	27.4927	27.3283	27.4526	27.5627	26.9578	n. def.	n. def.	n. def.	27.4724	27.3244		0	0	0	1	0	0	0	0	0	0	0
Matrilin-3	O15232	MATN3	4	1.54422	0.626875	0.503719	0.297812	n. def.	25.7754	n. def.	n. def.	23.7346	n. def.	24.5034	n. def.	24.9884	26.2093	n. def.	25.8265	24.755	25.3819		0	0	0	0	1	0	0	0	0	0	0
U2 small nuclear ribonucleoprotein A	P09661	SNRPA1	9	0.762129	-0.391893	0.504185	0.29741	n. def.	n. def.	n. def.	27.1223	26.503	25.3158	25.8496	26.0621	25.8537	n. def.	n. def.	n. def.	26.3137	25.9218		0	1	0	0	0	0	0	0	0	0	0
Coronin-1B	Q9BR76;A9Z1Z3	CORO1B	9	1.12192	0.165969	0.505576	0.296213	n. def.	25.564	n. def.	25.6591	25.8265	25.8164	26.4388	26.0344	25.6458	n. def.	25.4109	n. def.	25.7165	25.8825		1	0	0	0	0	0	0	0	0	0	0
PDZ and LIM domain protein 1	O00151	PDLIM1	14	1.2239	0.291489	0.50744	0.294616	n. def.	n. def.	n. def.	28.0486	27.1463	26.9002	27.2843	27.7301	27.9552	n. def.	n. def.	n. def.	27.365	27.6565		1	0	0	0	0	0	0	0	0	0	0
BRO1 domain-containing protein BROX	Q5VW32	BROX	9	1.23003	0.298692	0.507971	0.294161	n. def.	26.1532	25.2864	27.0387	26.483	26.1847	26.5125	27.198	26.7356	n. def.	25.6655	n. def.	26.2292	26.5279		0	0	1	0	0	0	0	0	0	0	1
Vesicular integral-membrane protein VIP36	Q12907	LMAN2	20	1.50224	0.587119	0.508606	0.293619	31.5926	31.6893	31.8646	27.8489	29.0415	28.1807	29.7062	29.6554	29.9909	31.4611	31.4848	31.4419	30.0363	30.6234		0	0	1	0	0	0	0	1	0	0	0
Proteoglycan 4;Proteoglycan 4 C-terminal part	Q92954	PRG4	3	0.908432	-0.13855	0.510376	0.29211	n. def.	n. def.	n. def.	24.5364	24.457	24.5774	24.0085	24.594	24.5527	n. def.	n. def.	n. def.	24.5236	24.3851		0	0	0	0	1	0	0	0	0	0	0
Glutaredoxin-3	O76003	GLRX3	17	1.51732	0.601525	0.510698	0.291836	27.2959	29.0146	30.1932	31.6282	31.2864	31.5508	32.2559	31.3246	32.1415	29.8226	29.4064	29.6272	30.1615	30.763		1	0	0	0	0	0	0	0	0	0	0
E3 ubiquitin-protein ligase CHIP	Q9UNE7	STUB1	18	0.815934	-0.293476	0.511686	0.290996	27.1409	27.0251	n. def.	28.557	27.9684	27.6655	27.5769	27.7035	26.8533	n. def.	n. def.	n. def.	27.6714	27.3779		1	1	0	0	0	0	0	0	0	0	0
Interleukin enhancer-binding factor 2	Q12905	ILF2	15	0.909155	-0.137401	0.51186	0.290849	27.6489	27.7434	27.3839	28.3071	28.0637	28.436	28.1412	28.1476	27.7421	27.6125	27.5171	27.5983	27.9305	27.7931		1	1	0	0	0	0	0	0	0	0	0
Aminoacyl tRNA synthase complex-interacting multifunctional protein 1;Endothelial monocyte-activating polypeptide 2	Q12904	AIMP1	12	1.15744	0.210943	0.513372	0.289568	n. def.	n. def.	n. def.	27.9624	27.2443	27.4762	27.5252	28.1784	27.6122	n. def.	n. def.	n. def.	27.561	27.7719		1	1	0	0	1	0	0	0	0	0	0
Protein unc-45 homolog A	Q9H3U1	UNC45A	14	1.31683	0.397072	0.517031	0.286483	n. def.	24.1003	n. def.	26.3614	25.5816	25.5883	25.6452	26.0638	25.7059	n. def.	n. def.	n. def.	25.4079	25.805		1	1	0	0	0	0	0	0	0	0	0
Adenylate kinase isoenzyme 1	P00568	AK1	10	1.15856	0.212334	0.517839	0.285805	n. def.	26.4345	26.3364	26.3217	25.9635	26.1774	26.5297	26.9792	26.8451	n. def.	25.4822	n. def.	26.2467	26.4591		1	0	0	0	0	0	0	0	0	0	0
Cytosolic non-specific dipeptidase	Q96KP4	CNDP2	17	1.23479	0.304266	0.519368	0.284525	n. def.	25.7462	n. def.	26.2924	25.6676	26.6116	26.9147	27.4023	26.6385	26.509	25.5646	25.273	26.0794	26.3837		1	0	0	0	0	0	0	0	0	0	0
Ceroid-lipofuscinosis neuronal protein 5	O75503	CLN5	10	1.13251	0.179519	0.519454	0.284453	28.3227	28.3817	28.656	29.583	29.571	29.5208	29.6253	29.2563	29.1355	29.0332	29.014	29.0479	29.0059	29.1854		0	0	0	0	0	1	0	0	0	0	0
Dihydropyrimidinase-related protein 3	Q14195	DPYSL3	9	0.579457	-0.787228	0.520039	0.283964	n. def.	n. def.	n. def.	26.7136	25.6986	25.267	n. def.	23.8562	26.3554	n. def.	n. def.	n. def.	25.8931	25.1058		1	0	0	0	0	0	0	0	0	0	0
Tubulin-specific chaperone E	Q15813;Q8WVB6	TBCE	20	0.875656	-0.191565	0.520135	0.283884	n. def.	n. def.	n. def.	27.7329	27.0681	27.3339	27.0172	27.569	26.974	n. def.	n. def.	n. def.	27.3783	27.1867		1	0	0	0	0	0	0	0	0	0	0
Septin-9	Q9UHD8	2009-09-01	17	0.867227	-0.205519	0.520497	0.283582	n. def.	n. def.	n. def.	27.1491	26.4513	27.3135	26.8914	26.5171	26.8888	n. def.	n. def.	n. def.	26.9713	26.7658		1	0	0	0	0	0	0	0	0	0	0
Proteasome subunit alpha type-5	P28066	PSMA5	14	1.23183	0.300809	0.520511	0.28357	28.9342	28.629	29.0101	30.3376	29.856	29.8767	30.3655	30.7931	30.3804	29.2963	28.8478	28.7653	29.4406	29.7414		1	1	0	0	0	0	0	0	0	0	0
C-1-tetrahydrofolate synthase, cytoplasmic;Methylenetetrahydrofolate dehydrogenase;Methenyltetrahydrofolate cyclohydrolase;Formyltetrahydrofolate synthetase;C-1-tetrahydrofolate synthase, cytoplasmic, N-terminally processed	P11586	MTHFD1	51	0.591201	-0.758279	0.521708	0.282573	27.6148	27.5881	27.5499	31.1166	30.2619	30.8903	30.0999	30.641	30.3956	26.0124	26.6617	26.6614	29.1703	28.412		1	0	0	0	0	0	0	0	0	0	0
Replication protein A 14 kDa subunit	P35244	RPA3	9	0.788157	-0.343445	0.522252	0.28212	25.6463	n. def.	25.9305	27.7717	26.8196	27.3306	27.0408	27.1301	27.0502	25.4608	25.4743	25.9817	26.6998	26.3563		0	1	0	0	0	0	0	0	0	0	0
Aldehyde dehydrogenase family 16 member A1	Q8IZ83	ALDH16A1	5	0.845724	-0.241742	0.522405	0.281993	n. def.	n. def.	n. def.	24.7298	n. def.	23.8481	24.095	23.948	24.0987	n. def.	n. def.	n. def.	24.289	24.0472		0	0	0	0	0	1	0	0	0	0	0
F-actin-capping protein subunit alpha-1	P52907	CAPZA1	15	1.05299	0.074495	0.523335	0.28122	27.8917	28.1426	28.0203	27.5636	27.6133	28.0863	27.921	27.7995	27.9572	28.1812	27.9217	27.9842	27.8863	27.9608		1	0	0	0	0	0	0	0	0	0	0
Astrocytic phosphoprotein PEA-15	Q15121	PEA15	4	1.51436	0.598711	0.523705	0.280913	22.825	n. def.	n. def.	26.0918	25.4004	25.1291	25.4889	25.9562	24.9358	n. def.	n. def.	n. def.	24.8616	25.4603		1	0	0	0	0	0	0	0	0	0	0
Eukaryotic translation initiation factor 4H	Q15056	EIF4H	10	1.1896	0.250473	0.525476	0.279447	n. def.	n. def.	n. def.	27.6282	26.4568	27.4049	27.4706	27.412	27.3587	n. def.	n. def.	n. def.	27.1633	27.4137		1	0	0	0	0	0	0	0	0	0	0
Cellular retinoic acid-binding protein 2	P29373;P29762	CRABP2	10	0.867979	-0.204268	0.526502	0.2786	n. def.	n. def.	n. def.	27.0569	26.8637	27.5685	26.6178	26.6854	27.4797	26.6137	27.3973	n. def.	27.163	26.9588		1	1	0	0	0	0	0	0	0	0	0
Chromobox protein homolog 1	P83916	CBX1	6	0.923605	-0.114652	0.527599	0.277696	26.774	26.8517	26.5013	26.5735	27.0594	27.0122	26.5766	26.3363	26.3742	26.5243	27.1097	27.1633	26.7954	26.6807		0	1	0	0	0	0	0	0	0	0	0
Sister chromatid cohesion protein PDS5 homolog A	Q29RF7	PDS5A	8	0.747363	-0.420119	0.527697	0.277615	n. def.	n. def.	n. def.	24.6908	23.3782	23.6176	23.8463	n. def.	23.1045	n. def.	n. def.	n. def.	23.8956	23.4754		0	1	0	0	0	0	0	0	0	0	0
Glutamine--fructose-6-phosphate aminotransferase [isomerizing] 1	Q06210;O94808	GFPT1	21	0.942659	-0.0851924	0.528119	0.277269	n. def.	n. def.	n. def.	27.1361	26.8393	27.1491	26.8159	27.0112	27.0419	n. def.	n. def.	n. def.	27.0415	26.9563		0	0	0	0	0	1	0	0	0	0	0
Plastin-1	Q14651	PLS1	8	1.20124	0.26453	0.528305	0.277115	n. def.	n. def.	n. def.	23.6419	n. def.	23.4851	23.7329	24.3615	23.3896	n. def.	n. def.	n. def.	23.5635	23.828		1	0	0	0	0	0	0	0	0	0	0
Beta-galactosidase	P16278;Q6UWU2	GLB1	17	1.29898	0.377383	0.529218	0.276365	25.9144	25.9866	26.432	28.5172	28.2776	28.2969	28.6229	27.6928	27.9315	26.6538	27.6251	27.163	27.2374	27.6148		1	0	0	0	0	0	0	0	0	0	0
N-alpha-acetyltransferase 10	P41227;Q9BSU3	NAA10	12	1.45855	0.544539	0.529368	0.276242	n. def.	25.1013	25.7644	27.7774	27.1155	27.6542	28.2631	28.9366	28.5009	25.4312	26.214	26.0168	26.6826	27.2271		1	1	0	0	0	0	0	0	0	0	0
Platelet-activating factor acetylhydrolase IB subunit beta	P68402	PAFAH1B2	8	1.15075	0.202569	0.529795	0.275892	n. def.	n. def.	n. def.	28.0905	27.4118	28.1745	28.1571	28.3517	27.7757	n. def.	n. def.	n. def.	27.8922	28.0948		1	0	0	0	0	0	0	0	0	0	0
Ubiquitin-conjugating enzyme E2 C	O00762	UBE2C	8	0.871777	-0.197969	0.530032	0.275698	n. def.	n. def.	n. def.	25.6872	n. def.	26.3941	25.735	25.8121	25.9809	n. def.	n. def.	n. def.	26.0407	25.8427		0	0	0	0	0	1	0	0	0	0	0
Importin subunit alpha-1	P52292	KPNA2	24	1.16398	0.219065	0.531239	0.27471	28.3167	28.496	28.5712	29.5998	29.4169	29.3316	29.7364	29.7864	29.6797	28.6252	28.5899	28.629	28.9554	29.1744		1	1	0	0	0	0	0	0	0	0	0
Plastin-2	P13796	LCP1	25	0.796187	-0.328821	0.531802	0.27425	27.3037	27.8017	27.4952	25.2281	25.8802	25.5705	25.383	25.9519	26.2437	26.0626	26.8078	26.8576	26.5466	26.2178		1	0	1	0	0	0	0	0	0	0	1
HEAT repeat-containing protein 3	Q7Z4Q2	HEATR3	5	0.823131	-0.280807	0.532308	0.273837	n. def.	n. def.	n. def.	26.0719	24.9531	25.6087	25.5908	25.434	24.7665	n. def.	n. def.	n. def.	25.5446	25.2638		0	0	0	0	0	1	0	0	0	0	0
Profilin-1	P07737	PFN1	14	1.29858	0.376938	0.532512	0.27367	28.7293	28.4522	28.0055	30.6921	29.7402	30.2893	30.0587	30.8812	30.5866	28.71	28.919	29.0148	29.3181	29.695		1	0	0	0	0	0	0	0	0	0	0
U5 small nuclear ribonucleoprotein 200 kDa helicase	O75643	SNRNP200	22	0.809497	-0.304902	0.532627	0.273577	25.0063	24.4434	24.9431	27.3366	25.3969	26.1477	25.6526	25.3719	25.4819	24.2654	25.3168	25.3561	25.5457	25.2408		0	1	0	0	0	0	0	0	0	0	0
Prefoldin subunit 3	P61758	VBP1	13	1.27234	0.347487	0.533448	0.272908	25.639	25.9975	25.9285	27.9692	26.9884	27.2066	28.0139	27.7735	27.6029	26.6362	25.9806	25.8069	26.6215	26.969		1	1	0	0	0	0	0	0	0	0	0
DNA-directed RNA polymerase I subunit RPA1	O95602;O14802	POLR1A	5	0.71967	-0.474593	0.533629	0.272761	n. def.	n. def.	n. def.	25.9166	23.8013	23.9291	23.9157	24.3388	23.9688	n. def.	n. def.	n. def.	24.549	24.0744		0	1	0	0	0	0	0	0	0	0	0
Aconitate hydratase, mitochondrial	Q99798	ACO2	25	1.39573	0.481022	0.534283	0.272229	n. def.	n. def.	n. def.	28.5851	28.2455	28.442	29.6778	29.6163	29.2112	n. def.	27.1155	n. def.	28.4242	28.9052		0	0	0	1	0	0	0	0	0	0	0
28 kDa heat- and acid-stable phosphoprotein	Q13442	PDAP1	6	1.23008	0.298757	0.534307	0.272209	n. def.	n. def.	n. def.	25.6905	n. def.	24.8672	25.5954	25.1711	25.9664	n. def.	n. def.	n. def.	25.2789	25.5776		0	0	0	0	0	1	0	0	0	0	0
Ezrin	P15311	EZR	41	0.876206	-0.190658	0.534986	0.271658	28.7843	28.6736	29.3286	30.0701	29.6501	29.7461	29.5557	29.7309	29.5171	28.9212	28.709	28.675	29.3755	29.1848		1	0	1	0	0	0	0	0	0	0	1
Proteasome subunit alpha type-7	O14818;Q8TAA3	PSMA7	16	1.19404	0.255857	0.535667	0.271105	28.9902	28.7641	29.0057	30.4976	29.6018	29.6562	30.3089	30.7003	29.9273	29.0813	29.0168	29.0161	29.4193	29.6751		1	1	0	0	0	0	0	0	0	0	0
Protein disulfide-isomerase A3	P30101	PDIA3	37	0.833969	-0.261935	0.536244	0.270638	30.3097	30.5433	30.6076	32.0167	32.0099	31.9403	31.6431	31.5158	31.2429	30.6431	30.3325	30.4785	31.2379	30.976		0	0	0	0	0	1	0	0	0	0	0
U5 small nuclear ribonucleoprotein 40 kDa protein	Q96DI7	SNRNP40	8	0.689914	-0.535511	0.536333	0.270566	n. def.	n. def.	n. def.	27.6552	n. def.	25.7316	26.178	26.521	25.7747	n. def.	n. def.	n. def.	26.6934	26.1579		0	1	0	0	0	0	0	0	0	0	0
N-acetylglucosamine-6-sulfatase	P15586	GNS	14	0.698243	-0.518199	0.53635	0.270552	n. def.	n. def.	n. def.	28.7102	27.9678	27.8474	29.098	28.2627	28.3277	n. def.	26.3468	26.2497	28.1752	27.657		0	0	0	0	0	1	0	0	0	0	0
Ubiquitin-conjugating enzyme E2 N	P61088	UBE2N	8	1.24215	0.312845	0.536929	0.270083	26.5245	25.9177	26.0044	27.4791	27.3302	27.3396	27.4293	28.6902	27.3692	26.1882	26.6655	26.1302	26.7659	27.0788		1	1	0	0	0	0	0	0	0	0	0
RNA-binding protein 3	P98179	RBM3	6	0.846583	-0.240277	0.538014	0.269206	n. def.	n. def.	n. def.	26.033	25.448	26.1118	25.0702	25.7552	26.0465	n. def.	n. def.	n. def.	25.8643	25.624		1	1	0	0	0	0	0	0	0	0	0
Vigilin	Q00341	HDLBP	18	1.12703	0.172527	0.53876	0.268605	n. def.	n. def.	n. def.	26.5496	n. def.	25.9252	26.2764	26.5097	26.4437	n. def.	n. def.	n. def.	26.2374	26.4099		1	1	0	0	0	0	0	0	0	0	0
Eukaryotic translation initiation factor 3 subunit I	Q13347	EIF3I	17	0.780087	-0.358294	0.539858	0.26772	26.4943	26.7589	27.0334	29.5429	28.7595	28.7629	28.0391	27.9626	27.847	27.4983	27.1202	26.7348	27.892	27.5337		1	0	0	0	0	0	0	0	0	0	0
Calsyntenin-1;Soluble Alc-alpha;CTF1-alpha	O94985	CLSTN1	49	0.839538	-0.252333	0.540615	0.267112	33.6708	34.1135	34.1103	33.0555	33.8005	33.092	32.6463	32.6833	32.5039	34.1486	34.2241	34.1225	33.6404	33.3881		0	1	1	0	0	0	0	1	0	0	0
Vacuolar protein sorting-associated protein 35	Q96QK1	VPS35	26	1.56424	0.645461	0.540661	0.267075	26.0326	25.5982	25.5877	29.1872	27.7797	28.4536	28.9585	29.3636	28.8546	25.7711	25.812	n. def.	27.1065	27.752		1	0	1	0	0	0	0	0	0	0	1
Translationally-controlled tumor protein	P13693;Q56UQ5;Q9HAU6	TPT1	11	1.34136	0.423692	0.541014	0.266792	28.8841	27.753	28.5041	30.1638	29.5734	29.5956	30.9976	30.5276	30.716	27.9991	28.641	28.135	29.079	29.5027		1	0	0	0	0	0	0	0	0	0	0
ELAV-like protein 1	Q15717	ELAVL1	10	0.870908	-0.199408	0.541928	0.266059	n. def.	n. def.	n. def.	26.9906	26.1738	26.5192	25.9988	26.5889	26.4977	n. def.	n. def.	n. def.	26.5612	26.3618		1	1	0	0	0	0	0	0	0	0	0
Fibulin-1	P23142	FBLN1	29	0.786971	-0.345618	0.542273	0.265782	30.7463	30.9033	31.0081	29.2136	29.1844	28.7795	28.8411	28.5084	29.2073	30.4153	30.379	30.4106	29.9726	29.6269		0	0	0	0	1	0	0	0	0	0	0
Anamorsin	Q6FI81	CIAPIN1	10	1.16403	0.219128	0.542424	0.265661	n. def.	n. def.	26.3467	26.6955	25.7155	26.3932	26.4949	27.104	26.6302	n. def.	25.7982	n. def.	26.2877	26.5068		1	1	0	1	0	0	0	0	0	0	0
Tripeptidyl-peptidase 1	O14773	TPP1	20	1.13656	0.18468	0.543133	0.265094	29.3468	29.5216	29.7007	30.1387	30.9017	30.6516	29.8796	30.2454	29.7676	30.314	30.5996	30.563	30.0435	30.2282		0	0	0	0	0	1	0	0	0	0	0
Cytoskeleton-associated protein 5	Q14008	CKAP5	32	1.32221	0.402954	0.544238	0.264211	n. def.	n. def.	n. def.	27.4565	26.0449	27.0143	27.9325	27.7747	27.2369	n. def.	26.0219	n. def.	26.8386	27.2415		1	0	0	0	0	0	0	0	0	0	0
60S ribosomal protein L10a	P62906	RPL10A	8	1.17802	0.236365	0.546748	0.262213	28.8976	28.4772	29.1337	27.2841	27.9089	27.8266	27.9701	27.6518	28.4676	29.3265	28.8035	28.7268	28.2547	28.491		0	0	0	0	0	1	0	0	0	0	0
Neuronal cell adhesion molecule	Q92823	NRCAM	12	1.22259	0.289939	0.547003	0.26201	n. def.	26.0669	26.5546	25.0115	25.7438	n. def.	26.149	25.0258	25.4568	26.4837	26.8927	26.7967	25.8442	26.1341		0	0	1	0	1	0	0	1	0	0	0
Cullin-2	Q13617	CUL2	19	1.08164	0.113222	0.548524	0.260804	26.3225	26.2441	n. def.	26.7847	25.9763	25.9618	26.5533	26.4215	26.6022	n. def.	26.2021	26.0764	26.2579	26.3711		0	0	0	0	0	1	0	0	0	0	0
U6 snRNA-associated Sm-like protein LSm4	Q9Y4Z0	LSM4	4	1.38164	0.46638	0.549715	0.259862	n. def.	n. def.	n. def.	26.0971	24.1067	24.2983	25.5181	25.7317	24.6515	n. def.	n. def.	n. def.	24.834	25.3004		0	1	0	0	0	0	0	0	0	0	0
Eukaryotic translation initiation factor 4 gamma 1	Q04637	EIF4G1	24	1.16674	0.222487	0.550189	0.259488	25.3787	24.3875	25.5867	26.2871	25.8127	25.6281	25.7133	26.658	26.1942	25.6603	25.0542	25.1355	25.5135	25.7359		0	0	0	0	0	1	0	0	0	0	0
Acyl-CoA-binding protein	P07108	DBI	4	0.836282	-0.257939	0.551334	0.258586	27.2691	n. def.	27.1663	27.9405	n. def.	n. def.	27.2734	27.6667	27.9133	n. def.	26.658	26.4922	27.4586	27.2007		0	0	0	0	0	1	0	0	0	0	0
V-type proton ATPase subunit C 1	P21283	ATP6V1C1	6	1.17104	0.227788	0.551677	0.258315	n. def.	n. def.	n. def.	25.2747	24.2025	24.7077	24.8907	25.2691	24.7084	n. def.	n. def.	n. def.	24.7283	24.9561		0	0	0	0	0	1	0	0	0	0	0
Ribonuclease T2	O00584;Q07343	RNASET2	17	0.933821	-0.0987816	0.552337	0.257796	30.0392	30.1776	30.4027	30.1569	31.0882	30.5858	30.1743	30.3543	30.2813	30.3541	30.3775	30.3162	30.4084	30.3096		0	0	0	0	1	0	0	0	0	0	0
Proteasome subunit beta type-6	P28072	PSMB6	5	1.2152	0.281193	0.552455	0.257703	28.5545	28.2457	28.189	29.6699	29.5177	29.3921	30.1012	30.028	29.9245	28.3982	28.5936	28.2105	28.9281	29.2093		1	1	0	0	0	0	0	0	0	0	0
Prothymosin alpha;Prothymosin alpha, N-terminally processed;Thymosin alpha-1	P06454	PTMA	7	0.812824	-0.298984	0.552579	0.257606	28.1198	28.6652	28.4455	29.6223	28.5734	29.4088	29.1666	29.5266	26.6109	29.0016	28.2208	28.5144	28.8058	28.5068		0	1	0	0	0	0	0	0	0	0	0
L-aminoadipate-semialdehyde dehydrogenase-phosphopantetheinyl transferase	Q9NRN7	AASDHPPT	10	0.837569	-0.25572	0.552681	0.257526	n. def.	n. def.	n. def.	27.0672	26.0689	26.5691	26.3067	26.7836	25.8478	n. def.	n. def.	n. def.	26.5684	26.3127		1	0	0	0	0	0	0	0	0	0	0
Hepatocyte growth factor-like protein;Hepatocyte growth factor-like protein alpha chain;Hepatocyte growth factor-like protein beta chain;Putative macrophage stimulating 1-like protein	P26927;Q2TV78	MST1;MST1L	4	0.831293	-0.266571	0.552731	0.257486	26.0908	26.9714	26.031	n. def.	n. def.	n. def.	25.8664	25.2117	26.096	26.6178	n. def.	26.6972	26.3644	26.0978		0	0	0	0	1	0	0	0	0	0	0
Serine/threonine-protein phosphatase 2A activator	Q15257	PPP2R4	15	0.689187	-0.537032	0.552957	0.257309	25.6847	25.9613	24.896	28.7691	27.7166	28.0313	27.8241	27.8156	27.3148	25.2452	24.8831	24.7542	26.8432	26.3061		1	1	0	0	0	0	0	0	0	0	0
Glycine--tRNA ligase	P41250	GARS	33	1.35991	0.443506	0.55551	0.255308	27.6753	28.0084	27.2246	30.0645	29.5237	29.4955	30.4097	30.4262	30.0775	28.3849	27.6464	27.7082	28.6653	29.1088		1	0	0	1	0	0	0	0	0	0	0
WD repeat-containing protein 82	Q6UXN9	WDR82	5	0.874958	-0.192714	0.555952	0.254962	n. def.	n. def.	n. def.	25.9611	n. def.	25.5214	25.5081	25.8905	25.247	n. def.	n. def.	n. def.	25.7413	25.5485		0	1	0	0	0	0	0	0	0	0	0
COP9 signalosome complex subunit 4	Q9BT78	COPS4	19	1.21364	0.279344	0.556963	0.254173	25.6443	25.9434	26.0653	27.4941	27.4883	27.3749	27.3924	27.8863	27.2736	26.153	26.8869	26.0942	26.6684	26.9477		1	1	0	0	0	0	0	0	0	0	0
UPF0568 protein C14orf166	Q9Y224	C14orf166	12	1.24974	0.321626	0.557319	0.253896	25.6717	25.1225	25.3464	26.8833	26.5655	26.8087	26.9569	27.0062	27.2676	25.0476	25.6616	n. def.	26.0663	26.388		1	1	0	0	0	0	0	0	0	0	0
Basic leucine zipper and W2 domain-containing protein 1	Q7L1Q6	BZW1	13	0.789225	-0.341492	0.558863	0.252694	n. def.	n. def.	n. def.	27.1402	25.5862	26.4668	25.814	26.6371	25.7177	n. def.	n. def.	n. def.	26.3978	26.0563		0	0	0	0	0	1	0	0	0	0	0
DnaJ homolog subfamily C member 2;DnaJ homolog subfamily C member 2, N-terminally processed	Q99543	DNAJC2	7	0.804079	-0.314591	0.560555	0.251382	n. def.	n. def.	n. def.	26.1129	24.8969	n. def.	25.4433	25.0891	25.0387	n. def.	n. def.	n. def.	25.5049	25.1903		1	1	0	0	0	0	0	0	0	0	0
Xaa-Pro dipeptidase	P12955	PEPD	17	1.18446	0.244226	0.561331	0.250781	27.5555	27.5269	27.6103	28.8827	28.7365	28.2825	29.2117	29.125	28.7626	27.8	27.722	27.4383	28.099	28.3433		0	0	0	0	0	1	0	0	0	0	0
Phosphoglucomutase-2	Q96G03	PGM2	20	1.1584	0.212128	0.561423	0.250709	26.6818	26.9866	26.5452	27.7277	27.6752	27.5112	27.7031	27.9506	27.3281	26.6185	n. def.	n. def.	27.1879	27.4001		1	0	0	0	0	0	0	0	0	0	0
Carbohydrate sulfotransferase 14	Q8NCH0	CHST14	6	0.878977	-0.186103	0.561531	0.250627	26.078	25.7221	25.8753	25.3356	25.9564	25.9747	n. def.	n. def.	24.8717	n. def.	26.2072	25.8338	25.8237	25.6376		0	0	1	0	0	0	0	0	1	0	0
Poly(rC)-binding protein 1	Q15365;P57723	PCBP1	17	1.3054	0.384495	0.561898	0.250343	27.7403	27.3406	26.9703	29.6972	28.9117	29.234	29.3348	29.9225	29.8181	27.576	27.7841	27.7655	28.3157	28.7002		1	1	0	0	0	0	0	0	0	0	0
Tropomyosin alpha-3 chain	P06753	TPM3	14	1.24898	0.320756	0.562613	0.24979	n. def.	26.6498	n. def.	27.9751	28.1101	28.4523	28.3527	28.4113	27.5888	n. def.	n. def.	n. def.	27.7968	28.1176		1	0	0	0	0	0	0	0	0	0	0
Adenylate kinase isoenzyme 6	Q9Y3D8	AK6	3	0.804614	-0.31363	0.563428	0.249162	n. def.	n. def.	n. def.	25.3301	23.9109	23.9689	24.3124	23.7264	24.2303	n. def.	n. def.	n. def.	24.4033	24.0897		0	1	0	0	0	0	0	0	0	0	0
Neurogenic locus notch homolog protein 3;Notch 3 extracellular truncation;Notch 3 intracellular domain	Q9UM47	NOTCH3	5	0.811627	-0.301111	0.564444	0.248379	25.8504	25.7654	25.6722	n. def.	n. def.	n. def.	n. def.	24.2413	n. def.	25.9055	25.7076	25.9918	25.7627	25.4616		0	1	1	0	0	0	0	1	0	0	0
Heme-binding protein 2	Q9Y5Z4	HEBP2	10	1.23955	0.309811	0.56472	0.248167	26.6406	n. def.	26.3634	28.3299	27.4552	27.5414	27.4934	28.0914	27.1429	n. def.	n. def.	n. def.	27.2661	27.5759		1	0	0	1	0	0	0	0	0	0	0
Splicing factor U2AF 35 kDa subunit	Q01081;Q8WU68	U2AF1	9	0.817714	-0.290332	0.564955	0.247986	n. def.	25.5341	n. def.	27.3282	25.2312	26.1548	26.053	25.6387	25.8397	n. def.	n. def.	25.5556	26.0621	25.7718		0	1	0	0	0	0	0	0	0	0	0
Galactosylgalactosylxylosylprotein 3-beta-glucuronosyltransferase 3	O94766;Q9NPZ5	B3GAT3	13	0.877395	-0.188702	0.565364	0.247672	28.4773	28.547	28.5613	28.3165	28.094	27.9238	27.4676	27.5982	27.3634	28.5607	28.866	28.9319	28.32	28.1313		0	0	1	0	0	0	0	0	1	0	0
Attractin	O75882	ATRN	22	0.821356	-0.283921	0.565965	0.24721	29.3779	29.151	29.4507	28.2432	28.9092	28.3274	27.6869	27.7749	27.5523	29.5171	29.5397	29.6851	28.9099	28.626		0	0	1	0	1	0	0	1	0	0	0
Stanniocalcin-2	O76061	STC2	10	1.57019	0.650938	0.567574	0.245977	32.2813	32.4526	32.9331	28.6326	27.7814	27.5658	29.9143	29.9302	30.4695	31.6994	31.9251	31.6141	30.2745	30.9254		0	0	0	0	1	0	0	0	0	0	0
DNA replication licensing factor MCM7	P33993	MCM7	27	0.586248	-0.770416	0.567673	0.245902	25.6067	n. def.	24.8113	29.2955	28.7334	29.135	26.6491	26.9176	26.6712	n. def.	n. def.	n. def.	27.5164	26.746		0	1	0	0	0	0	0	0	0	0	0
RuvB-like 1	Q9Y265	RUVBL1	23	1.9324	0.950396	0.568342	0.24539	25.9473	24.0152	24.1858	29.7039	28.9835	29.4398	29.2486	29.1325	28.8227	24.7813	n. def.	n. def.	27.0459	27.9963		1	1	1	0	0	0	0	0	0	0	1
Rho-associated protein kinase 2	O75116	ROCK2	5	0.83056	-0.267843	0.568954	0.244923	n. def.	n. def.	n. def.	27.257	26.2755	n. def.	26.2192	26.5033	26.7728	n. def.	n. def.	n. def.	26.7663	26.4984		1	1	1	0	0	0	0	0	0	0	1
Threonine--tRNA ligase, cytoplasmic	P26639;A2RTX5	TARS	47	1.49982	0.584791	0.569137	0.244783	27.2919	27.3256	26.8964	30.191	29.4589	29.9528	30.8112	30.9988	30.6417	27.6965	27.7378	26.7394	28.5194	29.1042		1	0	0	0	0	0	0	0	0	0	0
Mitogen-activated protein kinase 1	P28482;P31152;Q16659	MAPK1	19	1.28468	0.361412	0.569675	0.244372	n. def.	26.2515	26.0598	27.7688	27.4308	27.5199	27.987	28.5913	27.8214	26.5485	25.8895	n. def.	27.0061	27.3676		1	1	0	0	0	0	0	0	0	0	0
Creatine kinase B-type	P12277;P06732	CKB	30	1.24714	0.318628	0.569854	0.244236	31.3971	31.4517	31.4378	33.4771	32.9366	33.0771	33.2629	33.817	33.1751	31.9611	31.7396	31.7335	32.2962	32.6149		1	0	0	0	0	0	0	0	0	0	0
Serine protease 23	O95084	PRSS23	3	0.77153	-0.374206	0.570105	0.244045	24.0242	n. def.	24.5842	n. def.	n. def.	n. def.	n. def.	22.7885	n. def.	24.4024	24.4217	24.1074	24.3042	23.93		0	0	0	0	1	0	0	0	0	0	0
Non-POU domain-containing octamer-binding protein	Q15233	NONO	22	0.684166	-0.547581	0.570133	0.244023	25.9676	n. def.	25.4487	29.1136	27.7014	28.6433	27.5255	28.5231	28.3334	25.6186	25.3273	25.6362	27.3749	26.8274		0	1	0	0	0	0	0	0	0	0	0
CD81 antigen	P60033	CD81	3	0.827062	-0.273933	0.570225	0.243954	28.3549	28.1506	28.4951	26.2356	n. def.	n. def.	27.0722	27.3622	27.2291	27.9454	27.5738	28.0281	27.8091	27.5351		0	0	1	0	0	0	0	0	0	0	0
Transforming growth factor-beta-induced protein ig-h3	Q15582	TGFBI	18	1.18635	0.246531	0.571895	0.242684	26.939	25.5315	24.9813	27.0236	26.658	26.5822	25.7004	26.5176	27.52	26.615	26.1282	26.7136	26.2859	26.5325		0	0	0	0	1	0	0	0	0	0	0
Polypyrimidine tract-binding protein 1	P26599;O95758;Q9UKA9	PTBP1	21	1.53129	0.614748	0.572054	0.242563	25.0948	25.523	26.899	30.3631	28.6114	29.5958	29.2323	29.5802	29.778	26.9978	27.4413	26.7459	27.6812	28.2959		0	1	0	0	0	0	0	0	0	0	0
Replication protein A 32 kDa subunit	P15927	RPA2	9	1.21276	0.27829	0.572242	0.24242	26.2913	26.0098	25.3424	27.4257	26.5728	27.3075	27.3781	27.5621	27.698	26.0476	25.9076	26.0258	26.4916	26.7699		0	1	0	0	0	0	0	0	0	0	0
GTP-binding nuclear protein Ran	P62826	RAN	18	1.3712	0.455442	0.572546	0.242189	29.0631	28.3631	28.6546	31.7258	30.6329	30.8958	31.5744	31.6084	31.4656	28.9056	29.2046	29.3093	29.8892	30.3447		1	1	0	0	0	0	0	0	0	0	0
60S ribosomal protein L18	Q07020	RPL18	8	0.854449	-0.226934	0.57371	0.241307	26.8208	26.3892	25.9769	27.9814	27.3124	27.4576	27.3796	27.1791	27.3298	26.5082	26.0744	26.1056	26.9897	26.7628		1	0	0	0	0	0	0	0	0	0	0
Insulin-like growth factor-binding protein 2	P18065	IGFBP2	19	1.4604	0.546368	0.574045	0.241054	32.0157	32.1797	32.2287	27.7421	29.3335	30.2569	29.5699	30.0381	30.179	32.3779	32.3994	32.4705	30.6261	31.1725		0	0	0	0	1	0	0	0	0	0	0
Carbonic anhydrase-related protein 11	O75493	CA11	4	0.801607	-0.319034	0.576817	0.238962	25.995	25.7216	26.1471	n. def.	25.2705	n. def.	24.4186	n. def.	24.3424	25.9657	25.9923	26.6036	25.7836	25.4645		0	0	0	0	1	0	0	0	0	0	0
Ras-related protein Rab-6A;Ras-related protein Rab-6B	P20340;Q9NRW1;Q14964;Q9H0N0	RAB6A;RAB6B	5	1.15069	0.202497	0.576959	0.238855	24.815	24.7121	n. def.	25.325	n. def.	25.7706	25.8889	25.5208	26.0806	24.9399	24.6283	25.0906	25.1557	25.3582		0	0	1	0	0	0	0	0	0	0	1
Myosin-9	P35579;P12883;P13535;P13533;P11055;A7E2Y1	MYH9	73	1.42781	0.513799	0.578208	0.237916	26.0846	n. def.	n. def.	29.252	28.0705	28.8461	28.0941	29.0599	28.5773	n. def.	n. def.	n. def.	28.0633	28.5771		1	0	0	0	0	0	0	0	0	0	0
Methionine adenosyltransferase 2 subunit beta	Q9NZL9	MAT2B	18	1.25292	0.325294	0.578702	0.237545	26.5285	27.2307	26.1503	28.6842	28.1913	28.1951	28.4383	29.1679	28.2578	27.0417	26.751	27.2752	27.4967	27.822		0	0	0	0	0	1	0	0	0	0	0
Serpin B6	P35237	SERPINB6	16	1.30594	0.385092	0.579561	0.236901	27.5033	27.2646	n. def.	28.4903	28.107	27.9449	29.0324	29.4142	29.2665	27.2688	26.2535	n. def.	27.862	28.2471		1	0	0	0	0	0	0	0	0	0	0
Sedoheptulokinase	Q9UHJ6	SHPK	5	0.909889	-0.136238	0.580307	0.236342	n. def.	n. def.	n. def.	27.1163	n. def.	26.6873	26.5634	26.9706	26.7626	n. def.	n. def.	n. def.	26.9018	26.7655		1	0	0	0	0	0	0	0	0	0	0
S-methyl-5-thioadenosine phosphorylase	Q13126	MTAP	16	1.22123	0.288331	0.58049	0.236205	26.715	26.3695	n. def.	27.8807	27.6682	27.2713	27.8034	29.1701	27.5581	26.6505	26.6381	26.9955	27.181	27.4693		1	1	0	0	0	0	0	0	0	0	0
Alpha-enolase	P06733	ENO1	42	1.25216	0.324423	0.581297	0.235602	33.0819	32.9958	32.8164	34.7086	34.9563	35.0219	35.0771	35.0885	35.0566	33.4059	33.3976	33.5017	33.9301	34.2546		1	1	1	0	0	0	0	0	0	0	1
Ribosomal L1 domain-containing protein 1	O76021	RSL1D1	10	0.830651	-0.267686	0.581308	0.235594	n. def.	n. def.	n. def.	26.296	n. def.	25.8495	25.2727	26.3491	25.7934	n. def.	n. def.	n. def.	26.0727	25.805		0	1	0	0	0	0	0	0	0	0	0
Na(+)/H(+) exchange regulatory cofactor NHE-RF1	O14745	SLC9A3R1	12	1.12335	0.167807	0.581572	0.235396	n. def.	26.4341	n. def.	26.9337	26.4224	26.9825	26.938	27.2166	27.139	26.1504	n. def.	n. def.	26.6932	26.861		1	0	1	0	0	0	0	0	0	0	1
Transforming growth factor beta-1;Latency-associated peptide	P01137	TGFB1	9	0.718728	-0.476483	0.584498	0.233217	27.3071	27.5592	27.5913	24.497	24.9418	24.5119	24.7195	24.3784	24.0367	26.8862	26.6686	26.8602	26.0681	25.5916		0	0	0	0	1	0	0	0	0	0	0
Protein transport protein Sec24C	P53992;O94855	SEC24C	9	1.13081	0.177362	0.584831	0.23297	n. def.	n. def.	n. def.	25.3889	n. def.	24.8526	24.9869	25.367	25.5404	n. def.	n. def.	n. def.	25.1207	25.2981		1	0	1	0	0	0	0	0	0	0	1
U6 snRNA-associated Sm-like protein LSm8	O95777	LSM8	6	1.17295	0.23014	0.586006	0.232098	26.169	25.9618	26.5591	27.611	27.0115	27.0382	27.7554	27.6735	27.5563	26.2208	26.5047	26.0207	26.7251	26.9552		0	1	0	0	0	0	0	0	0	0	0
Apoptosis inhibitor 5	Q9BZZ5	API5	18	1.16623	0.221853	0.586886	0.231446	26.3422	26.2084	26.3946	28.4131	27.5576	27.5609	27.0264	27.929	27.4294	27.2923	27.262	26.8688	27.0795	27.3013		1	1	0	0	0	0	0	0	0	0	0
Neutral amino acid transporter B(0)	Q15758	SLC1A5	3	0.81334	-0.298069	0.587764	0.230797	n. def.	n. def.	23.1186	24.9936	23.9374	24.3746	23.3003	23.9558	n. def.	24.1678	n. def.	n. def.	24.1061	23.808		0	0	1	0	0	0	0	0	0	0	0
Eukaryotic peptide chain release factor subunit 1	P62495	ETF1	18	1.21958	0.286386	0.588288	0.23041	26.2447	25.6988	26.2514	28.1983	27.6117	27.6881	27.8978	28.1886	27.5048	26.8001	26.2726	26.7473	26.9488	27.2352		1	0	0	0	0	0	0	0	0	0	0
40S ribosomal protein S8	P62241	RPS8	12	0.833928	-0.262005	0.590137	0.229047	26.7459	26.5843	27.1373	28.1933	27.977	28.8727	27.4826	27.7345	28.246	26.3733	27.5341	26.568	27.5851	27.3231		1	0	1	0	0	0	0	0	0	0	1
Bifunctional purine biosynthesis protein PURH;Phosphoribosylaminoimidazolecarboxamide formyltransferase;IMP cyclohydrolase	P31939	ATIC	43	1.52266	0.606596	0.591046	0.228379	28.9537	28.4095	28.4567	31.4569	31.7684	32.1221	32.5865	32.8797	32.4321	28.7639	29.0609	29.0838	30.1946	30.8011		0	0	0	0	0	1	0	0	0	0	0
Exportin-7	Q9UIA9	XPO7	16	1.06494	0.0907707	0.592177	0.227549	n. def.	n. def.	n. def.	27.4148	26.9904	27.0922	27.2541	27.4129	27.1028	n. def.	n. def.	n. def.	27.1658	27.2566		1	1	0	0	0	0	0	0	0	0	0
40S ribosomal protein S9	P46781	RPS9	10	1.20149	0.264821	0.592602	0.227237	25.6529	25.7752	26.5293	27.8885	27.0271	27.4869	27.2961	27.0792	26.9428	n. def.	26.6477	n. def.	26.7266	26.9915		1	0	0	0	0	0	0	0	0	0	0
Prolow-density lipoprotein receptor-related protein 1;Low-density lipoprotein receptor-related protein 1 85 kDa subunit;Low-density lipoprotein receptor-related protein 1 515 kDa subunit;Low-density lipoprotein receptor-related protein 1 intracellular domain	Q07954	LRP1	35	1.14102	0.190329	0.595003	0.225481	28.9384	29.0607	28.3964	27.0553	28.3262	27.6976	28.1572	27.886	28.3251	28.8704	28.6403	28.7376	28.2458	28.4361		1	1	1	0	0	0	0	1	0	0	0
26S proteasome non-ATPase regulatory subunit 13	Q9UNM6	PSMD13	19	1.72228	0.784323	0.59563	0.225023	25.4777	24.1359	22.9368	29.4837	27.0933	28.5964	29.278	29.3895	29.0296	25.5546	24.499	24.6791	26.2873	27.0716		0	0	0	0	0	1	0	0	0	0	0
V-type proton ATPase subunit G 1	O75348;O95670	ATP6V1G1	5	0.903097	-0.147047	0.595634	0.22502	n. def.	n. def.	n. def.	25.0972	25.7786	25.6807	25.138	25.6264	25.3511	n. def.	n. def.	n. def.	25.5189	25.3718		0	0	0	0	0	1	0	0	0	0	0
Moesin	P26038	MSN	41	1.21732	0.283703	0.596642	0.224287	27.402	27.4952	28.2991	29.9256	29.0498	29.1344	29.4761	29.8608	29.1925	28.4672	27.9636	28.0482	28.551	28.8347		1	0	1	0	0	0	0	0	0	0	1
UDP-glucose:glycoprotein glucosyltransferase 1	Q9NYU2	UGGT1	25	0.765915	-0.384743	0.596963	0.224052	25.1911	25.8669	25.0893	28.5546	27.6691	27.9445	26.4798	26.6914	26.5283	25.6891	26.284	n. def.	26.7193	26.3345		0	0	0	0	0	1	0	0	0	0	0
NAD-dependent malic enzyme, mitochondrial	P23368	ME2	6	0.844268	-0.244226	0.597009	0.224019	n. def.	n. def.	n. def.	26.2887	25.4014	25.6422	25.2194	25.847	n. def.	n. def.	n. def.	n. def.	25.7775	25.5332		0	0	0	1	0	0	0	0	0	0	0
Importin-7	O95373	IPO7	34	0.76252	-0.391153	0.59706	0.223982	27.2115	27.2243	26.5408	29.5545	27.5601	28.4193	28.5748	29.0034	28.2405	25.9783	26.1952	26.1715	27.7518	27.3606		1	1	0	0	0	0	0	0	0	0	0
Reticulocalbin-1	Q15293	RCN1	15	0.812319	-0.299881	0.597663	0.223544	27.1019	27.6959	28.0923	29.1923	29.1207	28.9789	28.806	29.2872	28.7651	26.6909	27.6038	27.2299	28.3637	28.0638		0	0	0	0	0	1	0	0	0	0	0
N-acetyllactosaminide beta-1,3-N-acetylglucosaminyltransferase 2	Q9NY97;REV__Q502W7	B3GNT2	8	0.850215	-0.2341	0.597693	0.223522	25.8436	26.6687	25.8868	25.7431	26.5929	25.1751	n. def.	n. def.	n. def.	n. def.	25.8176	25.6843	25.9851	25.7509		0	0	1	0	0	0	0	0	1	0	0
Apolipoprotein C-I;Truncated apolipoprotein C-I	P02654	APOC1	2	1.61341	0.690115	0.597997	0.223301	n. def.	n. def.	26.5068	n. def.	24.5829	24.137	n. def.	n. def.	23.8963	n. def.	26.2983	27.1024	25.0756	25.7657		0	0	0	0	1	0	0	0	0	0	0
Pyruvate kinase PKM	P14618;P30613	PKM	44	1.14625	0.196925	0.598174	0.223172	31.728	31.5419	31.6186	33.0024	32.4092	32.8285	32.7177	33.1753	32.878	31.8555	31.8772	31.8063	32.1881	32.385		1	1	0	0	0	0	0	0	0	0	0
Translin-associated protein X	Q99598	TSNAX	13	1.26836	0.342961	0.598641	0.222834	26.7757	26.2813	26.2088	28.3274	28.1313	28.0377	28.5647	29.3113	28.0125	27.0074	26.7672	26.1568	27.2937	27.6367		1	1	0	0	0	0	0	0	0	0	0
Vacuolar protein-sorting-associated protein 25	Q9BRG1	VPS25	4	1.11059	0.15133	0.599789	0.222002	24.0711	n. def.	n. def.	24.2933	24.0403	24.5199	24.4547	24.8308	n. def.	n. def.	n. def.	23.8619	24.2312	24.3825		1	1	1	0	0	0	0	0	0	0	1
Prefoldin subunit 5	Q99471	PFDN5	10	0.757818	-0.400076	0.599823	0.221977	25.3627	n. def.	25.8459	28.2441	27.728	27.7221	27.068	27.434	27.4209	25.6751	n. def.	25.3046	26.9806	26.5805		1	1	0	0	0	0	0	0	0	0	0
DNA-directed RNA polymerase I subunit RPA2	Q9H9Y6	POLR1B	5	0.836089	-0.258272	0.600926	0.221179	n. def.	n. def.	n. def.	25.1372	23.6285	24.3522	23.9851	24.3795	23.9783	n. def.	n. def.	n. def.	24.3726	24.1143		0	1	0	0	0	0	0	0	0	0	0
Pantetheinase	O95497	VNN1	3	0.90541	-0.143356	0.601875	0.220494	28.9923	28.3227	28.7258	29.7577	29.4286	29.7496	29.0011	28.7349	29.5446	29.1157	28.9394	28.7808	29.1628	29.0194		0	0	1	0	0	0	1	0	0	0	0
Proteasome activator complex subunit 2	Q9UL46	PSME2	12	1.10578	0.14506	0.601967	0.220427	26.8321	26.4542	26.8866	27.5918	26.8976	27.2256	27.6212	27.6103	27.6068	26.6783	26.6769	26.5648	26.9813	27.1264		0	0	0	0	0	1	0	0	0	0	0
Methylosome subunit pICln	P54105	CLNS1A	5	0.83958	-0.25226	0.601971	0.220424	n. def.	25.9328	n. def.	27.2827	27.241	n. def.	26.8297	26.9424	26.5383	25.956	n. def.	n. def.	26.8188	26.5666		1	1	0	0	0	0	0	0	0	0	0
Meteorin-like protein	Q641Q3	METRNL	7	0.827098	-0.27387	0.602422	0.2201	26.266	26.5865	n. def.	n. def.	26.9645	26.1214	n. def.	24.7664	25.7946	26.7227	27.074	26.696	26.4846	26.2108		0	0	0	0	1	0	0	0	0	0	0
Caspase-3;Caspase-3 subunit p17;Caspase-3 subunit p12	P42574	CASP3	6	1.15194	0.204066	0.603976	0.21898	n. def.	n. def.	n. def.	24.2463	n. def.	25.1679	25.0368	24.8694	24.8274	n. def.	n. def.	n. def.	24.7071	24.9112		1	0	0	0	0	0	0	0	0	0	0
ADP-ribosylation factor-like protein 3	P36405	ARL3	5	1.1139	0.155618	0.604692	0.218466	n. def.	n. def.	n. def.	25.1736	24.2298	24.8548	24.9123	24.9231	24.8897	n. def.	n. def.	n. def.	24.7527	24.9083		1	1	1	0	0	0	0	0	0	0	1
Thymosin beta-4;Hematopoietic system regulatory peptide	P62328	TMSB4X	3	0.812832	-0.298971	0.605178	0.218117	26.6871	26.6835	26.5096	24.904	n. def.	n. def.	25.1667	26.3843	24.6201	26.0574	26.9829	26.1712	26.1961	25.8971		1	0	0	0	0	0	0	0	0	0	0
C-type mannose receptor 2	Q9UBG0	MRC2	11	0.903769	-0.145975	0.605781	0.217685	25.7635	26.0608	25.5809	n. def.	25.2966	25.0927	24.9882	24.7169	25.4259	25.6809	25.5509	26.115	25.5589	25.413		0	0	1	0	0	0	0	1	0	0	0
Secernin-1	Q12765	SCRN1	13	1.25467	0.327305	0.607258	0.216627	26.0541	25.1542	26.0182	28.0682	27.5029	27.3639	28.0192	28.0114	27.7254	26.4646	26.1956	25.7092	26.6936	27.0209		1	0	0	0	0	0	0	0	0	0	0
Cell division cycle 5-like protein	Q99459	CDC5L	6	0.921567	-0.117839	0.60834	0.215853	n. def.	n. def.	n. def.	25.5528	24.9013	25.0346	25.1208	24.896	25.1184	n. def.	n. def.	n. def.	25.1629	25.0451		1	1	0	0	0	0	0	0	0	0	0
Glutathione reductase, mitochondrial	P00390	GSR	19	1.25714	0.330143	0.608692	0.215602	27.5298	26.9212	27.2563	28.1567	28.6215	28.5127	29.3766	29.5772	29.2408	27.0887	26.9362	26.7596	27.833	28.1632		1	0	0	1	0	0	0	0	0	0	0
Elongation factor 1-gamma	P26641	EEF1G	32	1.22338	0.29087	0.60922	0.215226	29.7874	29.9495	29.8906	31.7187	30.994	31.0989	31.9254	31.9764	31.6308	29.76	30.0464	29.8454	30.5732	30.8641		0	0	0	0	0	1	0	0	0	0	0
Ran-specific GTPase-activating protein	P43487;Q9C010	RANBP1	10	1.25898	0.332261	0.610069	0.214621	28.8109	28.7681	28.7678	31.2422	30.3422	30.5865	30.7613	31.1215	31.2218	29.6034	28.845	28.9582	29.7529	30.0852		0	0	0	0	0	1	0	0	0	0	0
BH3-interacting domain death agonist;BH3-interacting domain death agonist p15;BH3-interacting domain death agonist p13;BH3-interacting domain death agonist p11	P55957	BID	6	1.16291	0.21774	0.610135	0.214574	n. def.	n. def.	n. def.	25.2058	24.0071	25.1161	24.8316	25.049	25.1015	n. def.	n. def.	n. def.	24.7763	24.994		1	0	1	1	0	0	0	0	0	0	1
Alpha-actinin-1	P12814;P35609;Q08043	ACTN1	58	1.10673	0.146309	0.610207	0.214523	29.4184	29.5632	29.6683	30.713	30.2582	30.363	30.5236	30.5548	30.2847	30.3089	29.667	29.5228	29.9973	30.1436		1	0	1	0	0	0	0	0	0	0	1
Coactosin-like protein	Q14019	COTL1	9	1.11095	0.151799	0.610664	0.214197	26.7242	27.0052	26.9087	27.7516	27.1454	28.0772	27.7224	27.7263	27.8577	27.4855	26.6317	27.0994	27.2687	27.4205		1	1	0	0	0	0	0	0	0	0	0
Lysine--tRNA ligase	Q15046	KARS	29	1.56707	0.64807	0.612658	0.212782	25.6385	25.1337	26.05	28.9302	28.0821	28.5435	29.3733	29.8177	29.2819	n. def.	25.2231	24.8593	27.063	27.7111		1	1	1	1	1	0	0	0	0	0	1
Ras-related protein Rap-1b;Ras-related protein Rap-1A;Ras-related protein Rap-1b-like protein	P61224;P62834;A6NIZ1	RAP1B;RAP1A	6	0.912672	-0.131832	0.612725	0.212734	26.6421	n. def.	27.1641	26.3943	26.3152	26.3412	26.0573	25.7824	26.9964	26.5529	26.4287	26.8196	26.5714	26.4395		1	0	1	0	0	0	0	0	0	0	1
WD repeat-containing protein 48	Q8TAF3	WDR48	8	0.721591	-0.470747	0.613977	0.211848	n. def.	n. def.	n. def.	26.0583	24.0127	24.3824	24.6284	24.0657	n. def.	n. def.	n. def.	n. def.	24.8178	24.3471		1	1	0	0	0	0	0	0	0	0	0
Hexokinase-1	P19367;Q2TB90	HK1	30	1.31886	0.399292	0.614174	0.211709	26.0698	n. def.	27.4978	27.753	26.6273	26.8224	27.896	28.2672	28.1877	n. def.	25.0624	n. def.	26.954	27.3533		0	0	1	1	0	0	0	0	0	0	1
Complement C3;Complement C3 beta chain;C3-beta-c;Complement C3 alpha chain;C3a anaphylatoxin;Acylation stimulating protein;Complement C3b alpha chain;Complement C3c alpha chain fragment 1;Complement C3dg fragment;Complement C3g fragment;Complement C3d fragment;Complement C3f fragment;Complement C3c alpha chain fragment 2	P01024	C3	14	1.08433	0.116798	0.614661	0.211364	27.438	27.5223	27.4213	26.7626	n. def.	n. def.	n. def.	n. def.	n. def.	27.2737	27.5385	27.3962	27.286	27.4028		0	0	0	0	1	0	0	0	0	0	0
N-alpha-acetyltransferase 25, NatB auxiliary subunit	Q14CX7	NAA25	22	0.800007	-0.321916	0.614901	0.211195	n. def.	n. def.	n. def.	28.0869	26.4792	26.6794	27.3936	27.6306	27.5313	26.2488	26.1309	25.6244	27.0818	26.7599		1	0	0	0	0	0	0	0	0	0	0
Probable serine carboxypeptidase CPVL	Q9H3G5	CPVL	17	0.872199	-0.19727	0.618132	0.208918	28.6271	29.1105	29.1094	29.5502	30.4323	29.6695	28.6852	28.5031	28.5551	29.7322	29.8816	29.9581	29.4165	29.2192		0	0	0	0	0	1	0	0	0	0	0
Latent-transforming growth factor beta-binding protein 3	Q9NS15	LTBP3	13	0.809743	-0.304464	0.620675	0.207136	25.7355	26.3292	27.1211	24.5388	24.6523	24.5206	24.142	24.7272	24.4052	26.6295	26.0217	25.1452	25.4829	25.1785		0	0	0	0	1	0	0	0	0	0	0
Tyrosine-protein kinase CSK	P41240;P42679	CSK	18	0.927328	-0.108849	0.622012	0.206201	n. def.	n. def.	n. def.	27.8365	27.7038	27.6647	27.5937	27.983	27.3017	n. def.	n. def.	n. def.	27.735	27.6261		1	0	1	0	0	0	0	0	0	0	1
Acetyl-CoA acetyltransferase, mitochondrial	P24752	ACAT1	13	1.12909	0.175161	0.622114	0.20613	n. def.	n. def.	n. def.	27.9162	26.9445	27.2469	27.697	27.7108	27.2253	n. def.	n. def.	n. def.	27.3692	27.5444		0	0	0	1	0	0	0	0	0	0	0
Mitotic checkpoint protein BUB3	O43684	BUB3	16	1.15389	0.2065	0.622388	0.205939	n. def.	n. def.	n. def.	29.062	27.9062	28.0573	28.5068	28.8029	28.3354	n. def.	n. def.	n. def.	28.3419	28.5484		0	1	0	0	0	0	0	0	0	0	0
Protein phosphatase methylesterase 1	Q9Y570	PPME1	8	1.11705	0.159688	0.622623	0.205775	n. def.	n. def.	24.7633	24.6965	n. def.	25.3935	25.3624	24.7121	25.2579	n. def.	n. def.	n. def.	24.9511	25.1108		0	0	0	0	0	1	0	0	0	0	0
Aspartate aminotransferase, mitochondrial	P00505	GOT2	18	0.898102	-0.155049	0.622979	0.205527	n. def.	n. def.	n. def.	29.1654	28.8958	28.2958	28.681	28.8396	28.3712	n. def.	n. def.	n. def.	28.7857	28.6306		0	0	1	1	0	0	0	0	0	0	1
Protein disulfide-isomerase A6	Q15084	PDIA6	16	0.841083	-0.249679	0.623121	0.205427	28.5586	28.5365	28.4001	30.1812	30.2941	30.478	29.8981	29.8089	29.562	28.5386	28.4242	28.7184	29.4081	29.1584		0	0	1	0	0	0	0	0	0	0	1
S-phase kinase-associated protein 1	P63208	SKP1	10	0.959695	-0.0593526	0.624537	0.204442	27.3456	27.4092	27.001	27.3229	27.369	27.1416	27.0444	27.4924	27.0463	n. def.	n. def.	27.2392	27.2649	27.2055		0	0	0	0	0	1	0	0	0	0	0
Cathepsin L2	O60911;Q5NE16;P43235	CTSV	20	1.13911	0.187913	0.625541	0.203744	28.9977	28.9331	29.4699	29.0347	29.2373	29.121	28.0833	28.831	28.7152	29.9792	30.0575	30.2549	29.1323	29.3202		0	0	0	0	0	1	0	0	0	0	0
Protein O-linked-mannose beta-1,2-N-acetylglucosaminyltransferase 1	Q8WZA1	POMGNT1	7	0.829715	-0.269313	0.626386	0.203158	n. def.	n. def.	25.3612	25.3429	25.6105	24.4453	n. def.	24.3678	n. def.	n. def.	25.4735	n. def.	25.19	24.9207		0	0	1	0	0	0	0	0	1	0	0
Eukaryotic translation initiation factor 2 subunit 3;Putative eukaryotic translation initiation factor 2 subunit 3-like protein	P41091;Q2VIR3	EIF2S3;EIF2S3L	19	1.23615	0.305856	0.627012	0.202724	n. def.	n. def.	26.509	28.5126	27.5461	27.2985	28.03	28.5349	27.9938	26.5308	n. def.	n. def.	27.4666	27.7724		0	0	0	0	0	1	0	0	0	0	0
Latent-transforming growth factor beta-binding protein 4	Q8N2S1	LTBP4	21	0.850919	-0.232906	0.627307	0.20252	27.1789	27.1649	26.628	26.9448	26.4398	26.511	26.1163	24.9291	25.9261	27.3583	27.4899	27.6503	26.8112	26.5783		0	0	0	0	1	0	0	0	0	0	0
Beta-1,4-galactosyltransferase 3;N-acetyllactosamine synthase;Beta-N-acetylglucosaminylglycopeptide beta-1,4-galactosyltransferase;Beta-N-acetylglucosaminyl-glycolipid beta-1,4-galactosyltransferase	O60512	B4GALT3	10	0.866103	-0.20739	0.630178	0.200537	25.7253	25.2932	25.9853	26.5166	25.9061	25.0924	n. def.	24.3428	n. def.	25.7689	26.1071	25.9642	25.7531	25.5457		0	0	1	0	0	0	0	0	1	0	0
Eukaryotic translation initiation factor 4B	P23588	EIF4B	19	1.19079	0.251921	0.630596	0.200249	26.7882	26.5447	26.8363	29.0581	28.355	28.8137	28.6613	28.5078	28.0665	27.4122	27.6075	27.6522	27.7327	27.9846		0	0	0	0	0	1	0	0	0	0	0
Collagen alpha-1(VI) chain	P12109	COL6A1	48	1.28836	0.365534	0.631176	0.199849	32.8624	33.1139	33.2406	30.4538	30.9747	30.5971	31.0426	31.1526	31.1736	33.2358	33.4307	33.4004	31.8737	32.2393		0	0	0	0	1	0	0	0	0	0	0
Mini-chromosome maintenance complex-binding protein	Q9BTE3	MCMBP	11	0.882383	-0.180524	0.631607	0.199553	n. def.	n. def.	n. def.	27.0606	26.182	26.1608	26.5107	26.4263	25.9249	n. def.	n. def.	n. def.	26.4678	26.2873		0	1	0	0	0	0	0	0	0	0	0
S-adenosylmethionine synthase isoform type-2	P31153;Q00266	MAT2A	15	0.793756	-0.333232	0.632513	0.198931	27.973	n. def.	27.7336	29.2428	28.4828	28.5914	28.9966	29.9466	28.802	27.5602	26.4578	26.6656	28.4047	28.0715		0	0	0	0	0	1	0	0	0	0	0
Ribosome biogenesis protein WDR12	Q9GZL7	WDR12	17	1.31391	0.393863	0.633778	0.198063	n. def.	26.5134	n. def.	27.7011	27.4245	27.0639	28.5841	28.8214	28.4094	n. def.	26.656	25.3772	27.1757	27.5696		0	1	0	0	0	0	0	0	0	0	0
Eukaryotic translation initiation factor 3 subunit M	Q7L2H7	EIF3M	11	0.784936	-0.349353	0.634486	0.197578	n. def.	24.7739	25.2909	27.3954	25.799	26.7766	26.8297	26.9819	26.5573	24.5194	24.5296	24.529	26.0072	25.6578		1	0	0	0	0	0	0	0	0	0	0
Queuine tRNA-ribosyltransferase	Q9BXR0	QTRT1	6	0.856067	-0.224205	0.634638	0.197474	n. def.	n. def.	n. def.	26.0142	n. def.	24.8969	25.3663	25.1637	25.1641	n. def.	n. def.	n. def.	25.4556	25.2314		1	1	0	1	0	0	0	0	0	0	0
Eukaryotic translation initiation factor 3 subunit E	P60228	EIF3E	5	1.20075	0.263934	0.635436	0.196928	n. def.	n. def.	n. def.	25.2513	23.4922	24.2878	24.7117	24.4451	24.6663	n. def.	n. def.	n. def.	24.3437	24.6077		1	1	0	0	0	0	0	0	0	0	0
Epidermal growth factor receptor substrate 15-like 1	Q9UBC2	EPS15L1	10	0.962958	-0.0544545	0.635614	0.196806	n. def.	n. def.	n. def.	24.4089	n. def.	24.4894	24.2786	24.3655	24.5399	n. def.	n. def.	n. def.	24.4491	24.3947		0	1	1	0	0	0	0	0	0	0	1
Replication protein A 70 kDa DNA-binding subunit;Replication protein A 70 kDa DNA-binding subunit, N-terminally processed	P27694;P29597	RPA1	22	1.15401	0.206658	0.637934	0.195225	26.7272	27.1407	26.3014	28.27	27.1278	27.896	28.2493	28.1219	27.9974	26.7614	26.9243	26.6486	27.2438	27.4505		0	1	0	0	0	0	0	0	0	0	0
Aspartate aminotransferase, cytoplasmic	P17174	GOT1	27	1.23335	0.302584	0.639057	0.19446	28.2584	28.2622	28.9988	30.0747	30.0965	29.9591	30.7428	30.8997	30.4962	28.3892	28.4291	28.5081	29.2749	29.5775		1	0	0	0	0	0	0	0	0	0	0
DNA replication complex GINS protein SLD5;DNA replication complex GINS protein SLD5, N-terminally processed	Q9BRT9	GINS4	6	0.889655	-0.168683	0.639439	0.194201	n. def.	n. def.	n. def.	26.0591	25.2758	25.5459	25.6142	25.7762	24.9844	n. def.	n. def.	n. def.	25.6269	25.4583		1	1	0	0	0	0	0	0	0	0	0
DNA-directed RNA polymerases I, II, and III subunit RPABC3	P52434	POLR2H	7	0.788562	-0.342704	0.64047	0.193501	24.9221	25.2427	25.25	28.1115	26.9256	26.9485	26.477	26.4437	25.5331	n. def.	25.1089	n. def.	26.2334	25.8907		0	1	0	0	0	0	0	0	0	0	0
Poly(A) polymerase alpha;Poly(A) polymerase beta	P51003;Q9NRJ5;Q9BWT3	PAPOLA;PAPOLB	8	0.887766	-0.171748	0.641004	0.193139	n. def.	n. def.	n. def.	24.986	n. def.	24.3099	24.4982	24.7553	24.1751	n. def.	n. def.	n. def.	24.648	24.4762		1	1	0	0	0	0	0	0	0	0	0
Proteasome subunit alpha type-3	P25788	PSMA3	13	1.30138	0.380043	0.641162	0.193032	27.0176	27.3358	27.6453	29.9424	29.001	29.2877	30.4604	30.1138	29.7747	27.0069	27.5632	27.5911	28.3716	28.7517		1	1	0	0	0	0	0	0	0	0	0
UMP-CMP kinase	P30085	CMPK1	12	0.779673	-0.359059	0.64223	0.192309	25.8285	25.8565	26.6655	28.8601	28.1129	28.6976	27.7165	28.2651	28.1304	25.87	26.3039	25.5806	27.3368	26.9778		1	1	0	0	0	0	0	0	0	0	0
Heterogeneous nuclear ribonucleoprotein R	O43390	HNRNPR	17	0.933001	-0.10005	0.64402	0.1911	25.7725	26.4953	26.4802	26.856	n. def.	26.4005	25.9548	26.5176	26.154	26.3431	26.0711	26.7646	26.4009	26.3009		1	1	0	0	0	0	0	0	0	0	0
RNA-binding protein 8A	Q9Y5S9	RBM8A	7	1.17996	0.23874	0.645039	0.190414	27.4114	26.8039	25.8474	28.1227	28.2814	28.7139	28.2512	28.3238	28.3532	27.4808	27.2371	26.9671	27.5301	27.7689		1	1	0	0	0	0	0	0	0	0	0
Methionine aminopeptidase 2	P50579	METAP2	11	0.861263	-0.215474	0.645615	0.190026	n. def.	n. def.	n. def.	26.2423	25.3766	26.5323	26.1619	26.0228	25.3201	n. def.	n. def.	n. def.	26.0504	25.8349		1	0	0	0	0	0	0	0	0	0	0
Transcription elongation factor B polypeptide 1	Q15369	TCEB1	5	1.1611	0.215487	0.645916	0.189824	25.6275	n. def.	n. def.	27.3796	26.2563	26.3005	26.6647	26.7732	26.3816	n. def.	n. def.	n. def.	26.391	26.6065		0	1	0	0	0	0	0	0	0	0	0
45 kDa calcium-binding protein	Q9BRK5	SDF4	18	1.10724	0.146967	0.646901	0.189162	30.1101	30.557	30.5683	30.6288	30.9762	30.919	30.0125	30.4064	30.0385	31.4607	31.3114	31.4118	30.6266	30.7735		1	0	1	0	0	0	0	0	0	0	1
Histone-binding protein RBBP7	Q16576	RBBP7	21	1.14174	0.191236	0.64732	0.188881	27.8544	28.5327	27.7214	29.0774	29.764	29.5496	29.2045	29.5416	29.304	28.8327	28.2206	28.5436	28.7499	28.9412		0	1	0	0	0	0	0	0	0	0	0
Leukotriene A-4 hydrolase	P09960	LTA4H	38	1.15324	0.205695	0.647946	0.188461	29.3249	29.548	29.1106	31.1861	30.5638	30.3114	30.9838	30.9002	30.6147	29.8153	29.5218	29.4432	30.0075	30.2132		1	0	0	0	0	0	0	0	0	0	0
UV excision repair protein RAD23 homolog B	P54727	RAD23B	14	0.795451	-0.330155	0.647978	0.18844	26.8825	26.5979	26.9256	29.7709	28.7679	28.5863	28.4035	28.7969	28.5698	26.8591	26.7727	26.1481	27.9218	27.5917		1	1	0	0	0	0	0	0	0	0	0
Nuclear pore complex protein Nup93	Q8N1F7	NUP93	17	0.950357	-0.073459	0.648582	0.188035	n. def.	n. def.	n. def.	26.962	26.4885	26.6697	26.7283	26.5306	26.6409	n. def.	n. def.	n. def.	26.7067	26.6333		0	1	1	0	0	0	0	0	0	0	1
Heterogeneous nuclear ribonucleoprotein K	P61978	HNRNPK	29	0.860375	-0.216963	0.649833	0.187198	29.2296	29.1489	29.2667	31.3137	30.5406	31.0309	30.0593	30.5027	30.5123	29.4175	29.404	29.333	30.0884	29.8714		1	1	0	0	0	0	0	0	0	0	0
Phenylalanine--tRNA ligase alpha subunit	Q9Y285	FARSA	13	1.23008	0.298751	0.651351	0.186185	25.5804	n. def.	n. def.	27.9645	26.3638	27.1303	26.9116	27.4048	26.8591	n. def.	n. def.	n. def.	26.7597	27.0585		1	0	0	0	0	0	0	0	0	0	0
Podocalyxin-like protein 2	Q9NZ53	PODXL2	4	0.856447	-0.223564	0.652598	0.185354	24.3843	24.5522	24.2214	23.1813	24.6066	23.8219	22.9315	22.7995	23.1485	25.0698	24.6974	24.7797	24.128	23.9044		0	0	1	0	0	0	0	1	0	0	0
Complement component 1 Q subcomponent-binding protein, mitochondrial	Q07021	C1QBP	10	0.721947	-0.470035	0.652731	0.185266	26.9643	28.1556	28.3106	31.4646	31.0889	31.2708	30.6471	30.7013	29.7475	28.451	27.0119	27.8757	29.5425	29.0724		1	1	1	1	1	0	0	0	0	0	1
26S proteasome non-ATPase regulatory subunit 2	Q13200	PSMD2	41	0.680891	-0.554505	0.652953	0.185118	26.482	26.2215	26.3917	30.4656	28.9801	29.4968	29.607	29.5548	29.3423	25.7872	25.4775	24.942	28.0063	27.4518		0	0	0	0	0	1	0	0	0	0	0
Ras GTPase-activating protein-binding protein 1	Q13283	G3BP1	19	0.750844	-0.413414	0.653915	0.184479	26.4279	26.1755	26.8271	30.0024	28.877	29.3616	28.6769	29.158	28.5913	26.6446	26.1739	25.9463	27.9452	27.5318		1	1	1	0	0	0	0	0	0	0	1
Follistatin-related protein 1	Q12841	FSTL1	24	0.782794	-0.353295	0.654876	0.183841	33.3347	33.8206	33.78	31.0935	31.8967	31.489	30.8906	30.9274	30.9155	33.4309	33.5238	33.6065	32.5691	32.2158		0	0	0	0	1	0	0	0	0	0	0
Serine/threonine-protein phosphatase 4 regulatory subunit 3A	Q6IN85	SMEK1	10	0.940081	-0.0891425	0.65539	0.1835	n. def.	n. def.	n. def.	25.4212	25.4703	25.1159	25.4657	25.3105	24.9639	n. def.	n. def.	n. def.	25.3358	25.2467		1	1	0	0	0	0	0	0	0	0	0
Heterogeneous nuclear ribonucleoprotein D0	Q14103	HNRNPD	18	1.18392	0.24357	0.655701	0.183294	27.9758	27.7176	27.8008	30.2587	29.1719	29.6527	29.497	30.028	29.3721	28.384	28.4112	28.3465	28.7629	29.0065		1	1	0	0	0	0	0	0	0	0	0
Triosephosphate isomerase	P60174	TPI1	25	1.11773	0.160575	0.656565	0.182722	32.6491	32.7326	32.465	33.6385	33.4882	33.545	33.8136	33.9335	33.829	32.8052	32.609	32.4914	33.0864	33.247		0	0	0	0	0	1	0	0	0	0	0
Kinesin-1 heavy chain	P33176;O60282;Q12840	KIF5B	23	0.8605	-0.216753	0.656978	0.182449	n. def.	26.7975	26.9031	27.7643	26.7335	26.58	27.1399	27.2687	27.1826	n. def.	n. def.	25.3644	26.9557	26.7389		1	0	0	0	0	0	0	0	0	0	0
Proteasome activator complex subunit 3	P61289	PSME3	10	0.855769	-0.224706	0.658136	0.181684	26.9197	n. def.	26.454	28.2849	27.5296	28.0029	27.4126	28.1413	27.7171	n. def.	26.4964	26.3003	27.4382	27.2135		1	1	0	0	0	0	0	0	0	0	0
60S ribosomal protein L24	P83731	RPL24	4	0.876168	-0.190721	0.658735	0.18129	n. def.	n. def.	n. def.	26.1935	24.947	25.8942	25.5571	25.2203	25.6852	n. def.	n. def.	n. def.	25.6782	25.4875		0	0	0	0	0	1	0	0	0	0	0
Tubulin beta chain	P07437	TUBB	29	0.879456	-0.185317	0.658965	0.181138	29.2452	29.3626	29.2078	30.629	30.6435	31.0293	30.1304	30.4646	30.3416	29.5695	29.3358	29.1637	30.0196	29.8343		1	0	0	0	0	0	0	0	0	0	0
Lysyl oxidase homolog 2	Q9Y4K0	LOXL2	11	0.86725	-0.205481	0.659195	0.180986	26.009	25.6282	25.5171	n. def.	n. def.	n. def.	25.0253	24.851	n. def.	n. def.	25.7862	26.3879	25.7181	25.5126		0	1	0	0	1	0	0	0	0	0	0
DNA replication complex GINS protein PSF2	Q9Y248	GINS2	6	1.0882	0.121949	0.659348	0.180885	n. def.	n. def.	n. def.	24.6424	n. def.	25.2276	25.0485	25.2254	24.8968	n. def.	n. def.	n. def.	24.935	25.0569		0	1	0	0	0	0	0	0	0	0	0
Ectonucleotide pyrophosphatase/phosphodiesterase family member 2	Q13822	ENPP2	28	0.725045	-0.463857	0.660708	0.179991	29.5882	29.586	29.9415	25.7717	25.6508	25.3295	25.6887	26.1065	27.044	28.0092	28.2686	27.9677	27.6446	27.1808		0	0	0	0	1	0	0	0	0	0	0
Transaldolase	P37837	TALDO1	19	1.15174	0.203814	0.661504	0.179468	28.3633	28.4498	28.7628	30.1966	29.8178	30.1056	30.1624	30.3429	29.8237	28.815	29.0321	28.7427	29.2827	29.4865		1	0	0	0	0	0	0	0	0	0	0
Drebrin	Q16643	DBN1	9	1.08262	0.114525	0.66278	0.178631	n. def.	27.6781	26.9877	26.8571	26.7864	26.721	26.8912	27.1363	27.3342	n. def.	n. def.	n. def.	27.0061	27.1206		1	0	0	0	0	0	0	0	0	0	0
ATP-dependent RNA helicase A	Q08211	DHX9	20	1.08464	0.117217	0.664468	0.177526	27.3498	26.8902	26.5723	27.4269	26.8312	26.7416	26.9599	27.7625	27.4289	26.418	n. def.	26.8601	26.9687	27.0859		1	1	0	0	0	0	0	0	0	0	0
Microtubule-associated protein 4	P27816	MAP4	26	1.21759	0.284033	0.664617	0.177429	n. def.	n. def.	26.0757	27.4002	27.5326	27.5863	27.297	28.5514	27.7645	26.1182	n. def.	n. def.	27.1487	27.4328		1	0	0	0	0	0	0	0	0	0	0
T-complex protein 1 subunit epsilon	P48643	CCT5	40	0.667772	-0.582572	0.664659	0.177401	28.1101	27.7042	28.556	31.9705	31.0714	31.6889	31.5263	31.6957	31.5173	27.3682	26.8328	26.6655	29.8502	29.2676		1	0	0	0	0	0	0	0	0	0	0
Transferrin receptor protein 1;Transferrin receptor protein 1, serum form	P02786	TFRC	10	0.897722	-0.155659	0.664893	0.177248	26.1432	26.1813	26.4731	25.7171	25.2045	24.9048	24.7483	25.1958	25.5768	25.8431	26.4749	25.851	25.7707	25.615		0	0	1	0	1	0	0	0	1	0	0
Splicing factor 1	Q15637	SF1	6	1.12776	0.173457	0.665726	0.176705	25.4964	25.5188	25.2975	25.9175	23.7117	25.1101	24.8123	25.7772	25.5705	25.8199	25.6519	24.4609	25.1753	25.3488		0	1	0	0	0	0	0	0	0	0	0
Neuroserpin	Q99574	SERPINI1	16	1.06678	0.0932611	0.667386	0.175623	27.4349	n. def.	n. def.	28.0872	27.5595	27.3525	27.5807	27.2772	27.4866	28.0751	28.0636	27.7275	27.6085	27.7018		0	0	0	0	1	0	0	0	0	0	0
Transcription intermediary factor 1-beta	Q13263	TRIM28	33	0.782091	-0.354591	0.66809	0.175165	27.7557	27.6688	27.0087	30.0912	29.8077	29.7124	29.4313	29.955	29.4167	27.4527	26.7017	26.9595	28.6741	28.3195		0	1	0	0	0	0	0	0	0	0	0
Calpain small subunit 1	P04632;Q96L46	CAPNS1	7	1.0644	0.0900421	0.668873	0.174656	n. def.	n. def.	25.8361	25.6001	25.3791	25.3203	25.7752	25.9661	25.5426	n. def.	25.212	n. def.	25.5339	25.624		1	0	1	0	0	0	0	0	0	0	1
Platelet-activating factor acetylhydrolase IB subunit alpha	P43034	PAFAH1B1	14	0.731859	-0.450362	0.669238	0.174419	26.6575	n. def.	25.9075	28.5061	27.6404	27.9772	28.1948	28.3816	28.4693	25.0185	n. def.	24.3727	27.3377	26.8874		1	1	1	0	0	0	0	0	0	0	1
Proteasome subunit beta type-4	P28070	PSMB4	9	0.7502	-0.414653	0.670941	0.173315	26.8756	25.6821	26.8346	29.8262	28.8947	28.3588	28.7633	29.3399	28.4619	26.2862	25.1335	25.9993	27.7453	27.3307		1	1	0	0	0	0	0	0	0	0	0
26S proteasome non-ATPase regulatory subunit 3	O43242	PSMD3	23	1.43111	0.517135	0.671355	0.173048	25.3501	n. def.	25.9198	29.0291	27.9022	28.5117	28.6109	29.1672	28.6076	25.0532	n. def.	n. def.	27.3426	27.8597		0	0	0	0	0	1	0	0	0	0	0
Glucosidase 2 subunit beta	P14314	PRKCSH	20	0.907981	-0.139267	0.672138	0.172541	28.2473	28.9155	28.846	30.0308	30.0474	29.1149	28.8818	29.5088	28.5455	29.1791	29.0493	29.2018	29.2003	29.0611		0	0	0	0	0	1	0	0	0	0	0
Endoplasmic reticulum resident protein 44	Q9BS26	ERP44	13	1.06481	0.0905994	0.672443	0.172344	26.5575	26.6988	26.3504	26.5756	27.0284	26.7874	26.846	26.4881	27.4223	27.1061	26.4786	26.2008	26.6664	26.757		0	0	0	0	0	1	0	0	0	0	0
AP-1 complex subunit beta-1	Q10567	AP1B1	32	1.10395	0.142681	0.673054	0.17195	n. def.	26.1792	n. def.	27.0515	25.9406	25.6914	26.2111	26.2573	26.7371	26.228	n. def.	n. def.	26.2157	26.3584		0	0	1	0	0	0	0	0	0	0	1
Receptor-type tyrosine-protein phosphatase gamma	P23470	PTPRG	9	0.832785	-0.263984	0.673433	0.171706	24.6755	26.5008	25.371	n. def.	n. def.	n. def.	n. def.	n. def.	25.1572	24.5908	25.1013	26.1578	25.5158	25.2518		0	0	1	0	0	0	0	1	0	0	0
ADP-ribosylation factor 4	P18085	ARF4	10	0.818675	-0.288637	0.674702	0.170888	n. def.	n. def.	n. def.	26.1284	25.8845	26.288	25.9976	26.0917	26.8625	n. def.	n. def.	24.2948	26.1003	25.8117		0	0	1	0	0	0	0	0	0	0	1
Low molecular weight phosphotyrosine protein phosphatase	P24666	ACP1	7	0.857817	-0.221258	0.67518	0.17058	n. def.	n. def.	n. def.	29.1306	27.667	28.2651	27.7633	28.5955	28.04	n. def.	n. def.	n. def.	28.3542	28.133		1	0	0	0	0	0	0	0	0	0	0
Cytosolic purine 5-nucleotidase	P49902	NT5C2	4	0.959435	-0.0597432	0.675568	0.170331	n. def.	n. def.	n. def.	23.9128	23.8828	24.0077	23.6852	23.8227	24.1162	n. def.	n. def.	n. def.	23.9344	23.8747		1	0	0	0	0	0	0	0	0	0	0
Ubiquitin thioesterase OTUB1	Q96FW1	OTUB1	13	1.12142	0.165333	0.675699	0.170247	28.4748	28.6704	28.36	29.8914	29.5941	29.7139	29.9435	29.9481	29.6385	28.9108	28.7805	28.4751	29.1174	29.2828		1	0	0	0	0	0	0	0	0	0	0
Actin-related protein 2/3 complex subunit 2	O15144	ARPC2	19	1.24628	0.317625	0.67859	0.168392	25.335	25.6392	25.4005	28.5889	26.9718	27.6928	27.9684	27.4985	27.4092	n. def.	26.2979	25.4377	26.6047	26.9223		1	0	0	0	0	0	0	0	0	0	0
Peptidyl-prolyl cis-trans isomerase B	P23284	PPIB	19	0.923565	-0.114715	0.679108	0.168061	29.6138	29.5201	29.8226	30.6137	30.2179	29.8871	29.1403	30.0447	29.2909	29.8602	30.1825	30.4683	29.9459	29.8312		0	0	0	0	0	1	0	0	0	0	0
Asparagine synthetase [glutamine-hydrolyzing]	P08243	ASNS	31	1.54651	0.629019	0.680334	0.167278	26.4814	n. def.	n. def.	29.0464	28.3956	28.857	30.0527	30.6529	29.7129	n. def.	24.878	n. def.	28.1951	28.8241		0	0	0	0	0	1	0	0	0	0	0
Actin-related protein 2	P61160	ACTR2	18	0.914429	-0.129057	0.680382	0.167247	26.1723	26.2187	26.2717	27.0026	26.4529	26.4084	26.7029	26.7046	26.9051	n. def.	25.7251	25.4226	26.4211	26.2921		1	0	0	0	0	0	0	0	0	0	0
Acylamino-acid-releasing enzyme	P13798	APEH	24	0.740225	-0.433963	0.68146	0.16656	n. def.	25.5397	n. def.	28.7508	28.6558	28.4141	28.8042	29.3073	28.294	25.3702	26.3961	26.2651	27.8401	27.4061		1	0	0	0	0	0	0	0	0	0	0
Collagen alpha-1(II) chain;Collagen alpha-1(II) chain;Chondrocalcin	P02458	COL2A1	13	0.863882	-0.211094	0.6815	0.166534	29.4122	29.5787	29.5799	27.76	28.3371	27.6832	27.9315	27.369	28.1374	29.0929	29.0603	29.4934	28.7252	28.5141		0	0	0	0	1	0	0	0	0	0	0
Charged multivesicular body protein 4b	Q9H444	CHMP4B	4	1.16591	0.221452	0.681904	0.166276	n. def.	n. def.	n. def.	25.0438	25.9487	26.021	26.1285	25.1284	26.4211	n. def.	n. def.	n. def.	25.6712	25.8926		1	0	1	0	0	0	0	0	0	0	1
Nucleolar RNA helicase 2	Q9NR30;Q9BQ39	DDX21	35	1.15189	0.204004	0.681942	0.166252	n. def.	n. def.	n. def.	28.6746	27.3706	27.9299	27.6915	28.5997	28.296	n. def.	n. def.	n. def.	27.9917	28.1957		0	1	0	0	0	0	0	0	0	0	0
SAP domain-containing ribonucleoprotein	P82979	SARNP	8	1.18184	0.241039	0.681978	0.16623	n. def.	n. def.	n. def.	27.0873	25.3188	25.8522	26.0373	26.5727	26.3714	n. def.	n. def.	n. def.	26.0861	26.3271		0	1	0	0	0	0	0	0	0	0	0
Inosine triphosphate pyrophosphatase	Q9BY32	ITPA	9	1.12369	0.168249	0.683621	0.165185	25.8145	25.1762	25.3608	26.6691	26.7082	26.6232	26.8832	26.9148	26.7631	25.5102	25.6773	25.6131	26.0587	26.2269		1	0	0	0	0	0	0	0	0	0	0
Fumarylacetoacetate hydrolase domain-containing protein 2A;Fumarylacetoacetate hydrolase domain-containing protein 2B	Q96GK7;Q6P2I3	FAHD2A;FAHD2B	10	0.919612	-0.120902	0.683748	0.165104	n. def.	n. def.	n. def.	25.9614	25.4776	25.156	25.7025	25.2615	25.2684	n. def.	n. def.	n. def.	25.5317	25.4108		0	0	0	0	0	1	0	0	0	0	0
DNA damage-binding protein 1	Q16531	DDB1	49	1.15903	0.212914	0.684081	0.164893	28.8224	28.4988	28.8179	30.0184	29.6105	30.0018	30.5287	30.7954	29.8642	28.8935	28.8244	28.1411	29.295	29.5079		1	1	0	0	0	0	0	0	0	0	0
Catalase	P04040	CAT	11	0.902818	-0.147493	0.684679	0.164513	n. def.	n. def.	26.373	25.8716	26.8938	n. def.	26.2879	26.4217	26.564	25.6543	n. def.	n. def.	26.3795	26.232		0	0	0	0	0	1	0	0	0	0	0
Secernin-3	Q0VDG4	SCRN3	3	1.16818	0.224259	0.685072	0.164264	n. def.	n. def.	n. def.	24.4687	23.4404	24.2697	24.6779	n. def.	23.8898	n. def.	n. def.	n. def.	24.0596	24.2839		0	0	0	0	0	1	0	0	0	0	0
Glutamate dehydrogenase 1, mitochondrial;Glutamate dehydrogenase 2, mitochondrial	P00367;P49448	GLUD1;GLUD2	25	0.840643	-0.250435	0.685105	0.164243	n. def.	n. def.	n. def.	28.9257	29.149	28.3138	29.2108	29.7351	28.468	27.4618	n. def.	27.853	28.7962	28.5457		0	0	0	1	0	0	0	0	0	0	0
Histone H1.0;Histone H1.0, N-terminally processed	P07305	H1F0	3	0.692956	-0.529165	0.685244	0.164155	n. def.	n. def.	26.1819	22.5819	n. def.	22.7597	22.8344	23.1932	n. def.	n. def.	23.9084	n. def.	23.8412	23.312		0	1	0	0	0	0	0	0	0	0	0
Tubulin-folding cofactor B	Q99426	TBCB	13	1.10745	0.147243	0.686014	0.163667	n. def.	n. def.	n. def.	27.2559	26.1282	26.7706	26.7581	27.042	26.7964	n. def.	n. def.	n. def.	26.7182	26.8655		1	0	0	0	0	0	0	0	0	0	0
60S ribosomal protein L10	P27635;Q96L21	RPL10	7	0.879699	-0.184918	0.688083	0.162359	25.559	25.7227	25.9209	27.7398	26.8305	26.5439	27.0377	26.7523	26.7677	25.6203	25.4677	25.5617	26.3861	26.2012		0	0	0	0	0	1	0	0	0	0	0
Ubiquitin carboxyl-terminal hydrolase 7	Q93009	USP7	29	1.2498	0.321699	0.689295	0.161595	26.0173	25.0877	25.1039	27.9301	26.4563	27.0384	27.8968	27.5175	27.5266	25.3906	24.6384	n. def.	26.2723	26.594		1	1	0	0	0	0	0	0	0	0	0
Exosome complex component RRP41	Q9NPD3	EXOSC4	6	0.868357	-0.203641	0.690194	0.161029	n. def.	n. def.	n. def.	26.6618	25.4375	n. def.	25.8514	25.9535	25.7331	n. def.	n. def.	n. def.	26.0497	25.846		1	1	0	0	0	0	0	0	0	0	0
Cadherin-5	P33151	CDH5	2	1.10335	0.14189	0.690266	0.160984	28.2378	28.0341	27.7342	27.5226	28.3452	27.5608	26.9139	27.7081	27.6636	28.2386	28.8764	28.8854	27.9058	28.0477		0	0	1	0	0	0	0	1	0	0	0
Putative ubiquitin-conjugating enzyme E2 N-like	Q5JXB2	UBE2NL	6	0.809288	-0.305275	0.692007	0.159889	29.6707	29.5637	n. def.	n. def.	n. def.	27.8157	28.575	27.5089	29.3986	29.3632	n. def.	n. def.	29.0167	28.7114		0	0	0	0	0	1	0	0	0	0	0
Thioredoxin-dependent peroxide reductase, mitochondrial	P30048	PRDX3	12	1.4875	0.572892	0.693168	0.159162	26.4387	25.0658	26.1295	30.9027	29.9435	30.0333	29.9286	30.7063	29.7516	27.1405	25.7653	n. def.	28.0856	28.6585		0	0	0	1	0	0	0	0	0	0	0
N(G),N(G)-dimethylarginine dimethylaminohydrolase 1	O94760	DDAH1	10	0.887612	-0.171999	0.693323	0.159064	26.0371	26.0284	26.0396	27.1356	26.8312	26.5771	26.7062	27.7859	26.4148	25.4644	25.2752	25.9707	26.4415	26.2695		0	0	0	0	0	1	0	0	0	0	0
Desmocollin-3	Q14574	DSC3	7	1.11979	0.163233	0.694212	0.158508	26.8624	26.2467	26.2448	24.4575	25.4377	25.9291	25.729	25.1227	26.1561	26.1209	26.4127	26.6161	25.863	26.0263		0	0	1	0	0	0	0	1	0	0	0
Thioredoxin domain-containing protein 5	Q8NBS9	TXNDC5	16	0.826647	-0.274657	0.694234	0.158494	27.0605	27.2032	27.7691	29.646	29.5562	29.9661	29.4336	28.9292	29.0313	27.6503	26.9845	27.5244	28.5335	28.2589		0	0	0	0	0	1	0	0	0	0	0
La-related protein 1	Q6PKG0;Q659C4	LARP1	15	1.14272	0.192469	0.695444	0.157738	n. def.	n. def.	n. def.	26.1616	24.6839	24.9873	25.329	25.5976	25.4836	n. def.	n. def.	n. def.	25.2776	25.4701		1	0	0	0	0	0	0	0	0	0	0
DNA fragmentation factor subunit alpha	O00273	DFFA	17	1.39946	0.484869	0.696045	0.157362	n. def.	n. def.	24.1298	27.3765	27.0165	27.3338	29.0024	28.8836	28.3753	24.7048	25.6013	25.1266	26.4641	26.949		1	0	0	0	0	0	0	0	0	0	0
Disintegrin and metalloproteinase domain-containing protein 10	O14672	ADAM10	12	0.814818	-0.295451	0.696343	0.157176	28.2234	27.5686	28.611	n. def.	25.4292	26.5952	25.6435	n. def.	26.2024	27.7361	27.4971	27.871	27.2855	26.99		0	0	1	0	0	0	0	1	0	0	0
DnaJ homolog subfamily A member 1	P31689	DNAJA1	14	1.14232	0.191967	0.696567	0.157037	26.0237	25.7488	26.2962	27.3315	25.7564	26.4215	26.7314	26.9245	27.0837	n. def.	n. def.	25.0803	26.263	26.455		1	1	1	1	0	0	0	0	0	0	1
Biotinidase	P43251	BTD	12	0.888346	-0.170807	0.697236	0.15662	28.7686	28.7333	28.7994	27.5321	28.0705	27.0919	27.2707	27.278	27.409	28.5731	28.86	28.5801	28.166	27.9952		0	0	0	0	1	0	0	0	0	0	0
Proteasome subunit beta type-7	Q99436	PSMB7	12	1.12042	0.164043	0.697808	0.156264	27.2212	28.0389	27.1602	28.9149	28.5497	28.7912	28.7517	29.0388	28.6992	28.0233	27.6578	27.4895	28.1127	28.2767		1	1	0	0	0	0	0	0	0	0	0
Tyrosine--tRNA ligase, cytoplasmic;Tyrosine--tRNA ligase, cytoplasmic, N-terminally processed	P54577	YARS	39	1.54427	0.626925	0.698148	0.156052	26.1868	25.3832	25.2082	30.5823	30.0099	30.1053	31.2076	31.4251	30.6221	25.9531	26.9502	25.0792	27.9126	28.5395		1	0	0	0	0	0	0	0	0	0	0
Glutathione S-transferase omega-1	P78417	GSTO1	19	1.15254	0.204818	0.698293	0.155962	28.351	28.2875	28.2964	30.1106	29.5579	29.4228	30.2945	30.2587	29.6664	28.2315	28.478	28.326	29.0044	29.2092		1	0	0	0	0	0	0	0	0	0	0
Beta-lactamase-like protein 2	Q53H82	LACTB2	11	1.07551	0.105018	0.698306	0.155954	n. def.	n. def.	n. def.	26.1601	25.2894	25.6232	25.826	26.0018	25.9053	n. def.	n. def.	25.4505	25.6909	25.7959		0	0	0	0	0	1	0	0	0	0	0
Proteasome assembly chaperone 2	Q969U7	PSMG2	6	1.07813	0.108534	0.698477	0.155848	n. def.	n. def.	n. def.	25.1643	25.0285	25.1416	25.6374	24.7508	25.2718	n. def.	n. def.	n. def.	25.1115	25.22		0	1	0	0	0	0	0	0	0	0	0
RNA-binding protein 12	Q9NTZ6	RBM12	9	0.854382	-0.227048	0.698681	0.155721	n. def.	n. def.	n. def.	26.7131	24.9027	25.7961	25.3165	25.5559	25.8583	n. def.	n. def.	n. def.	25.8039	25.5769		0	1	0	0	0	0	0	0	0	0	0
Peptidyl-prolyl cis-trans isomerase H	O43447	PPIH	8	1.16994	0.226432	0.699076	0.155476	25.19	n. def.	n. def.	27.2995	26.5251	26.7861	26.6443	27.4756	26.7281	n. def.	25.8584	n. def.	26.4502	26.6766		1	1	0	0	0	0	0	0	0	0	0
Adenylyl cyclase-associated protein 1	Q01518	CAP1	28	0.835859	-0.258669	0.700094	0.154844	27.9716	28.0927	27.9657	30.7142	29.6758	30.0282	29.5293	30.0691	29.618	27.9076	27.6366	28.1355	29.0747	28.816		0	0	1	0	0	0	0	0	0	0	1
Peroxiredoxin-2	P32119	PRDX2	18	0.892007	-0.164873	0.702496	0.153356	29.9936	30.1164	30.0647	31.5667	31.4094	31.8446	31.1749	31.114	31.2443	30.2118	30.1579	30.1034	30.8326	30.6677		1	0	0	0	0	0	0	0	0	0	0
T-complex protein 1 subunit theta	P50990	CCT8	44	0.711428	-0.49121	0.70333	0.152841	28.7056	28.4301	29.0684	32.3385	31.5472	32.0581	32.1089	32.1169	32.0244	28.5289	26.9445	27.4772	30.358	29.8668		1	0	0	0	0	0	0	0	0	0	0
26S proteasome non-ATPase regulatory subunit 4	P55036;A2A3N6	PSMD4	9	1.12748	0.173108	0.70346	0.15276	n. def.	n. def.	26.8094	27.2803	26.4125	27.08	27.6292	27.4099	27.7683	26.6791	25.8568	n. def.	26.8956	27.0687		0	0	0	0	0	1	0	0	0	0	0
Thioredoxin reductase 1, cytoplasmic	Q16881	TXNRD1	21	1.13263	0.179675	0.703688	0.15262	26.8913	27.4257	26.9795	28.3704	27.9955	28.5435	28.7366	28.998	28.182	27.1482	26.9941	27.2249	27.701	27.8806		1	1	0	0	0	0	0	0	0	0	0
DNA replication licensing factor MCM3	P25205	MCM3	25	0.745185	-0.424329	0.703967	0.152447	n. def.	n. def.	25.2028	29.1122	27.8962	28.7777	27.3556	27.5356	27.0774	n. def.	n. def.	n. def.	27.7472	27.3229		0	1	0	0	0	0	0	0	0	0	0
Endoplasmic reticulum resident protein 29	P30040	ERP29	9	0.790656	-0.338877	0.705022	0.151797	25.5518	n. def.	25.7543	28.3976	28.0026	28.42	27.9809	27.6792	27.7919	25.4675	25.5125	n. def.	27.2253	26.8864		0	0	0	0	0	1	0	0	0	0	0
4-hydroxyphenylpyruvate dioxygenase	P32754	HPD	5	0.949104	-0.0753612	0.70566	0.151404	26.4532	26.3294	26.048	25.5961	26.2972	25.6224	25.6264	25.9011	25.9891	26.2162	26.1789	n. def.	26.0577	25.9823		0	0	0	0	0	1	0	0	0	0	0
Hypoxanthine-guanine phosphoribosyltransferase	P00492	HPRT1	16	1.11037	0.151047	0.706627	0.15081	29.127	29.6436	28.8835	30.4082	29.6266	29.6814	30.434	30.6333	30.1733	29.1175	29.1848	28.7336	29.5617	29.7128		1	0	0	0	0	0	0	0	0	0	0
Coatomer subunit beta	P35606	COPB2	35	1.19345	0.255139	0.706881	0.150654	n. def.	n. def.	26.6529	28.2176	27.567	27.49	28.0137	28.5347	28.3166	26.083	n. def.	n. def.	27.4819	27.737		1	0	1	0	0	0	0	0	0	0	1
Ubiquitin carboxyl-terminal hydrolase 14	P54578	USP14	21	0.843833	-0.244971	0.707454	0.150302	n. def.	27.4776	26.7102	28.4137	27.5622	27.9665	28.225	28.7238	27.8538	26.2202	n. def.	25.8825	27.626	27.3811		1	0	1	0	0	0	0	0	0	0	1
Exosome complex exonuclease RRP44	Q9Y2L1	DIS3	29	1.20997	0.274972	0.707756	0.150117	n. def.	25.8366	25.7929	28.2242	27.4947	27.7685	27.2799	28.3848	27.4041	n. def.	n. def.	26.1245	27.0234	27.2983		1	1	0	0	0	0	0	0	0	0	0
Peptidylprolyl isomerase domain and WD repeat-containing protein 1	Q96BP3	PPWD1	13	0.834973	-0.260199	0.70818	0.149856	n. def.	n. def.	n. def.	27.3361	25.4541	25.6152	25.7391	26.3356	25.5501	n. def.	n. def.	n. def.	26.1351	25.8749		0	1	0	0	0	0	0	0	0	0	0
Protein disulfide-isomerase	P07237	P4HB	35	1.11145	0.152444	0.708632	0.149579	29.6754	29.6434	29.9664	31.2539	30.927	31.0411	31.1799	31.2972	30.943	29.99	29.9898	30.022	30.4179	30.5703		0	0	1	0	0	0	0	0	0	0	1
Hsp70-binding protein 1	Q9NZL4	HSPBP1	10	1.08821	0.121963	0.708904	0.149413	n. def.	n. def.	n. def.	26.9386	26.3188	26.5587	26.3271	27.1717	26.6833	n. def.	n. def.	n. def.	26.6054	26.7273		0	0	0	0	0	1	0	0	0	0	0
Poly(ADP-ribose) glycohydrolase ARH3	Q9NX46	ADPRHL2	9	0.956781	-0.0637398	0.709956	0.148769	n. def.	n. def.	n. def.	26.063	25.8031	26.2459	26.138	25.9726	25.8102	n. def.	n. def.	n. def.	26.0373	25.9736		1	1	0	1	0	0	0	0	0	0	0
Deoxyhypusine synthase	P49366	DHPS	8	0.944429	-0.0824865	0.71029	0.148564	n. def.	n. def.	n. def.	24.6578	24.8443	25.0606	24.9351	24.95	24.4301	n. def.	n. def.	n. def.	24.8542	24.7717		0	0	0	0	0	1	0	0	0	0	0
ATP-binding cassette sub-family F member 2	Q9UG63	ABCF2	5	1.20934	0.274222	0.712292	0.147342	n. def.	n. def.	n. def.	25.9742	24.4778	24.3879	n. def.	25.3916	25.05	n. def.	n. def.	n. def.	24.9466	25.2208		0	0	0	0	0	1	0	0	0	0	0
Coiled-coil domain-containing protein 124	Q96CT7	CCDC124	9	1.12499	0.169914	0.712293	0.147342	n. def.	n. def.	n. def.	27.0964	26.4983	27.2333	26.5337	27.7869	27.017	n. def.	n. def.	n. def.	26.9426	27.1125		1	0	0	0	0	0	0	0	0	0	0
Vitamin K-dependent protein S	P07225	PROS1	22	0.864785	-0.209586	0.713227	0.146772	28.9851	29.4164	29.7344	28.0544	29.2524	28.3034	27.7373	27.4352	27.8363	29.7913	29.8074	29.881	28.9577	28.7481		0	0	0	0	1	0	0	0	0	0	0
Proteasome subunit beta type-5	P28074	PSMB5	18	1.15652	0.209796	0.714074	0.146257	28.0603	28.4164	27.8713	30.4281	28.9222	29.4753	30.0711	30.2349	29.4278	28.3643	28.0646	28.2697	28.8623	29.0721		1	1	0	0	0	0	0	0	0	0	0
D-3-phosphoglycerate dehydrogenase	O43175	PHGDH	25	1.12473	0.169579	0.714588	0.145944	29.1057	28.8788	29.1376	30.3706	30.1667	30.3889	30.7136	30.629	30.4983	28.9202	29.1291	29.1755	29.6747	29.8443		0	0	0	0	0	1	0	0	0	0	0
Maleylacetoacetate isomerase	O43708	GSTZ1	3	1.15505	0.20795	0.71569	0.145275	n. def.	n. def.	n. def.	25.4492	24.2364	n. def.	24.7319	25.4141	25.0063	n. def.	n. def.	n. def.	24.8428	25.0507		1	0	0	0	0	0	0	0	0	0	0
Calumenin	O43852	CALU	22	0.849013	-0.236142	0.715704	0.145267	27.4947	28.0957	28.1324	29.9933	28.5457	30.2012	29.3526	29.5961	29.4843	27.8302	27.5187	27.2641	28.7438	28.5077		0	0	1	0	1	0	0	0	0	0	1
Protein Hikeshi	Q53FT3	C11orf73	4	0.93	-0.104698	0.717076	0.144435	n. def.	n. def.	n. def.	25.6698	26.0732	25.911	26.0684	25.4916	n. def.	n. def.	n. def.	n. def.	25.8847	25.78		1	1	0	0	0	0	0	0	0	0	0
Thioredoxin-like protein 1	O43396	TXNL1	12	1.29557	0.373581	0.717638	0.144094	n. def.	n. def.	24.2693	27.5164	27.2531	27.3482	27.5048	27.6071	27.6127	n. def.	n. def.	25.1567	26.5967	26.9703		1	1	0	0	0	0	0	0	0	0	0
Proteasome subunit alpha type-2	P25787	PSMA2	11	1.16366	0.218664	0.717682	0.144068	28.2256	27.7643	28.1565	29.9766	29.3474	29.2956	30.0736	30.6298	29.0712	28.4436	28.2535	27.6065	28.7944	29.013		1	1	0	0	0	0	0	0	0	0	0
Nucleotide exchange factor SIL1	Q9H173	SIL1	13	1.1329	0.18002	0.718346	0.143666	25.4098	25.7065	25.7034	27.1699	25.6723	27.3063	27.0364	26.9963	27.2635	25.4696	25.569	25.7135	26.1614	26.3414		0	0	0	0	0	1	0	0	0	0	0
Regucalcin	Q15493	RGN	3	0.904067	-0.145498	0.718455	0.1436	26.1312	n. def.	n. def.	n. def.	25.7556	25.7553	25.6175	25.3199	26.6435	n. def.	25.36	n. def.	25.8807	25.7352		1	0	0	0	0	0	0	0	0	0	0
T-complex protein 1 subunit gamma	P49368	CCT3	34	0.667157	-0.583901	0.719275	0.143105	26.6451	27.2118	28.032	31.6835	31.353	31.9476	31.3864	31.5413	31.3877	28.0935	26.401	24.5596	29.4788	28.8949		1	0	0	0	0	0	0	0	0	0	0
Cyclin-dependent kinase 1	P06493;Q96Q40;O94921;Q07002;Q00536;Q00537;Q9NYV4;Q14004	CDK1	17	0.79811	-0.325341	0.719403	0.143028	25.8519	n. def.	n. def.	28.9804	27.3445	28.3514	28.1656	28.4579	27.9128	26.4018	25.5954	n. def.	27.632	27.3067		1	1	0	1	0	0	0	0	0	0	0
Tubulin-specific chaperone A	O75347	TBCA	14	0.853325	-0.228833	0.720522	0.142353	27.5246	27.1628	27.6161	29.5103	29.0434	29.5934	28.5617	29.7553	28.8309	27.5234	27.5393	26.867	28.4084	28.1796		1	0	0	0	0	0	0	0	0	0	0
Tyrosine-protein phosphatase non-receptor type 11	Q06124	PTPN11	24	0.908288	-0.138778	0.721168	0.141964	n. def.	26.2352	n. def.	27.2384	26.9134	27.2185	27.0198	27.3267	27.2635	26.0715	26.1315	n. def.	26.9014	26.7626		1	0	0	0	0	0	0	0	0	0	0
PC4 and SFRS1-interacting protein	O75475	PSIP1	9	0.888116	-0.17118	0.721326	0.141868	n. def.	n. def.	n. def.	27.378	26.0342	26.922	26.9092	26.7094	26.2021	n. def.	n. def.	n. def.	26.7781	26.6069		0	1	0	0	0	0	0	0	0	0	0
Cullin-associated NEDD8-dissociated protein 1	Q86VP6;O75155	CAND1	57	0.929217	-0.105913	0.721814	0.141574	29.5285	29.6042	29.8493	30.8418	29.9602	30.3354	30.4575	30.5665	29.9081	29.6951	29.5802	29.2765	30.0199	29.914		1	1	0	0	0	0	0	0	0	0	0
Transportin-1	Q92973	TNPO1	22	1.13386	0.181247	0.723703	0.140439	25.6425	26.1118	25.0388	27.4068	26.8286	27.3931	27.1002	27.6351	26.871	26.1185	26.149	25.6352	26.4036	26.5848		1	1	0	0	0	0	0	0	0	0	0
Heterogeneous nuclear ribonucleoproteins A2/B1	P22626	HNRNPA2B1	19	0.940671	-0.0882374	0.724019	0.14025	29.1126	28.8892	29.1531	28.1516	28.5749	28.4057	27.7877	28.6496	28.651	29.0441	28.8809	28.7442	28.7145	28.6263		1	1	0	0	1	0	0	0	0	0	0
Peptidyl-prolyl cis-trans isomerase F, mitochondrial	P30405	PPIF	7	0.904104	-0.145439	0.724256	0.140108	n. def.	n. def.	n. def.	27.3389	26.7779	27.2744	26.4107	27.5903	26.954	n. def.	n. def.	n. def.	27.1304	26.985		0	0	0	1	0	0	0	0	0	0	0
Glyoxalase domain-containing protein 4	Q9HC38	GLOD4	18	0.936557	-0.0945606	0.724433	0.140002	28.2745	28.3382	28.243	29.0327	28.4029	28.4827	29.1055	28.8345	28.5081	27.7247	28.3089	27.7249	28.4623	28.3678		0	0	0	1	0	0	0	0	0	0	0
Serpin H1	P50454	SERPINH1	15	0.920077	-0.120173	0.72495	0.139692	26.8704	26.6352	26.2063	27.9245	27.0199	27.2889	27.5019	27.2663	27.2781	26.0435	26.5815	26.553	26.9909	26.8707		0	0	0	0	0	1	0	0	0	0	0
UPF0687 protein C20orf27	Q9GZN8	C20orf27	3	0.826797	-0.274395	0.725147	0.139574	n. def.	n. def.	n. def.	25.6912	24.7804	25.1761	25.2032	25.6192	25.7519	23.1916	n. def.	n. def.	25.2159	24.9415		0	0	0	0	0	1	0	0	0	0	0
Nucleolar protein 58	Q9Y2X3	NOP58	9	1.10751	0.147323	0.725809	0.139178	n. def.	n. def.	n. def.	25.6698	n. def.	24.8056	25.0823	25.6253	25.4475	n. def.	n. def.	n. def.	25.2377	25.385		0	1	0	0	0	0	0	0	0	0	0
NHL repeat-containing protein 2	Q8NBF2	NHLRC2	18	1.15344	0.205937	0.72668	0.138657	n. def.	25.2059	n. def.	27.1422	26.9436	27.2527	27.4054	26.9624	26.9745	n. def.	26.0258	n. def.	26.6361	26.842		0	0	0	0	0	1	0	0	0	0	0
Citrate synthase, mitochondrial	O75390	CS	22	1.32951	0.410893	0.728126	0.137793	n. def.	n. def.	26.7442	30.5487	30.505	30.0366	30.4763	29.8524	29.2798	n. def.	n. def.	n. def.	29.4586	29.8695		0	0	0	1	0	0	0	0	0	0	0
60S ribosomal protein L11	P62913	RPL11	5	1.19544	0.257537	0.728128	0.137792	25.1238	25.8373	25.5008	28.1003	26.5078	26.7983	26.5455	27.8093	26.9025	25.0184	n. def.	n. def.	26.3114	26.5689		0	1	0	0	0	0	0	0	0	0	0
Coatomer subunit delta	P48444	ARCN1	18	0.895113	-0.159858	0.728514	0.137562	25.1693	26.6603	26.5218	26.9313	26.8054	26.5577	26.8793	27.2762	26.5789	25.6385	24.8422	26.4716	26.441	26.2811		1	0	1	0	0	0	0	0	0	0	1
Hyaluronan-binding protein 2;Hyaluronan-binding protein 2 50 kDa heavy chain;Hyaluronan-binding protein 2 50 kDa heavy chain alternate form;Hyaluronan-binding protein 2 27 kDa light chain;Hyaluronan-binding protein 2 27 kDa light chain alternate form	Q14520	HABP2	4	0.848483	-0.237042	0.728759	0.137416	25.1362	24.8512	n. def.	n. def.	n. def.	n. def.	24.5843	23.9342	24.5744	n. def.	n. def.	25.9337	24.9937	24.7566		0	0	0	0	1	0	0	0	0	0	0
GMP synthase [glutamine-hydrolyzing]	P49915	GMPS	38	1.3129	0.392756	0.729234	0.137133	27.2034	25.2633	26.4042	30.1635	29.0068	29.878	29.847	30.307	29.9251	27.1157	26.5855	26.4954	27.9865	28.3793		1	0	0	0	0	0	0	0	0	0	0
Transgelin-2	P37802;Q9UI15	TAGLN2	18	1.1292	0.175296	0.729295	0.137097	28.9476	28.9822	28.7998	30.6373	29.8726	30.7632	30.3717	30.4716	30.8728	29.0962	29.0262	29.216	29.6671	29.8424		0	0	0	0	0	1	0	0	0	0	0
Serine/threonine-protein phosphatase 2A 65 kDa regulatory subunit A alpha isoform	P30153	PPP2R1A	32	0.876893	-0.189527	0.729411	0.137028	28.328	27.9812	28.5233	29.9392	29.8093	29.9556	29.6448	29.985	29.6025	28.1775	28.0623	27.9273	29.0894	28.8999		1	0	0	0	0	0	0	0	0	0	0
60S ribosomal protein L12	P30050	RPL12	8	1.05528	0.0776224	0.731274	0.13592	27.7121	27.824	27.2659	26.8356	26.9086	26.8333	26.813	27.3596	27.177	27.5585	27.2854	27.6516	27.2299	27.3075		0	0	0	0	0	1	0	0	0	0	0
Transcription factor BTF3	P20290	BTF3	8	1.1369	0.185111	0.731386	0.135853	26.4239	26.3475	26.2477	28.7609	27.2919	27.8572	28.2861	28.0203	27.8026	26.7184	26.8434	26.369	27.1548	27.34		1	1	0	0	0	0	0	0	0	0	0
Programmed cell death protein 10	Q9BUL8	PDCD10	4	0.978553	-0.0312786	0.731904	0.135546	n. def.	n. def.	n. def.	25.239	25.1136	25.1071	25.2609	25.0939	25.011	n. def.	n. def.	n. def.	25.1532	25.1219		1	0	1	0	0	0	0	0	0	0	1
U4/U6.U5 tri-snRNP-associated protein 2	Q53GS9	USP39	17	0.923003	-0.115593	0.732077	0.135443	n. def.	n. def.	25.3704	27.1596	26.2865	26.4412	26.3547	26.6856	26.1949	26.0991	25.9008	25.9579	26.3144	26.1988		0	1	0	0	0	0	0	0	0	0	0
Protein CREG1	O75629	CREG1	6	0.900828	-0.150677	0.733079	0.134849	26.3085	26.0825	26.0875	27.8464	28.1923	27.5646	27.3384	26.9745	27.376	26.3782	26.5951	26.5155	27.0136	26.8629		0	0	0	0	1	0	0	0	0	0	0
60S ribosomal protein L5	P46777	RPL5	14	0.820291	-0.285793	0.734037	0.134282	27.6044	27.2608	27.2025	29.6885	30.2866	30.3524	29.821	28.9915	29.8596	27.5486	27.6709	26.7887	28.7325	28.4467		1	1	0	0	0	0	0	0	0	0	0
Superkiller viralicidic activity 2-like 2	P42285	SKIV2L2	17	1.1232	0.167611	0.735415	0.133468	24.8436	24.814	24.6059	27.4316	26.1484	25.8923	26.4775	25.9412	25.8301	25.7299	25.0434	25.7193	25.6226	25.7902		0	1	0	0	0	0	0	0	0	0	0
Asparagine--tRNA ligase, cytoplasmic	O43776	NARS	20	1.26412	0.338138	0.736176	0.133018	26.5658	25.4921	26.2647	28.9573	27.6647	28.2097	28.8481	29.711	28.0191	25.6827	25.3916	n. def.	27.1924	27.5305		1	0	0	0	0	0	0	0	0	0	0
Elongation factor 1-alpha 1;Putative elongation factor 1-alpha-like 3	P68104;Q5VTE0	EEF1A1;EEF1A1P5	25	0.844697	-0.243493	0.738241	0.131802	29.6697	29.3568	29.4353	32.5704	31.6346	32.1262	30.9131	31.6666	31.453	30.1416	29.5359	29.6217	30.7988	30.5553		1	1	0	0	0	0	0	0	0	0	0
Chloride intracellular channel protein 4	Q9Y696;O15247;Q9NZA1;Q96NY7	CLIC4	15	1.08797	0.121638	0.738499	0.13165	26.6455	26.4649	26.8048	27.9464	27.8556	26.3384	26.8945	27.8048	27.4598	27.0407	27.2384	26.3473	27.0093	27.1309		1	1	1	1	0	0	0	0	0	0	1
GDP-fucose protein O-fucosyltransferase 1	Q9H488	POFUT1	7	1.05909	0.0828298	0.739678	0.130957	n. def.	n. def.	n. def.	27.3179	27.5759	27.1612	27.2149	27.8311	27.2576	n. def.	n. def.	n. def.	27.3517	27.4345		0	0	0	0	0	1	0	0	0	0	0
KH domain-containing, RNA-binding, signal transduction-associated protein 1	Q07666;O75525;Q5VWX1	KHDRBS1	8	1.06366	0.0890338	0.740042	0.130743	30.6567	30.2549	30.1487	30.996	29.366	30.1813	29.7407	30.5045	30.511	30.5995	30.5329	30.2491	30.2672	30.3563		0	1	1	0	0	0	0	0	0	0	1
Biliverdin reductase A	P53004	BLVRA	11	1.09145	0.126248	0.742106	0.129534	n. def.	25.5685	n. def.	26.6134	25.8769	26.495	26.5702	26.4034	26.614	n. def.	n. def.	25.4713	26.1385	26.2647		1	0	0	0	0	0	0	0	0	0	0
Acetyl-CoA acetyltransferase, cytosolic	Q9BWD1	ACAT2	17	0.832038	-0.26528	0.742113	0.12953	26.7556	26.8576	27.3513	29.2913	28.2311	28.1581	28.6087	29.1341	28.2119	n. def.	25.9715	25.6182	27.7741	27.5089		1	0	0	0	0	0	0	0	0	0	0
T-complex protein 1 subunit beta	P78371	CCT2	38	0.740434	-0.433557	0.743534	0.128699	27.7632	27.4217	28.0948	30.6693	29.9904	30.7501	31.1873	31.2348	31.1358	26.8039	25.7856	25.9407	29.1149	28.6813		1	0	0	0	0	0	0	0	0	0	0
Spectrin beta chain, non-erythrocytic 1	Q01082;P11277	SPTBN1	61	1.11602	0.158363	0.744262	0.128274	27.4293	26.118	26.706	29.1849	27.5631	28.373	28.1128	28.1493	27.7202	27.4398	27.4561	27.4464	27.5624	27.7207		1	0	1	0	0	0	0	0	0	0	1
Proteasome subunit beta type-2	P49721	PSMB2	20	1.15568	0.208744	0.746734	0.126834	27.9698	27.8885	28.0545	30.1163	29.2977	29.1733	30.2934	30.237	29.6594	27.9908	27.9921	27.58	28.75	28.9588		1	1	0	0	0	0	0	0	0	0	0
Bifunctional glutamate/proline--tRNA ligase;Glutamate--tRNA ligase;Proline--tRNA ligase	P07814	EPRS	61	1.3966	0.481919	0.747787	0.126222	25.7538	24.0776	26.5267	30.287	29.6497	29.7807	30.1349	30.7876	30.1671	25.0443	26.2938	26.5394	27.6793	28.1612		1	0	0	0	0	0	0	0	0	0	0
Actin-related protein 2/3 complex subunit 4	P59998	ARPC4	6	0.898463	-0.154469	0.748795	0.125637	n. def.	25.8333	n. def.	26.6335	25.9565	26.3881	26.6363	26.714	26.5786	n. def.	24.7911	25.5219	26.2029	26.0484		1	0	0	0	0	0	0	0	0	0	0
Splicing factor 3A subunit 1	Q15459	SF3A1	24	0.78357	-0.351865	0.751194	0.124248	25.4051	25.9708	24.8687	30.0927	28.2572	29.4294	27.7377	28.8939	28.0519	26.2443	25.717	25.2679	27.3373	26.9854		0	1	0	0	0	0	0	0	0	0	0
Nodal modulator 1;Nodal modulator 3;Nodal modulator 2	Q15155;P69849;Q5JPE7	NOMO1;NOMO3;NOMO2	32	0.946473	-0.079367	0.752601	0.123435	28.3502	28.5445	28.5618	27.2511	27.661	27.7385	28.031	27.7905	28.2281	27.7423	27.6283	28.2107	28.0179	27.9385		0	0	1	0	0	0	0	1	0	0	0
Glucose-6-phosphate isomerase	P06744;Q8N196	GPI	37	1.10654	0.146059	0.752925	0.123248	30.3488	30.3257	30.6865	32.056	31.5347	31.2693	32.0104	32.0935	31.7631	30.5386	30.3852	30.3065	31.0368	31.1829		1	0	0	0	1	0	0	0	0	0	0
Small nuclear ribonucleoprotein Sm D1	P62314	SNRPD1	4	1.08042	0.111598	0.754345	0.12243	27.2161	26.807	27.3129	28.2711	26.9045	27.9833	27.3365	28.3056	27.844	27.2335	26.9175	n. def.	27.4158	27.5274		1	1	0	0	0	0	0	0	0	0	0
Latent-transforming growth factor beta-binding protein 1	Q14766	LTBP1	26	0.745822	-0.423096	0.754914	0.122103	28.7273	28.2819	28.2852	24.9732	24.7623	n. def.	23.7349	n. def.	n. def.	27.2959	27.4015	27.8992	27.006	26.5829		0	0	0	0	1	0	0	0	0	0	0
Ras-related protein Rab-21	Q9UL25	RAB21	5	1.07064	0.0984688	0.756597	0.121135	24.1942	n. def.	n. def.	24.8411	n. def.	n. def.	24.3795	24.6651	24.8037	n. def.	n. def.	n. def.	24.5176	24.6161		0	0	1	0	0	0	0	0	0	0	1
T-complex protein 1 subunit alpha	P17987	TCP1	36	0.756869	-0.401885	0.75758	0.120571	28.2454	27.9653	28.0571	31.0998	30.271	31.0079	31.2805	31.7094	31.4902	27.131	26.16	26.4638	29.4411	29.0392		1	0	0	0	0	0	0	0	0	0	0
Proteasome activator complex subunit 1	Q06323	PSME1	13	1.06302	0.0881726	0.757727	0.120487	26.8373	27.0238	27.5392	27.6988	27.3313	27.9237	27.6802	28.1583	28.0023	27.1975	26.9303	26.9144	27.3923	27.4805		0	0	0	0	0	1	0	0	0	0	0
Placenta growth factor	P49763	PGF	2	1.18331	0.24283	0.758818	0.119862	25.6093	26.7776	25.8047	n. def.	n. def.	n. def.	25.5515	24.778	25.4568	27.7013	27.5132	26.8393	26.0639	26.3067		0	0	0	0	1	0	0	0	0	0	0
72 kDa type IV collagenase;PEX	P08253;P09237	MMP2	28	0.886144	-0.174387	0.759137	0.11968	29.0739	29.4329	29.5984	28.4008	29.6567	28.8444	27.8888	27.6734	27.9675	30.1536	30.084	30.1933	29.1678	28.9934		1	1	1	1	1	0	0	0	0	0	1
Serine protease HTRA1	Q92743	HTRA1	15	1.09856	0.135612	0.761018	0.118605	28.4853	28.7056	28.8238	27.2911	28.384	28.193	27.6931	27.4241	27.761	29.2056	29.2917	29.321	28.3138	28.4494		1	0	1	0	1	0	0	0	0	0	1
Histone H4	P62805	HIST1H4A	12	0.896804	-0.157136	0.762622	0.117691	32.911	32.8222	32.7232	31.2625	31.7039	31.51	30.826	31.1604	31.3482	33.0966	32.722	32.8368	32.1555	31.9983		0	1	0	0	0	0	0	0	0	0	0
Glypican-3;Secreted glypican-3	P51654	GPC3	3	1.37134	0.455585	0.76276	0.117612	25.6546	25.7228	24.5162	21.1868	22.1283	21.7898	n. def.	20.2565	n. def.	24.1116	25.5118	25.9414	23.4998	23.9553		0	0	1	0	1	0	1	0	0	0	0
Importin-5	O00410;O60518	IPO5	49	1.09456	0.130351	0.763609	0.117129	28.6113	28.5708	28.8507	30.3439	29.7053	29.8988	29.9537	30.3281	29.9954	28.9631	28.8447	28.6779	29.3301	29.4605		1	1	0	0	0	0	0	0	0	0	0
Copper homeostasis protein cutC homolog	Q9NTM9	CUTC	7	1.18374	0.24335	0.763615	0.117125	n. def.	n. def.	n. def.	26.9765	26.0689	25.7149	27.5231	27.6395	26.7985	24.8276	n. def.	25.6954	26.2535	26.4968		1	1	0	0	0	0	0	0	0	0	0
26S protease regulatory subunit 6A	P17980	PSMC3	21	1.31951	0.4	0.766066	0.115734	24.802	n. def.	25.0185	29.5267	27.4775	28.1172	28.1573	28.2711	28.3871	n. def.	n. def.	24.7381	26.9884	27.3884		1	1	0	0	0	0	0	0	0	0	0
Prostaglandin E synthase 3	Q15185	PTGES3	7	1.15466	0.207471	0.766228	0.115642	n. def.	26.7179	27.9961	29.8049	28.7978	28.1678	29.5014	29.0795	29.0824	27.4568	27.4017	n. def.	28.2969	28.5044		1	0	0	0	0	0	0	0	0	0	0
Guanine nucleotide-binding protein subunit beta-2-like 1;Guanine nucleotide-binding protein subunit beta-2-like 1, N-terminally processed	P63244	GNB2L1	23	1.25417	0.326735	0.766676	0.115388	28.4381	27.8312	28.1508	30.8395	31.0645	30.3629	31.5743	31.9965	31.7055	27.7489	27.9186	27.7034	29.4478	29.7745		1	1	1	0	0	0	0	0	0	0	1
Adenylate kinase 2, mitochondrial;Adenylate kinase 2, mitochondrial, N-terminally processed	P54819	AK2	17	1.29915	0.377571	0.76814	0.11456	25.064	25.8568	25.7454	30.2077	29.4256	29.9296	29.7756	30.0864	29.5486	26.4208	26.7004	25.9626	27.7048	28.0824		0	0	0	1	0	0	0	0	0	0	0
tRNA (guanine(26)-N(2))-dimethyltransferase	Q9NXH9;Q96JH8	TRMT1	10	0.933156	-0.0998103	0.768394	0.114416	n. def.	n. def.	n. def.	25.9025	25.0473	25.835	25.2174	25.7643	25.5036	n. def.	n. def.	n. def.	25.5949	25.4951		0	0	0	0	0	1	0	0	0	0	0
Probable ATP-dependent RNA helicase DDX17	Q92841	DDX17	16	0.936034	-0.0953671	0.769374	0.113863	26.4939	26.8366	25.8977	25.9433	25.6479	25.5025	25.0344	25.9146	25.8206	26.6242	25.804	26.5519	26.0536	25.9583		0	1	0	0	0	0	0	0	0	0	0
dCTP pyrophosphatase 1	Q9H773	DCTPP1	16	0.853353	-0.228786	0.772194	0.112273	27.4658	26.7272	27.9852	29.6175	29.6545	30.0251	29.2108	30.1532	29.0041	26.7877	27.464	27.4828	28.5792	28.3504		1	0	0	0	0	0	0	0	0	0	0
Programmed cell death protein 5	O14737	PDCD5	7	0.881241	-0.182392	0.772306	0.11221	n. def.	n. def.	n. def.	27.3523	26.9854	27.492	27.887	27.3018	28.1608	n. def.	26.0808	26.0406	27.2766	27.0942		0	0	0	0	0	1	0	0	0	0	0
Coatomer subunit beta	P53618	COPB1	29	1.33016	0.411598	0.772581	0.112056	n. def.	n. def.	24.7603	28.6092	27.6375	28.4221	28.5444	29.1582	28.666	24.7069	n. def.	n. def.	27.3573	27.7689		1	0	1	0	0	0	0	0	0	0	1
Protein-L-isoaspartate(D-aspartate) O-methyltransferase	P22061	PCMT1	12	0.976681	-0.0340405	0.772701	0.111988	29.3128	29.178	29.7833	29.4852	29.2032	29.3552	29.1185	29.5877	29.4793	29.2201	29.3414	29.3665	29.3863	29.3523		1	0	0	0	0	0	0	0	0	0	0
Titin	Q8WZ42	TTN	7	0.883	-0.179515	0.772846	0.111907	30.9638	31.4462	33.0965	28.8531	30.839	30.8208	31.0078	30.3698	30.1034	30.9139	30.7466	31.8007	31.0032	30.8237		1	1	0	0	0	0	0	0	0	0	0
Glycoprotein endo-alpha-1,2-mannosidase-like protein	Q5VSG8	MANEAL	12	0.923047	-0.115524	0.772953	0.111847	26.1875	25.7804	26.5425	27.8522	27.7408	27.9365	26.9431	26.9282	26.7393	26.9009	26.8218	27.0134	27.0066	26.8911		0	0	1	0	0	0	0	0	1	0	0
Cadherin-13	P55290	CDH13	7	0.925022	-0.11244	0.773022	0.111808	27.3084	27.6837	27.5744	25.8578	27.2018	26.4786	26.2246	26.476	26.3884	27.4795	27.3471	27.5145	27.0175	26.905		0	0	1	0	0	0	1	0	0	0	0
Slit homolog 2 protein;Slit homolog 2 protein N-product;Slit homolog 2 protein C-product	O94813	SLIT2	25	0.858471	-0.220159	0.773669	0.111445	27.6444	27.758	27.7789	25.6164	26.4572	25.7544	25.0585	25.767	24.9559	27.9935	27.7754	28.1381	26.8349	26.6147		0	0	0	0	1	0	0	0	0	0	0
Cold shock domain-containing protein E1	O75534	CSDE1	30	0.886002	-0.174618	0.773784	0.11138	25.9844	n. def.	n. def.	28.1735	27.7613	27.8369	27.7063	27.9918	27.7096	n. def.	26.7488	26.1655	27.439	27.2644		1	0	0	0	0	0	0	0	0	0	0
Hsp90 co-chaperone Cdc37;Hsp90 co-chaperone Cdc37, N-terminally processed	Q16543	CDC37	11	0.952954	-0.0695219	0.774975	0.110712	26.4303	27.0224	27.2043	27.6455	27.6958	27.412	27.4951	27.3714	27.2639	27.247	27.0833	26.5326	27.2351	27.1655		1	0	0	0	0	0	0	0	0	0	0
High mobility group protein B2	P26583	HMGB2	9	0.906424	-0.141742	0.775403	0.110472	28.0425	27.8627	27.5886	29.8821	29.765	29.3922	29.2541	29.0811	29.0085	27.8757	28.3576	28.1057	28.7555	28.6138		1	1	0	0	1	0	0	0	0	0	0
SPARC-related modular calcium-binding protein 1	Q9H4F8	SMOC1	17	0.9289	-0.106404	0.777039	0.109557	29.1607	29.9366	30.4641	29.4795	28.9218	28.9692	28.6133	29.1931	28.6476	29.8224	30.0989	29.9184	29.4887	29.3823		0	0	0	0	1	0	0	0	0	0	0
Quinone oxidoreductase	Q08257	CRYZ	11	1.18016	0.238985	0.779878	0.107974	24.8869	n. def.	n. def.	27.981	26.9134	26.9911	26.9093	27.4763	26.4107	n. def.	n. def.	n. def.	26.6931	26.9321		1	0	0	0	0	0	0	0	0	0	0
Cartilage acidic protein 1	Q9NQ79	CRTAC1	6	0.753333	-0.40864	0.77994	0.107939	n. def.	26.8411	26.5467	n. def.	n. def.	n. def.	24.7028	24.7647	n. def.	n. def.	27.4506	28.2228	26.6939	26.2852		0	0	0	0	1	0	0	0	0	0	0
Regulation of nuclear pre-mRNA domain-containing protein 1B	Q9NQG5	RPRD1B	11	0.94873	-0.0759298	0.781453	0.107097	25.2862	n. def.	n. def.	24.8776	25.8744	25.553	25.3298	25.4629	25.1729	n. def.	n. def.	n. def.	25.3978	25.3219		0	1	0	0	0	0	0	0	0	0	0
Small nuclear ribonucleoprotein G;Putative small nuclear ribonucleoprotein G-like protein 15	P62308;A8MWD9	SNRPG;SNRPGP15	2	1.06525	0.0911986	0.781523	0.107058	n. def.	n. def.	n. def.	25.4691	24.6449	25.4156	24.9658	25.4694	25.368	n. def.	n. def.	n. def.	25.1765	25.2677		1	1	0	0	0	0	0	0	0	0	0
Transketolase	P29401	TKT	47	1.10261	0.140917	0.784261	0.10554	31.2215	31.3112	31.4087	32.8935	32.5329	32.4294	32.871	33.3811	32.6859	31.1804	31.18	31.3443	31.9662	32.1071		0	0	0	0	0	1	0	0	0	0	0
Omega-amidase NIT2	Q9NQR4	NIT2	13	1.2156	0.281668	0.784453	0.105433	25.464	n. def.	n. def.	27.1289	26.62	27.1059	28.048	28.7395	27.7327	n. def.	24.9623	24.8243	26.5797	26.8614		1	0	0	0	0	0	0	0	0	0	0
Serine/threonine-protein phosphatase 4 catalytic subunit	P60510	PPP4C	10	1.03155	0.0448119	0.785312	0.104958	n. def.	n. def.	n. def.	26.0339	26.3361	25.9953	26.3804	26.1031	26.0162	n. def.	n. def.	n. def.	26.1217	26.1666		1	1	0	0	0	0	0	0	0	0	0
5(3)-deoxyribonucleotidase, cytosolic type	Q8TCD5	NT5C	4	1.0686	0.0957203	0.785446	0.104883	n. def.	n. def.	n. def.	24.7633	24.531	24.6587	25.2841	24.785	24.171	n. def.	n. def.	n. def.	24.651	24.7467		1	0	0	0	0	0	0	0	0	0	0
Transitional endoplasmic reticulum ATPase	P55072	VCP	54	0.921703	-0.117627	0.78598	0.104589	29.8738	29.7257	29.7564	31.0733	30.6241	30.8191	30.9462	31.0131	30.8591	29.8249	29.2262	29.2971	30.3121	30.1944		1	1	0	0	0	0	0	0	0	0	0
Methylthioribulose-1-phosphate dehydratase	Q96GX9	APIP	4	1.03171	0.0450344	0.786462	0.104322	n. def.	n. def.	n. def.	25.0301	24.9117	25.078	24.9542	25.3413	24.8595	n. def.	n. def.	n. def.	25.0066	25.0516		1	0	0	0	0	0	0	0	0	0	0
Peroxiredoxin-6	P30041	PRDX6	23	1.12731	0.17288	0.787228	0.1039	29.1736	29.0668	29.1656	31.4942	30.8211	31.3481	31.0859	31.424	31.2296	29.469	29.5276	29.3706	30.1782	30.3511		1	0	0	0	0	0	0	0	0	0	0
Calpain-2 catalytic subunit	P17655;A6NHC0	CAPN2	12	1.05206	0.0732231	0.789794	0.102486	25.803	25.8155	26.0382	24.8978	n. def.	n. def.	25.771	25.9861	25.7901	n. def.	25.2314	25.7806	25.6386	25.7119		1	0	1	0	0	0	0	0	0	0	1
Cadherin-2	P19022	CDH2	24	0.763163	-0.389936	0.791339	0.101637	31.1561	31.1137	31.3798	n. def.	24.5495	n. def.	27.8538	28.5355	28.252	29.9881	30.1319	30.1978	29.5498	29.1598		0	0	1	0	0	0	0	1	0	0	0
Ribonucleoside-diphosphate reductase subunit M2	P31350	RRM2	7	0.920996	-0.118733	0.791395	0.101607	n. def.	n. def.	n. def.	26.2805	24.9476	25.4341	25.3014	25.7484	25.2562	n. def.	n. def.	n. def.	25.5541	25.4353		1	0	0	0	0	0	0	0	0	0	0
CD276 antigen	Q5ZPR3	CD276	4	0.961792	-0.0562026	0.79483	0.0997259	25.8469	25.8761	n. def.	n. def.	n. def.	n. def.	n. def.	n. def.	n. def.	26.0233	25.8822	25.5103	25.8615	25.8053		0	0	1	0	0	0	0	1	0	0	0
Elongation factor 2	P13639	EEF2	62	1.12186	0.165892	0.794936	0.0996676	32.2367	32.2662	32.3057	34.1522	33.8339	33.936	34.349	34.4067	34.3848	32.272	32.1356	32.1779	33.1218	33.2877		1	1	0	0	0	0	0	0	0	0	0
Nucleolin	P19338	NCL	24	0.894898	-0.160205	0.795353	0.0994399	31.0652	30.9684	31.2075	29.7603	29.1075	29.6819	29.2613	29.2664	28.7284	31.3805	31.1353	31.0578	30.2985	30.1383		1	1	0	0	0	0	0	0	0	0	0
Carbonic anhydrase 2	P00918	CA2	15	0.83163	-0.265985	0.795973	0.0991015	28.0868	27.8726	28.3575	32.3094	31.7899	32.3545	30.7831	30.8716	30.7145	29.12	28.9082	28.7775	30.1285	29.8625		1	0	1	0	0	0	0	0	0	0	1
NADP-dependent malic enzyme	P48163	ME1	17	1.08439	0.116885	0.796727	0.0986904	n. def.	n. def.	n. def.	27.9228	27.2011	26.6641	27.7567	27.3786	27.0034	n. def.	n. def.	n. def.	27.2627	27.3795		1	0	0	0	0	0	0	0	0	0	0
Heat shock protein HSP 90-beta	P08238;Q58FF7	HSP90AB1	61	1.06251	0.0874821	0.796913	0.0985892	31.5097	31.5676	31.4892	32.8637	32.5364	32.837	32.4978	32.7784	32.4488	32.1852	31.7688	31.6494	32.1339	32.2214		1	0	0	0	0	0	0	0	0	0	0
Glutamate--cysteine ligase catalytic subunit	P48506	GCLC	13	1.05258	0.0739298	0.797293	0.098382	n. def.	n. def.	n. def.	27.1678	n. def.	26.8782	26.9545	27.4661	26.8701	n. def.	n. def.	n. def.	27.023	27.0969		0	0	0	0	0	1	0	0	0	0	0
Cadherin-6	P55285;Q9Y6N8;Q9ULB4	CDH6	7	1.08203	0.113745	0.797912	0.0980448	27.4197	27.1761	27.2353	25.3903	26.5701	25.8537	26.4225	25.5769	26.6752	27.2354	27.0607	27.3567	26.6075	26.7212		0	0	1	0	0	0	0	1	0	0	0
Eukaryotic translation initiation factor 3 subunit L	Q9Y262	EIF3L	14	1.06171	0.0863934	0.798458	0.0977478	n. def.	n. def.	n. def.	26.0446	n. def.	26.7596	26.7243	26.4273	26.3139	n. def.	n. def.	n. def.	26.4021	26.4885		1	0	0	0	0	0	0	0	0	0	0
Cell adhesion molecule 4	Q8NFZ8	CADM4	3	1.01865	0.0266514	0.799468	0.0971988	25.6026	25.7679	25.5992	n. def.	n. def.	n. def.	n. def.	n. def.	n. def.	n. def.	25.5977	25.7687	25.6566	25.6832		0	0	1	0	0	0	0	1	0	0	0
Profilin-2	P35080	PFN2	4	0.954873	-0.0666192	0.799884	0.096973	n. def.	n. def.	n. def.	26.1406	25.8539	26.0825	25.674	n. def.	26.2441	n. def.	n. def.	n. def.	26.0257	25.9591		1	0	0	0	0	0	0	0	0	0	0
Protein PBDC1	Q9BVG4	PBDC1	9	1.03839	0.054355	0.80144	0.0961291	n. def.	n. def.	n. def.	27.4456	26.8081	27.0084	27.2434	27.1842	26.9976	n. def.	n. def.	n. def.	27.0874	27.1417		0	0	0	0	0	1	0	0	0	0	0
TIP41-like protein	O75663	TIPRL	13	1.11151	0.152523	0.801748	0.0959619	26.5463	26.0695	25.836	28.0773	27.4998	27.6223	27.7367	28.014	27.75	n. def.	26.2909	25.6803	26.9419	27.0944		1	0	0	0	0	0	0	0	0	0	0
Puromycin-sensitive aminopeptidase	P55786;A6NEC2	NPEPPS	47	1.09079	0.125372	0.805587	0.0938874	28.9408	28.8386	29.2358	31.1335	30.4014	30.7405	30.7397	30.691	30.4182	29.534	29.5568	29.1034	29.8818	30.0072		1	1	0	0	0	0	0	0	0	0	0
Proteasome subunit alpha type-4	P25789	PSMA4	15	1.08913	0.123173	0.808528	0.092305	28.6774	28.6804	28.7228	30.3289	30.0104	29.5648	30.5988	30.4813	29.8065	28.6103	28.5696	28.6573	29.3308	29.454		1	1	0	0	0	0	0	0	0	0	0
Protein NDNF	Q8TB73	NDNF	13	1.19187	0.253222	0.809671	0.0916913	28.0679	28.2132	27.8692	n. def.	n. def.	24.6955	n. def.	n. def.	n. def.	27.3793	27.4237	27.5911	27.2115	27.4647		0	0	0	0	1	0	0	0	0	0	0
Microtubule-associated protein RP/EB family member 2	Q15555	MAPRE2	10	1.07113	0.0991322	0.810401	0.0912998	n. def.	n. def.	n. def.	25.3396	26.3555	n. def.	25.9451	25.9411	25.9537	n. def.	n. def.	n. def.	25.8475	25.9467		1	0	0	0	0	0	0	0	0	0	0
Insulin-degrading enzyme	P14735	IDE	36	1.1747	0.232292	0.810449	0.0912742	n. def.	26.4766	n. def.	27.8381	27.076	27.0532	28.5579	29.5913	28.6651	25.6541	25.8292	25.7621	27.111	27.3433		1	0	1	0	1	0	0	0	0	0	1
40S ribosomal protein S6	P62753	RPS6	4	0.937487	-0.0931288	0.8113	0.0908185	n. def.	n. def.	n. def.	25.4836	25.0501	25.3977	25.5842	24.5374	25.5304	n. def.	n. def.	n. def.	25.3105	25.2174		0	0	0	0	0	1	0	0	0	0	0
Neural cell adhesion molecule 1	P13591	NCAM1	15	1.10899	0.149251	0.811616	0.0906494	28.6128	28.5939	28.604	26.7537	26.9023	26.0701	27.0345	26.5795	27.0572	28.3542	28.8603	28.5465	27.5895	27.7387		0	0	1	0	1	0	1	1	0	0	0
Serotransferrin	P02787	TF	30	1.16466	0.219914	0.813106	0.0898527	27.7226	27.6536	28.9321	30.9117	29.129	28.6833	32.4931	27.9365	29.9777	27.9747	28.2814	27.6883	28.8387	29.0586		0	0	0	0	1	0	0	0	0	0	0
Nucleoporin Nup37	Q8NFH4	NUP37	9	1.06146	0.0860564	0.813946	0.0894042	n. def.	n. def.	n. def.	27.3466	26.2765	26.6768	26.9055	27.0657	26.5869	n. def.	n. def.	n. def.	26.7667	26.8527		0	1	0	0	0	0	0	0	0	0	0
Nuclear transport factor 2	P61970	NUTF2	7	1.06644	0.0928005	0.814021	0.0893645	28.7986	28.3184	29.2323	29.421	29.312	29.1142	30.0024	29.9116	29.769	28.3556	28.4423	28.2724	29.0327	29.1255		1	0	0	0	0	0	0	0	0	0	0
Nascent polypeptide-associated complex subunit alpha;Nascent polypeptide-associated complex subunit alpha, muscle-specific form	Q13765;E9PAV3;Q9BZK3	NACA	7	0.919969	-0.120342	0.815663	0.0884894	27.5159	27.5246	28.1358	29.5058	28.4613	29.2118	29.5332	28.6854	28.9477	27.384	27.4879	27.5947	28.3925	28.2722		1	1	0	0	0	0	0	0	0	0	0
Hydroxymethylglutaryl-CoA synthase, cytoplasmic	Q01581;P54868	HMGCS1	17	1.06809	0.09503	0.816228	0.0881884	n. def.	26.8526	n. def.	28.2706	27.3619	27.8344	28.0127	27.5239	27.4881	n. def.	n. def.	n. def.	27.5799	27.6749		1	0	0	0	0	0	0	0	0	0	0
Serine/threonine-protein phosphatase 5	P53041;O94769	PPP5C	15	1.11911	0.162351	0.816829	0.0878691	25.3738	n. def.	25.559	27.6856	27.3204	27.3147	27.7139	27.6828	27.3148	25.5904	25.7632	n. def.	26.6507	26.813		1	1	1	0	0	0	0	0	0	0	1
Serine/threonine-protein phosphatase 2A 55 kDa regulatory subunit B alpha isoform	P63151;Q66LE6;Q00005;Q9Y2T4	PPP2R2A	14	0.899322	-0.153091	0.816843	0.0878613	25.2369	25.1177	25.2412	28.0966	27.0927	27.2794	26.5832	26.772	26.4766	25.1768	25.9464	n. def.	26.3441	26.191		0	0	0	0	0	1	0	0	0	0	0
Ribosomal protein S6 kinase alpha-3	P51812;Q15349;Q15418;Q9UK32	RPS6KA3	9	0.945402	-0.081	0.817077	0.0877371	n. def.	n. def.	n. def.	24.3197	23.6094	23.5559	23.5385	23.5229	24.1806	n. def.	n. def.	n. def.	23.8283	23.7473		1	1	0	0	0	0	0	0	0	0	0
60S ribosomal protein L22	P35268;Q6P5R6	RPL22	4	1.08763	0.121188	0.818379	0.0870457	n. def.	n. def.	n. def.	26.8663	25.7735	26.3605	26.6469	25.7212	26.9957	n. def.	n. def.	n. def.	26.3334	26.4546		0	0	0	0	0	1	0	0	0	0	0
Cofilin-2	Q9Y281	CFL2	11	0.928102	-0.107645	0.818514	0.0869736	n. def.	n. def.	26.3352	27.1403	26.7231	27.652	27.0068	27.5795	27.5336	n. def.	26.0947	26.0605	26.9627	26.855		1	1	0	0	0	0	0	0	0	0	0
60S acidic ribosomal protein P0;60S acidic ribosomal protein P0-like	P05388;Q8NHW5	RPLP0;RPLP0P6	16	1.03687	0.0522378	0.819133	0.0866457	27.8813	27.996	28.0035	29.0037	27.4617	28.3218	28.4628	27.9734	28.0529	28.1649	28.1044	28.223	28.1113	28.1636		1	1	0	0	0	0	0	0	0	0	0
Ubiquitin domain-containing protein UBFD1	O14562	UBFD1	5	1.05094	0.0716772	0.819791	0.0862968	n. def.	25.1383	n. def.	25.04	n. def.	25.6205	n. def.	25.5687	25.1073	n. def.	n. def.	n. def.	25.2663	25.338		0	0	0	0	0	1	0	0	0	0	0
LanC-like protein 1	O43813	LANCL1	13	0.949468	-0.0748088	0.819886	0.0862468	n. def.	n. def.	n. def.	28.0002	27.0656	27.4041	27.5754	27.5373	27.1327	n. def.	n. def.	n. def.	27.49	27.4152		1	0	1	0	0	0	0	0	0	0	1
Histidine triad nucleotide-binding protein 1	P49773	HINT1	11	1.11973	0.16315	0.820167	0.0860976	27.9987	27.7885	28.0343	30.5149	29.9691	30.2547	29.9422	30.6134	30.2774	28.2189	28.3399	28.1474	29.0934	29.2565		1	1	0	0	0	0	0	0	0	0	0
Collagen alpha-1(I) chain	P02452;CON__Q862S4	COL1A1	10	1.06253	0.0874996	0.821568	0.0853565	29.9684	29.9201	29.5845	28.2894	29.2372	28.6301	28.7751	28.6292	29.0188	29.9089	29.8873	29.9355	29.2716	29.3591		0	0	0	0	1	0	0	0	0	0	0
Phosphoglycerate kinase 1	P00558	PGK1	32	1.08519	0.11795	0.82217	0.0850383	31.1399	31.0876	30.7183	32.8484	32.299	32.2302	32.4662	33.0943	32.3559	30.8217	31.1346	31.1584	31.7206	31.8385		1	0	0	0	0	0	0	0	0	0	0
Serine/threonine-protein phosphatase PP1-gamma catalytic subunit	P36873	PPP1CC	14	1.08617	0.119251	0.823418	0.0843798	n. def.	n. def.	n. def.	25.9399	24.9808	25.2337	25.6289	26.1438	24.7395	n. def.	n. def.	n. def.	25.3848	25.5041		1	1	0	1	0	0	0	0	0	0	0
NEDD8-activating enzyme E1 regulatory subunit	Q13564	NAE1	15	1.1233	0.167744	0.82409	0.0840252	n. def.	24.8978	n. def.	27.3834	26.8158	27.4221	27.1317	27.6605	26.6779	n. def.	n. def.	25.7201	26.6298	26.7975		0	0	1	0	0	0	0	0	0	0	1
40S ribosomal protein S3	P23396	RPS3	16	0.879686	-0.184939	0.824301	0.083914	26.6986	26.9475	27.2708	29.8185	28.598	28.6724	28.9338	28.6956	28.9808	26.5793	25.8905	n. def.	28.001	27.816		1	1	1	1	0	0	0	0	0	0	1
Proteasome-associated protein ECM29 homolog	Q5VYK3	ECM29	32	1.05879	0.0824153	0.8247	0.0837041	n. def.	n. def.	n. def.	27.3173	26.8662	26.9519	27.1429	27.6739	26.5659	n. def.	n. def.	n. def.	27.0452	27.1276		1	1	0	0	0	0	0	0	0	0	0
Importin-9	Q96P70	IPO9	18	1.07842	0.108915	0.826028	0.0830054	26.0421	26.8618	26.0901	28.0321	27.6781	27.5358	28.0274	27.7438	27.9107	26.3372	26.5865	26.2878	27.04	27.1489		1	1	0	0	0	0	0	0	0	0	0
Alpha-ketoglutarate-dependent dioxygenase FTO	Q9C0B1	FTO	9	0.940084	-0.0891377	0.826967	0.0825119	23.3151	24.0338	23.1498	25.1896	24.6378	24.7751	24.384	24.5744	24.3659	23.9121	24.1798	23.1501	24.1835	24.0944		0	1	0	0	0	0	0	0	0	0	0
Glycogen debranching enzyme;4-alpha-glucanotransferase;Amylo-alpha-1,6-glucosidase	P35573	AGL	36	1.12125	0.165111	0.828011	0.081964	n. def.	n. def.	26.8339	28.216	27.7473	27.858	28.6154	28.9494	27.776	25.9749	n. def.	n. def.	27.6638	27.8289		1	0	0	0	0	0	0	0	0	0	0
Transcription elongation regulator 1	O14776	TCERG1	8	1.05492	0.0771268	0.828056	0.0819401	n. def.	n. def.	n. def.	26.7378	26.0342	25.7415	26.1819	26.0235	26.5395	n. def.	n. def.	n. def.	26.1711	26.2483		0	1	0	0	0	0	0	0	0	0	0
Dipeptidyl peptidase 3	Q9NY33	DPP3	23	1.05037	0.0708993	0.828792	0.0815542	27.0504	27.3002	26.8065	27.866	27.255	27.2766	27.8673	28.0574	27.6745	27.1953	27.0401	26.1456	27.2591	27.33		1	0	0	0	0	0	0	0	0	0	0
Golgi apparatus protein 1	Q92896	GLG1	16	0.962542	-0.0550785	0.829518	0.081174	26.7243	26.1053	25.7618	25.7814	25.3023	26.0393	25.8327	25.5807	25.6028	26.0977	25.6857	26.5842	25.9524	25.8973		0	0	1	0	0	0	0	1	0	0	0
Eukaryotic translation initiation factor 3 subunit B	P55884	EIF3B	23	1.04351	0.0614499	0.829787	0.0810334	26.6701	n. def.	26.3393	27.764	26.5951	27.0178	27.2727	27.4303	26.538	26.8544	26.9867	26.55	26.8772	26.9387		1	0	0	0	0	0	0	0	0	0	0
Phosphatidylinositol transfer protein alpha isoform	Q00169	PITPNA	7	0.963063	-0.0542978	0.830013	0.0809149	n. def.	n. def.	n. def.	25.9872	25.4308	25.3222	25.5166	25.7333	25.3275	n. def.	n. def.	n. def.	25.5801	25.5258		1	0	0	0	0	0	0	0	0	0	0
Calreticulin	P27797	CALR	18	0.957342	-0.0628932	0.830685	0.0805638	30.0251	30.2503	30.499	30.7927	31.3609	31.1521	31.336	30.8703	30.8454	30.2723	30.1883	30.1905	30.68	30.6171		1	0	0	0	1	0	0	0	0	0	0
Retinoid-inducible serine carboxypeptidase	Q9HB40	SCPEP1	9	1.03921	0.0554806	0.830996	0.0804011	n. def.	n. def.	n. def.	26.5234	25.9699	25.7974	26.2323	25.6174	25.9956	26.3356	26.0951	26.6385	26.0969	26.1524		0	0	0	0	1	0	0	0	0	0	0
60 kDa heat shock protein, mitochondrial	P10809	HSPD1	39	0.886376	-0.174009	0.831992	0.0798807	28.5331	28.3562	28.9855	31.6742	31.1804	31.4465	30.7667	31.1339	30.8481	28.8429	28.4894	29.0507	30.0293	29.8553		0	0	0	1	0	0	0	0	0	0	0
Protein RCC2	Q9P258	RCC2	25	1.11553	0.157733	0.832061	0.0798447	26.8949	25.7275	26.2759	29.6292	28.5427	29.1743	28.464	28.9376	27.9502	27.202	27.201	27.4361	27.7074	27.8651		1	1	0	0	0	0	0	0	0	0	0
Pigment epithelium-derived factor	P36955	SERPINF1	23	0.892034	-0.16483	0.83274	0.0794907	32.8365	33.0195	32.861	30.7587	31.4908	30.739	30.3573	30.5477	30.3081	33.1377	33.1925	33.1732	31.9509	31.7861		0	0	0	0	1	0	0	0	0	0	0
rRNA 2-O-methyltransferase fibrillarin	P22087;A6NHQ2	FBL	4	0.929093	-0.106105	0.832907	0.0794033	n. def.	n. def.	n. def.	24.7164	24.459	24.404	23.5641	25.1462	24.5508	n. def.	n. def.	n. def.	24.5264	24.4203		0	1	0	0	0	0	0	0	0	0	0
Alpha-aminoadipic semialdehyde dehydrogenase	P49419	ALDH7A1	19	0.947932	-0.077144	0.832952	0.07938	n. def.	n. def.	n. def.	28.3896	27.7613	28.1997	27.954	28.5756	27.5896	n. def.	n. def.	n. def.	28.1169	28.0397		1	1	0	1	0	0	0	0	0	0	0
Diablo homolog, mitochondrial	Q9NR28	DIABLO	10	0.947699	-0.0774994	0.833033	0.0793377	n. def.	n. def.	n. def.	26.4072	25.8435	26.7175	26.6942	26.1134	25.9282	n. def.	n. def.	n. def.	26.3227	26.2453		0	0	0	1	0	0	0	0	0	0	0
Arfaptin-2	P53365	ARFIP2	3	1.03611	0.0511831	0.833763	0.0789572	n. def.	n. def.	n. def.	26.6068	25.8448	26.2568	26.167	26.3662	26.3288	n. def.	n. def.	n. def.	26.2361	26.2873		0	0	0	0	0	1	0	0	0	0	0
Tissue alpha-L-fucosidase	P04066	FUCA1	13	0.88887	-0.169955	0.833807	0.0789346	n. def.	n. def.	24.3993	27.3351	27.5113	26.5874	26.866	26.7073	25.5919	n. def.	25.988	n. def.	26.4583	26.2883		0	0	0	0	0	1	0	0	0	0	0
Hematological and neurological expressed 1-like protein	Q9H910	HN1L	3	0.915099	-0.128	0.835475	0.0780665	n. def.	n. def.	n. def.	26.2808	25.0113	25.1389	n. def.	25.0541	25.6439	n. def.	n. def.	n. def.	25.477	25.349		1	1	0	0	0	0	0	0	0	0	0
General transcription factor II-I	P78347;Q86UP8;Q6EKJ0	GTF2I	28	1.1216	0.165562	0.835895	0.0778484	n. def.	n. def.	n. def.	27.9637	25.4026	26.769	26.9394	27.0412	26.6513	n. def.	n. def.	n. def.	26.7118	26.8773		1	1	0	0	0	0	0	0	0	0	0
Carbonyl reductase [NADPH] 1	P16152	CBR1	17	1.14673	0.197521	0.835896	0.0778477	26.3904	26.623	26.4923	29.9449	28.4724	28.9978	29.4428	29.9809	29.2115	26.4525	26.5853	26.4329	27.8201	28.0177		1	0	0	0	0	0	0	0	0	0	0
Selenide, water dikinase 1	P49903	SEPHS1	9	1.06649	0.0928771	0.837897	0.0768094	25.808	26.1666	26.0303	27.112	26.4455	26.7596	26.8422	27.6921	27.1531	25.7809	26.3941	25.0169	26.387	26.4799		1	1	1	0	0	0	0	0	0	0	1
Eukaryotic translation initiation factor 3 subunit K	Q9UBQ5	EIF3K	6	1.04406	0.0622102	0.838371	0.076564	25.044	24.9643	n. def.	26.2773	n. def.	25.1839	25.604	25.4446	25.6837	25.1055	25.3102	n. def.	25.3674	25.4296		1	1	0	0	0	0	0	0	0	0	0
Deoxyribonuclease-2-alpha	O00115	DNASE2	8	0.957497	-0.0626596	0.839498	0.0759802	27.4045	27.669	27.9269	28.639	28.8703	28.1023	28.6484	28.3225	28.2014	27.4336	27.5009	28.1294	28.102	28.0393		0	0	0	0	0	1	0	0	0	0	0
Annexin A2;Putative annexin A2-like protein	P07355;A6NMY6	ANXA2;ANXA2P2	8	1.02815	0.040053	0.839565	0.0759456	n. def.	n. def.	n. def.	25.4478	25.9061	26.0128	25.7321	25.7998	25.955	n. def.	n. def.	n. def.	25.7889	25.829		0	0	0	0	1	0	0	0	0	0	0
Neuronal pentraxin-2	P47972	NPTX2	20	0.921452	-0.11802	0.840101	0.0756684	27.8552	27.8776	27.9323	30.0744	30.5767	29.9981	28.551	28.4749	28.35	29.4693	29.2577	29.5032	29.0524	28.9344		0	0	0	0	1	0	0	0	0	0	0
Farnesyl pyrophosphate synthase	P14324	FDPS	16	0.864014	-0.210874	0.840824	0.075295	27.251	27.3655	25.4353	30.8842	29.3785	29.9611	29.2558	30.0252	29.0086	27.1674	27.2463	26.3072	28.3793	28.1684		1	0	0	0	0	0	0	0	0	0	0
Actin-related protein 2/3 complex subunit 3	O15145	ARPC3	6	1.08845	0.122274	0.842764	0.0742938	26.7705	n. def.	26.2404	28.8746	27.555	28.1346	27.8003	28.1379	27.8431	n. def.	n. def.	26.7679	27.515	27.6373		1	0	0	0	0	0	0	0	0	0	0
Glutamate-rich WD repeat-containing protein 1	Q9BQ67	GRWD1	6	1.05118	0.0720073	0.843221	0.0740585	n. def.	n. def.	25.0805	26.3329	25.4127	25.4388	25.7734	25.3124	25.8289	n. def.	n. def.	n. def.	25.5662	25.6382		0	1	0	0	0	0	0	0	0	0	0
Lupus La protein	P05455	SSB	37	1.07442	0.103561	0.843604	0.0738611	29.304	28.6942	29.3497	30.8026	30.4818	30.8744	30.8803	30.7906	30.7217	29.2271	29.3156	29.1929	29.9178	30.0213		0	1	0	0	0	0	0	0	0	0	0
Nuclease-sensitive element-binding protein 1	P67809;Q9Y2T7	YBX1	17	0.905625	-0.143015	0.844508	0.0733961	25.8102	26.6122	25.42	28.3983	28.2362	28.5271	27.8224	28.343	27.6637	26.3132	26.1635	25.8399	27.1673	27.0243		1	1	0	0	1	0	0	0	0	0	0
Clathrin heavy chain 1	Q00610;P53675	CLTC	99	0.852908	-0.229539	0.845259	0.0730101	29.5559	28.7826	28.9611	32.217	31.5318	31.8161	32.2659	32.5232	32.3183	28.4667	27.6118	28.3015	30.4774	30.2479		0	0	1	0	0	0	0	0	0	0	1
Polyadenylate-binding protein 1;Polyadenylate-binding protein 3	P11940;Q9H361;Q4VXU2;Q96DU9	PABPC1;PABPC3	22	0.927993	-0.107814	0.846259	0.0724969	27.7022	27.5419	26.3385	28.6434	27.1591	28.5349	28.0431	28.3407	28.6042	27.6548	26.4184	26.212	27.6533	27.5455		1	1	0	0	0	0	0	0	0	0	0
Sorcin	P30626	SRI	7	1.0292	0.0415217	0.847103	0.072064	n. def.	n. def.	n. def.	25.3028	n. def.	25.3878	25.0845	25.5397	25.5363	n. def.	n. def.	n. def.	25.3453	25.3868		1	0	1	0	0	0	0	0	0	0	1
Eukaryotic translation initiation factor 1A, X-chromosomal;Eukaryotic translation initiation factor 1A, Y-chromosomal	P47813;O14602	EIF1AX;EIF1AY	7	0.929221	-0.105906	0.848311	0.0714448	27.8852	n. def.	27.0017	28.5013	27.981	28.1426	28.6938	28.9781	28.6638	26.7304	26.934	26.7787	27.9024	27.7965		0	0	0	0	0	1	0	0	0	0	0
60 kDa SS-A/Ro ribonucleoprotein	P10155	TROVE2	20	1.0772	0.107285	0.84833	0.071435	26.879	26.0626	26.3187	28.0675	27.0277	27.0911	28.2077	28.0788	27.8249	25.7239	26.2956	25.9595	26.9078	27.0151		1	0	0	0	0	0	0	0	0	0	0
Myosin regulatory light chain 12A;Myosin regulatory light chain 12B;Myosin regulatory light polypeptide 9	P19105;O14950;P24844	MYL12A;MYL12B;MYL9	8	1.04939	0.0695515	0.848815	0.0711869	27.0301	n. def.	n. def.	26.1067	n. def.	26.1162	26.5639	26.7045	26.1933	n. def.	n. def.	n. def.	26.4177	26.4872		0	0	0	0	0	1	0	0	0	0	0
26S proteasome non-ATPase regulatory subunit 7	P51665	PSMD7	12	0.843342	-0.245811	0.848908	0.0711395	n. def.	n. def.	25.3427	28.9847	27.4172	27.913	28.341	28.6579	27.2844	24.391	n. def.	n. def.	27.4144	27.1686		0	0	0	0	0	1	0	0	0	0	0
Isoamyl acetate-hydrolyzing esterase 1 homolog	Q2TAA2	IAH1	4	0.883432	-0.178809	0.849314	0.0709317	n. def.	n. def.	n. def.	26.193	24.3846	24.2412	24.36	25.1615	n. def.	n. def.	n. def.	n. def.	24.9396	24.7608		0	0	0	0	0	1	0	0	0	0	0
Proliferation-associated protein 2G4	Q9UQ80	PA2G4	30	1.11446	0.156345	0.850285	0.0704353	29.8525	29.4434	29.4265	32.7008	32.2481	32.379	32.2663	32.4667	31.9611	29.9837	30.1728	30.1377	31.0084	31.1647		1	1	0	0	0	0	0	0	0	0	0
Exportin-5	Q9HAV4	XPO5	21	0.89387	-0.161864	0.850869	0.0701374	25.3759	n. def.	n. def.	27.3242	26.2067	26.7046	26.7866	27.292	26.7562	n. def.	24.1292	n. def.	26.4029	26.241		1	1	0	0	0	0	0	0	0	0	0
Junction plakoglobin	P14923;P35222	JUP	13	0.924342	-0.113502	0.850877	0.070133	27.3876	25.8488	25.0228	24.2436	n. def.	24.5523	25.8764	24.5499	25.1335	25.3484	26.1915	24.6855	25.411	25.2975		1	0	1	0	0	0	0	0	0	0	1
Alanine--tRNA ligase, cytoplasmic	P49588	AARS	41	1.0703	0.0980126	0.85098	0.0700807	28.4289	28.577	28.5537	30.3894	29.6956	29.8424	30.2324	30.3224	29.9499	28.7984	28.5395	28.2325	29.2478	29.3458		1	0	0	0	0	0	0	0	0	0	0
Serine-threonine kinase receptor-associated protein	Q9Y3F4	STRAP	17	0.857796	-0.221294	0.851134	0.0700019	27.1532	26.2472	26.6629	29.8903	29.6487	29.574	30.0966	30.1038	29.8756	26.3161	25.7304	25.7261	28.196	27.9748		1	1	0	0	0	0	0	0	0	0	0
Heat shock 70 kDa protein 1B;Heat shock 70 kDa protein 1A	P0DMV9;P0DMV8	HSPA1B;HSPA1A	57	1.13288	0.179993	0.85281	0.0691478	31.827	31.6781	31.6161	35.2615	35.3316	35.334	34.7827	34.9443	34.6222	32.3707	32.741	32.6673	33.508	33.688		1	0	0	0	0	0	0	0	0	0	0
Proteasome subunit beta type-1	P20618	PSMB1	14	0.859826	-0.217884	0.853137	0.0689813	26.5646	26.3363	26.3938	29.9575	28.7665	29.2013	29.853	29.8832	29.2929	26.5931	24.9306	25.36	27.87	27.6521		1	1	0	0	0	0	0	0	0	0	0
Neutral alpha-glucosidase AB	Q14697	GANAB	54	1.02663	0.0379162	0.853238	0.0689298	30.257	30.5555	30.4971	31.5042	30.8415	30.9917	31.1136	30.7325	30.902	30.4804	30.7768	30.8691	30.7745	30.8124		0	0	0	0	0	1	0	0	0	0	0
X-ray repair cross-complementing protein 6	P12956	XRCC6	40	1.05772	0.0809584	0.85328	0.0689082	29.443	29.2464	29.1012	30.7985	30.3006	30.175	30.6691	30.7664	30.4925	29.3047	29.0632	29.2545	29.8441	29.9251		0	1	0	0	0	0	0	0	0	0	0
Protein phosphatase 1 regulatory subunit 7	Q15435	PPP1R7	14	1.06048	0.0847146	0.853378	0.0688584	25.6243	24.4199	25.2552	26.8132	26.4143	26.7375	26.2701	26.7848	26.2186	25.476	25.6278	25.3955	25.8774	25.9621		0	1	0	0	0	0	0	0	0	0	0
Splicing factor 3B subunit 3	Q15393	SF3B3	33	0.926542	-0.110072	0.854666	0.0682037	26.4089	27.1589	27.3964	29.0342	27.737	28.1314	28.0203	29.2127	27.8407	27.5299	26.5246	26.0782	27.6445	27.5344		0	1	0	0	0	0	0	0	0	0	0
1-phosphatidylinositol 4,5-bisphosphate phosphodiesterase gamma-1	P19174	PLCG1	14	1.0371	0.0525551	0.855584	0.0677373	n. def.	n. def.	n. def.	26.9709	26.9871	27.7161	27.2662	27.4797	27.0859	n. def.	n. def.	n. def.	27.2247	27.2772		0	0	0	0	0	1	0	0	0	0	0
26S protease regulatory subunit 7	P35998	PSMC2	23	0.890506	-0.167303	0.855878	0.067588	25.7697	n. def.	25.8688	28.2989	28.1732	28.8179	27.7573	27.8377	27.7572	25.5215	n. def.	n. def.	27.3857	27.2184		1	1	0	0	0	0	0	0	0	0	0
COP9 signalosome complex subunit 8	Q99627	COPS8	4	0.949786	-0.0743249	0.856006	0.0675232	n. def.	25.0534	n. def.	25.9303	24.855	24.4281	24.736	25.1269	25.1143	n. def.	n. def.	n. def.	25.0667	24.9924		1	1	0	0	0	0	0	0	0	0	0
Eukaryotic peptide chain release factor GTP-binding subunit ERF3A	P15170	GSPT1	22	0.935072	-0.0968507	0.85684	0.0671001	25.7099	25.4763	25.8714	27.3614	26.9373	27.9444	27.1003	26.7998	26.9455	25.3268	26.9898	25.5574	26.5501	26.4533		0	0	0	0	0	1	0	0	0	0	0
Splicing factor 3B subunit 1	O75533	SF3B1	27	1.06191	0.08666	0.856869	0.0670856	25.7153	n. def.	26.0475	27.4222	26.0473	26.9819	26.0925	26.6967	26.7992	n. def.	n. def.	n. def.	26.4428	26.5295		0	1	0	0	0	0	0	0	0	0	0
Eukaryotic translation initiation factor 3 subunit F	O00303	EIF3F	8	1.06191	0.0866629	0.857027	0.0670054	25.4591	25.3378	26.3829	27.2989	25.9394	26.4981	27.0024	26.6791	26.7003	25.8041	25.0109	n. def.	26.1527	26.2394		1	0	0	0	0	0	0	0	0	0	0
Calnexin	P27824	CANX	16	0.946491	-0.0793397	0.857785	0.0666214	27.7012	28.6387	28.2046	26.2674	27.0257	26.2663	27.0502	27.3149	27.1154	26.9039	27.3356	27.9078	27.3507	27.2713		0	0	1	0	0	0	0	1	0	0	0
Pre-mRNA-processing factor 19	Q9UMS4	PRPF19	15	1.06629	0.0926062	0.857935	0.0665455	27.6995	27.5555	27.421	28.8184	28.3882	28.1056	28.7682	29.3933	29.0571	27.2916	26.7557	27.2781	27.998	28.0907		1	1	0	0	0	0	0	0	0	0	0
Spliceosome RNA helicase DDX39B	Q13838	DDX39B	30	1.0867	0.119959	0.858854	0.0660809	28.2127	28.4146	28.1394	30.9489	30.2731	30.1227	30.1095	30.8367	30.2108	28.5646	28.6008	28.5087	29.3519	29.4719		1	1	0	0	0	0	0	0	0	0	0
Geranylgeranyl transferase type-2 subunit alpha	Q92696	RABGGTA	8	0.923665	-0.114559	0.859136	0.0659381	n. def.	24.6621	n. def.	25.6135	n. def.	n. def.	25.1215	25.8047	25.0808	n. def.	n. def.	24.0859	25.1378	25.0232		0	0	0	0	0	1	0	0	0	0	0
Glyceraldehyde-3-phosphate dehydrogenase	P04406;O14556	GAPDH	20	1.02257	0.0322049	0.859588	0.0657097	31.4192	31.0528	31.0179	31.7699	31.0204	31.4351	30.8305	31.654	31.5824	31.1471	31.4523	31.2421	31.2859	31.3181		1	1	1	0	0	0	0	0	0	0	1
EGF-containing fibulin-like extracellular matrix protein 1	Q12805	EFEMP1	16	0.913668	-0.130259	0.860604	0.0651965	29.7415	29.6724	29.9273	26.6132	28.0211	26.6941	27.3793	27.3502	27.9398	29.1144	28.9547	29.1496	28.4449	28.3147		0	0	0	0	1	0	0	0	0	0	0
DNA replication licensing factor MCM6	Q14566	MCM6	33	0.910932	-0.134585	0.860645	0.0651759	26.186	26.7904	25.0615	28.9861	28.2254	28.4484	27.2451	28.1009	26.9883	n. def.	27.3195	26.0881	27.283	27.1484		0	1	0	0	0	0	0	0	0	0	0
Heat shock protein HSP 90-alpha	P07900;Q14568;Q58FG0;Q58FG1	HSP90AA1	58	1.03537	0.0501429	0.860771	0.0651126	32.7446	32.6004	32.9398	33.8529	33.033	33.871	33.6545	33.5513	33.5296	32.9343	32.9453	32.7275	33.1736	33.2238		1	0	1	0	0	0	0	0	0	0	1
Eukaryotic initiation factor 4A-I	P60842	EIF4A1	32	1.11603	0.158374	0.861859	0.0645636	28.877	28.3765	28.8092	31.6778	31.6517	31.4283	31.5966	31.7731	31.5121	29.2155	28.9778	28.6957	30.1367	30.2951		0	0	0	0	0	1	0	0	0	0	0
Malate dehydrogenase, mitochondrial	P40926	MDH2	19	0.854463	-0.226911	0.863272	0.0638524	28.3015	28.0955	28.0493	32.4347	32.0094	31.7882	32.1974	32.0516	31.6043	28.0918	27.9895	27.3825	30.1131	29.8862		0	0	0	1	0	0	0	0	0	0	0
Small nuclear ribonucleoprotein F	P62306	SNRPF	4	1.08522	0.117988	0.863295	0.0638409	24.771	n. def.	25.542	27.1638	n. def.	27.0735	26.5911	26.9239	26.9232	25.7617	n. def.	25.0778	26.1375	26.2555		1	1	0	0	0	0	0	0	0	0	0
Serine/threonine-protein kinase OSR1	O95747	OXSR1	7	0.952743	-0.0698407	0.863865	0.063554	n. def.	n. def.	n. def.	25.8985	24.6544	25.4344	25.4908	25.0926	25.1944	n. def.	n. def.	n. def.	25.3291	25.2593		1	0	0	0	0	0	0	0	0	0	0
Ubiquitin carboxyl-terminal hydrolase 5	P45974;REV__Q9UPY3	USP5	31	0.886499	-0.173809	0.864056	0.0634582	n. def.	24.823	26.5382	28.9147	27.6372	27.883	27.7787	27.8489	27.2685	n. def.	25.0456	n. def.	27.1592	26.9854		0	0	0	0	0	1	0	0	0	0	0
40S ribosomal protein SA	P08865;REV__Q2TAZ0	RPSA	15	0.877335	-0.188801	0.864197	0.0633871	27.9883	27.6326	27.8386	31.4819	30.9304	30.9911	31.0516	31.2121	30.7803	27.484	27.5266	27.6755	29.4772	29.2884		1	1	1	0	0	0	0	0	0	0	1
Translation initiation factor eIF-2B subunit alpha	Q14232	EIF2B1	14	0.938735	-0.0912094	0.864861	0.0630538	n. def.	n. def.	26.2802	27.646	27.3908	27.1948	27.6977	27.4811	27.1393	n. def.	25.829	n. def.	27.128	27.0368		0	0	0	0	0	1	0	0	0	0	0
40S ribosomal protein S5;40S ribosomal protein S5, N-terminally processed	P46782	RPS5	8	1.01853	0.0264842	0.865329	0.0628189	25.9085	25.65	25.9438	25.7384	26.3483	26.2898	26.1048	26.3261	26.2018	25.7913	25.7245	25.8892	25.9798	26.0063		0	0	0	0	0	1	0	0	0	0	0
Flavin reductase (NADPH)	P30043	BLVRB	7	0.962885	-0.0545651	0.86581	0.0625773	27.0917	26.8963	27.0802	27.5508	27.1337	27.2759	26.453	28.4631	26.7257	26.6223	27.0556	27.3816	27.1714	27.1169		1	0	0	0	0	0	0	0	0	0	0
Inosine-5-monophosphate dehydrogenase 2	P12268	IMPDH2	27	1.2285	0.296903	0.866276	0.0623435	25.5471	25.9779	26.3597	31.4259	30.6417	30.9344	31.5756	32.0604	31.2849	26.3163	25.4349	25.9963	28.4811	28.778		1	1	0	0	0	0	0	0	0	0	0
Ubiquitin-fold modifier 1	P61960	UFM1	4	0.928721	-0.106683	0.866564	0.0621996	n. def.	n. def.	n. def.	26.1856	n. def.	25.7083	25.9159	26.5049	26.1972	n. def.	n. def.	24.7432	25.947	25.8403		1	1	0	0	0	0	0	0	0	0	0
Small nuclear ribonucleoprotein Sm D2	P62316	SNRPD2	9	1.03285	0.0466315	0.869239	0.0608606	26.9785	26.652	26.9167	28.3112	26.5434	27.0813	27.2468	27.3367	27.3634	26.8768	27.1044	26.8348	27.0805	27.1272		1	1	0	0	0	0	0	0	0	0	0
Heterogeneous nuclear ribonucleoprotein Q	O60506	SYNCRIP	20	1.05746	0.0805963	0.869478	0.0607413	26.1683	26.3124	26.5869	28.3949	27.0693	27.8255	27.3111	28.3493	27.5833	26.3306	26.4702	26.7965	27.0596	27.1402		1	1	0	0	0	0	0	0	0	0	0
Splicing factor U2AF 65 kDa subunit	P26368	U2AF2	16	0.968561	-0.046085	0.870508	0.0602273	27.2547	27.3133	27.1368	28.4042	26.5752	27.7923	27.5071	27.0862	26.982	27.5365	27.5437	27.5446	27.4128	27.3667		0	1	0	0	0	0	0	0	0	0	0
Exportin-T	O43592	XPOT	23	0.920438	-0.119608	0.870839	0.0600622	n. def.	n. def.	n. def.	27.4937	26.1249	26.6743	27.2516	27.902	27.0342	25.5175	n. def.	25.5179	26.7643	26.6447		1	1	0	0	0	0	0	0	0	0	0
Alpha-adducin	P35611	ADD1	6	1.02768	0.0393947	0.871755	0.0596057	n. def.	n. def.	n. def.	25.2877	n. def.	24.6866	25.0343	25.0094	25.036	n. def.	n. def.	n. def.	24.9871	25.0265		1	0	1	0	0	0	0	0	0	0	1
X-ray repair cross-complementing protein 5	P13010	XRCC5	45	1.05944	0.0833082	0.871812	0.0595772	29.6639	29.8298	29.7674	31.6459	31.1132	31.1828	31.4778	31.3562	31.3644	29.9404	29.6007	29.9635	30.5338	30.6172		0	1	0	0	0	0	0	0	0	0	0
Nicotinamide phosphoribosyltransferase	P43490	NAMPT	22	1.0503	0.0708071	0.872924	0.0590237	27.3869	27.0228	27.5656	28.8127	27.5867	28.1743	28.6723	28.5939	28.4805	27.3551	26.8489	27.0231	27.7582	27.829		1	1	0	0	1	0	0	0	0	0	0
Septin-7	Q16181;Q6ZU15	2007-09-01	19	0.934477	-0.0977691	0.874165	0.0584065	26.1486	25.5232	25.6724	27.8835	27.4431	27.465	26.7492	28.0056	27.6627	25.656	25.5437	25.932	26.6893	26.5915		1	0	0	0	0	0	0	0	0	0	0
Methylcrotonoyl-CoA carboxylase beta chain, mitochondrial	Q9HCC0	MCCC2	3	1.01706	0.0244093	0.874167	0.0584056	n. def.	n. def.	n. def.	23.5916	23.5425	23.4064	23.3739	23.702	n. def.	n. def.	n. def.	n. def.	23.5135	23.5379		0	0	0	1	0	0	0	0	0	0	0
UV excision repair protein RAD23 homolog A	P54725	RAD23A	11	0.967826	-0.0471802	0.875806	0.0575919	n. def.	n. def.	n. def.	26.5323	26.3989	26.2532	26.7784	25.696	26.5842	26.332	n. def.	n. def.	26.3948	26.3477		0	1	0	0	0	0	0	0	0	0	0
Myosin-10	P35580	MYH10	33	1.03313	0.04702	0.878992	0.056015	n. def.	n. def.	n. def.	26.9089	25.9934	26.4093	26.4726	26.6946	26.2854	n. def.	n. def.	n. def.	26.4372	26.4842		0	0	0	0	0	1	0	0	0	0	0
Cleavage and polyadenylation specificity factor subunit 5	O43809	NUDT21	9	0.939167	-0.0905469	0.880109	0.0554635	n. def.	n. def.	n. def.	27.004	25.5562	27.2128	26.1437	26.8858	26.4719	n. def.	n. def.	n. def.	26.591	26.5005		0	1	0	0	0	0	0	0	0	0	0
Filamin-B	O75369	FLNB	106	1.12002	0.163521	0.880228	0.0554047	26.8913	26.8398	27.5342	30.2797	29.7492	29.6651	30.3178	30.8821	30.3447	27.1172	26.3756	26.9031	28.4932	28.6568		1	0	0	0	0	0	0	0	0	0	0
HD domain-containing protein 2	Q7Z4H3	HDDC2	8	0.93741	-0.0932477	0.880951	0.0550482	n. def.	n. def.	n. def.	26.6593	n. def.	25.4145	25.7587	26.4566	25.6158	n. def.	n. def.	n. def.	26.0369	25.9437		0	0	0	0	0	1	0	0	0	0	0
KIF1-binding protein	Q96EK5	KIAA1279	13	1.0306	0.0434812	0.881008	0.05502	n. def.	n. def.	n. def.	27.0894	26.3541	26.2942	26.4784	26.8008	26.5889	n. def.	n. def.	n. def.	26.5792	26.6227		1	0	0	0	0	0	0	0	0	0	0
Elongation factor 1-alpha 2	Q05639	EEF1A2	15	0.932933	-0.100155	0.882647	0.054213	26.166	25.4466	26.1185	28.3326	26.7119	26.922	26.7351	27.5119	26.8165	n. def.	n. def.	25.0009	26.6163	26.5161		0	1	0	0	0	0	0	0	0	0	0
Activator of 90 kDa heat shock protein ATPase homolog 1	O95433	AHSA1	22	1.09594	0.132166	0.883387	0.0538491	27.0102	26.5861	26.1037	29.3902	28.8692	29.3396	29.3526	29.7498	29.1187	26.4187	27.1017	26.3504	27.8832	28.0153		1	0	0	0	0	0	0	0	0	0	0
Phosphoribosyl pyrophosphate synthase-associated protein 2	O60256	PRPSAP2	10	0.965983	-0.0499299	0.885275	0.0529217	n. def.	n. def.	n. def.	26.7243	25.6558	26.0454	25.9427	26.2526	26.0804	n. def.	n. def.	n. def.	26.1418	26.0919		0	0	0	0	0	1	0	0	0	0	0
Splicing factor, proline- and glutamine-rich	P23246	SFPQ	17	0.963212	-0.0540743	0.885833	0.0526481	27.24	26.3144	26.83	28.0807	26.4145	27.4295	26.0957	27.5704	27.7357	26.8987	27.0203	26.6638	27.0515	26.9974		1	1	0	0	0	0	0	0	0	0	0
Protein SET;Protein SETSIP	Q01105;P0DME0	SET;SETSIP	13	1.02691	0.0383145	0.886688	0.0522294	30.461	30.7635	30.9728	31.4237	30.1899	30.4779	30.5964	30.7668	29.8991	31.1549	31.029	31.0724	30.7148	30.7531		1	1	0	0	0	0	0	0	0	0	0
Exportin-2	P55060	CSE1L	50	1.03888	0.0550334	0.886834	0.0521577	29.3284	29.0373	29.5118	30.7732	29.8686	30.3274	30.3099	30.6404	30.3726	29.1297	29.5095	29.2147	29.8078	29.8628		1	1	0	0	0	0	0	0	0	0	0
Cathepsin L1;Cathepsin L1 heavy chain;Cathepsin L1 light chain	P07711	CTSL	15	0.957664	-0.0624084	0.888102	0.0515374	29.1894	29.547	29.9266	31.1471	31.3663	30.9754	30.8284	30.7585	30.7282	29.781	29.7551	29.9262	30.3587	30.2962		0	0	0	0	0	1	0	0	0	0	0
Sorting nexin-2	O60749	SNX2	16	1.01228	0.0176029	0.88952	0.0508442	n. def.	n. def.	n. def.	27.1523	27.1131	27.0165	27.1772	26.8934	27.264	n. def.	n. def.	n. def.	27.0939	27.1115		0	0	1	0	0	0	0	0	0	0	1
Exportin-1	O14980	XPO1	45	1.04415	0.0623318	0.890362	0.0504334	28.8659	28.7518	28.7131	30.2048	29.7158	29.8113	30.1417	30.3155	30.1267	28.6414	28.5824	28.6289	29.3438	29.4061		1	1	0	0	0	0	0	0	0	0	0
H/ACA ribonucleoprotein complex subunit 4	O60832	DKC1	7	0.975144	-0.0363134	0.891894	0.0496865	n. def.	n. def.	n. def.	25.3449	24.6457	25.1064	24.7508	25.2503	24.9869	n. def.	n. def.	n. def.	25.0323	24.996		1	1	0	0	0	0	0	0	0	0	0
Protein arginine N-methyltransferase 5;Protein arginine N-methyltransferase 5, N-terminally processed	O14744	PRMT5	22	0.959332	-0.0598977	0.892047	0.0496124	26.813	27.0314	26.5153	27.9077	27.2199	27.7582	28.0078	28.1337	27.7224	26.4964	26.0864	26.4394	27.2076	27.1477		1	1	0	0	0	0	0	0	0	0	0
CAD protein;Glutamine-dependent carbamoyl-phosphate synthase;Aspartate carbamoyltransferase;Dihydroorotase	P27708	CAD	68	1.14282	0.192603	0.892225	0.0495257	26.6939	27.0415	n. def.	30.1999	30.3992	31.2411	30.5938	31.3815	30.8412	26.5965	n. def.	27.1255	29.1151	29.3077		1	1	0	0	0	0	0	0	0	0	0
Serine/arginine-rich splicing factor 1	Q07955	SRSF1	11	0.97301	-0.0394729	0.892271	0.0495034	n. def.	26.6714	26.2975	n. def.	n. def.	n. def.	n. def.	n. def.	n. def.	26.7788	26.1741	26.382	26.4845	26.445		1	1	0	0	0	0	0	0	0	0	0
Protocadherin Fat 1;Protocadherin Fat 1, nuclear form	Q14517	FAT1	7	1.01266	0.0181529	0.892982	0.0491573	n. def.	n. def.	n. def.	24.1743	24.4471	n. def.	24.288	24.4379	24.2605	n. def.	n. def.	n. def.	24.3107	24.3288		1	1	1	0	0	0	0	1	0	0	0
Tryptophan--tRNA ligase, cytoplasmic;T1-TrpRS;T2-TrpRS	P23381	WARS	29	1.08367	0.115919	0.89312	0.0490901	27.0889	27.086	26.6626	29.7635	29.5395	30.0635	29.6063	30.1797	29.1988	27.427	27.211	27.2767	28.3674	28.4833		1	0	0	0	0	0	0	0	0	0	0
Contactin-1	Q12860	CNTN1	16	0.974868	-0.0367215	0.893666	0.0488245	27.922	27.9289	27.8851	27.3746	28.2651	27.4703	27.214	27.0703	27.5396	28.2854	28.1758	28.3405	27.8077	27.7709		0	0	1	0	0	0	1	0	0	0	0
Deoxyuridine 5-triphosphate nucleotidohydrolase, mitochondrial	P33316	DUT	14	0.892337	-0.16434	0.893804	0.0487577	25.4055	n. def.	25.6261	29.72	28.6996	29.3026	28.8777	29.0944	28.3691	26.1671	n. def.	25.4238	27.7508	27.5864		0	1	0	1	0	0	0	0	0	0	0
Nuclear migration protein nudC	Q9Y266	NUDC	24	0.979148	-0.0304012	0.89381	0.0487548	29.2081	29.1552	29.549	30.1128	29.7643	30.1381	29.816	30.0932	29.8365	29.3705	29.3647	29.2642	29.6546	29.6242		1	1	0	0	0	0	0	0	0	0	0
Procollagen-lysine,2-oxoglutarate 5-dioxygenase 2	O00469	PLOD2	25	0.959919	-0.0590159	0.894418	0.0484595	26.5555	26.0998	26.9997	28.8716	27.694	28.2762	27.4632	27.3984	27.1741	27.2961	27.4276	27.3833	27.4161	27.3571		0	0	1	0	0	0	0	0	0	0	1
T-complex protein 1 subunit zeta	P40227	CCT6A	32	0.885485	-0.175461	0.897975	0.0467359	27.4349	27.0614	26.7282	31.1853	30.1843	31.1848	31.2497	30.9809	30.9525	26.5237	26.6161	26.4033	28.9632	28.7877		1	0	0	0	0	0	0	0	0	0	0
Costars family protein ABRACL	Q9P1F3	ABRACL	4	1.02935	0.0417396	0.899001	0.0462398	n. def.	24.9842	24.9854	n. def.	24.5888	25.1109	25.1792	25.6532	25.5568	24.4122	24.743	24.21	24.9173	24.9591		0	0	0	0	0	1	0	0	0	0	0
Alcohol dehydrogenase [NADP(+)]	P14550	AKR1A1	15	1.08929	0.123392	0.900019	0.0457481	26.1837	26.5524	26.6385	30.3792	28.8661	27.8952	29.1611	28.8037	28.6305	n. def.	27.284	25.5002	27.7525	27.8759		0	0	0	0	0	1	0	0	0	0	0
ATP synthase subunit beta, mitochondrial	P06576	ATP5B	28	0.747227	-0.420381	0.904484	0.0435993	21.6836	n. def.	n. def.	31.3782	31.8492	31.1566	31.0946	31.0816	30.4973	21.7126	n. def.	n. def.	29.0169	28.5965		0	0	1	1	0	0	0	0	0	0	1
Proteasome subunit alpha type-1	P25786	PSMA1	19	1.05453	0.076602	0.904492	0.0435954	28.874	28.8649	28.5573	30.9313	30.2652	30.2503	30.9201	31.0469	30.2416	28.769	28.6648	28.5602	29.6238	29.7004		1	1	0	0	0	0	0	0	0	0	0
Glutathione S-transferase Mu 3	P21266	GSTM3	11	1.09037	0.124815	0.90481	0.0434424	24.7867	24.5771	n. def.	27.9742	27.0928	27.4488	28.413	28.387	27.3084	24.8092	25.4428	24.6441	26.3759	26.5007		1	0	0	0	0	0	0	0	0	0	0
Plasminogen activator inhibitor 1 RNA-binding protein	Q8NC51	SERBP1	20	0.930587	-0.103787	0.905335	0.0431906	26.724	26.8072	26.8926	30.4406	29.3397	29.6523	29.0148	29.5574	29.3366	27.3456	27.1873	26.7919	28.3094	28.2056		1	1	0	0	0	0	0	0	0	0	0
Staphylococcal nuclease domain-containing protein 1	Q7KZF4	SND1	44	0.87554	-0.191756	0.905412	0.0431538	25.5426	25.3829	24.8248	30.05	29.1111	29.9251	30.1558	29.9991	29.7661	24.1891	24.8081	24.7677	27.4728	27.281		1	1	0	0	0	0	0	0	0	0	0
Single-stranded DNA-binding protein, mitochondrial	Q04837	SSBP1	10	1.02655	0.0378068	0.906936	0.0424234	n. def.	n. def.	n. def.	28.6294	28.8107	28.4682	28.9607	28.9614	28.0996	n. def.	n. def.	n. def.	28.6361	28.6739		0	0	0	1	0	0	0	0	0	0	0
Alpha-actinin-4	O43707	ACTN4	66	1.02827	0.0402206	0.907264	0.0422663	29.5678	29.6999	29.6738	30.7151	30.7719	30.5315	30.4568	31.0427	30.6421	29.7533	29.5778	29.7286	30.16	30.2002		1	1	0	0	0	0	0	0	0	0	0
Fascin	Q16658	FSCN1	29	1.07187	0.100125	0.907488	0.042159	27.7563	27.4852	27.6755	30.5866	30.2	30.4492	30.4801	30.3055	30.3099	28.0117	28.1829	27.4633	29.0254	29.1256		1	0	0	0	0	0	0	0	0	0	0
Histone H3.2;Histone H3.1t;Histone H3.3C	Q71DI3;Q16695;Q6NXT2	HIST2H3A;HIST3H3;H3F3C	7	0.909233	-0.137279	0.907545	0.0421316	28.4197	27.8152	28.366	n. def.	24.4521	24.8243	24.1771	25.0495	25.984	28.2232	27.6887	28.7065	26.7755	26.6382		0	1	0	0	0	0	0	0	0	0	0
26S proteasome non-ATPase regulatory subunit 11	O00231	PSMD11	27	1.1366	0.184721	0.9077	0.0420578	25.0316	25.6168	24.4567	30.1981	28.7711	29.4239	29.4505	29.5065	28.9033	23.7012	25.6106	n. def.	27.2497	27.4344		1	1	0	0	0	0	0	0	0	0	0
Translin	Q15631	TSN	12	1.03828	0.0541887	0.908841	0.0415123	28.3677	28.1908	28.3846	29.6225	28.8831	29.2656	30.0218	29.8181	29.139	28.4326	27.666	27.9618	28.7857	28.8399		1	1	0	0	0	0	0	0	0	0	0
Ubiquitin-conjugating enzyme E2 K	P61086	UBE2K	11	1.03442	0.0488181	0.910149	0.0408874	27.2151	n. def.	n. def.	26.2754	27.1814	27.5034	26.7636	27.6844	27.5619	26.3606	n. def.	n. def.	27.0438	27.0926		1	0	0	0	0	0	0	0	0	0	0
DNA-dependent protein kinase catalytic subunit	P78527	PRKDC	116	0.861545	-0.215002	0.910385	0.0407748	24.6473	24.6489	23.7438	31.4675	29.1744	29.2146	29.7792	30.1911	29.7185	24.017	23.6517	24.249	27.1494	26.9344		0	1	0	0	0	0	0	0	0	0	0
Stathmin	P16949	STMN1	12	0.958569	-0.061046	0.91086	0.0405486	26.8091	27.1872	27.1785	28.6547	28.3253	28.9138	28.6895	28.3575	28.8118	27.088	26.5872	27.1682	27.8447	27.7837		1	0	0	0	0	0	0	0	0	0	0
Cleavage stimulation factor subunit 2;Cleavage stimulation factor subunit 2 tau variant	P33240;Q9H0L4	CSTF2;CSTF2T	15	0.964817	-0.0516733	0.912171	0.0399237	25.6181	n. def.	25.6838	27.5347	26.0698	26.5319	27.0699	26.968	26.562	25.7954	25.639	25.3817	26.2877	26.236		0	1	0	0	0	0	0	0	0	0	0
Methylosome protein 50	Q9BQA1	WDR77	9	1.0404	0.0571404	0.913401	0.0393383	26.057	25.8969	25.8928	27.5606	26.0192	27.1865	27.559	27.9268	26.3791	25.8412	25.5733	25.6762	26.4355	26.4926		1	1	0	0	0	0	0	0	0	0	0
T-complex protein 1 subunit eta	Q99832	CCT7	41	0.901262	-0.149982	0.91349	0.0392964	28.0225	27.3037	26.7847	31.01	30.5849	31.0969	31.3789	31.3376	31.441	26.6077	26.2908	26.847	29.1338	28.9838		1	0	0	0	0	0	0	0	0	0	0
Bleomycin hydrolase	Q13867	BLMH	21	0.924377	-0.113447	0.913805	0.0391465	27.7827	27.1844	27.4964	30.0734	29.3164	28.9288	30.3115	30.6769	30.0751	26.2304	26.8807	25.9268	28.4637	28.3502		1	0	0	0	0	0	0	0	0	0	0
Ephrin-A5	P52803	EFNA5	6	0.935698	-0.095885	0.915164	0.0385011	28.7475	28.8615	29.4762	26.7191	24.712	25.8215	26.0057	26.9179	26.5362	27.9831	28.5575	27.7621	27.3896	27.2938		0	0	1	0	0	0	1	0	0	0	0
Aminoacyl tRNA synthase complex-interacting multifunctional protein 2	Q13155	AIMP2	9	0.934879	-0.0971487	0.91553	0.0383272	n. def.	n. def.	n. def.	27.104	26.078	26.7223	27.2281	27.4963	26.9798	24.4463	n. def.	n. def.	26.6348	26.5376		1	1	0	0	0	0	0	0	0	0	0
Mannose-6-phosphate isomerase	P34949	MPI	14	1.05889	0.0825512	0.916916	0.0376704	n. def.	n. def.	24.7756	27.3514	26.9642	26.9751	27.458	28.2516	27.2149	25.6148	25.6652	25.3902	26.5166	26.5991		1	0	0	0	0	0	0	0	0	0	0
Importin subunit alpha-5;Importin subunit alpha-5, N-terminally processed	P52294	KPNA1	6	0.992401	-0.0110048	0.917387	0.0374474	n. def.	n. def.	n. def.	23.9575	23.6468	23.6859	23.7916	23.7307	23.7349	n. def.	n. def.	n. def.	23.7634	23.7524		1	1	0	0	0	0	0	0	0	0	0
FACT complex subunit SSRP1	Q08945	SSRP1	10	1.06306	0.0882244	0.918178	0.0370731	26.9456	26.8248	26.6902	n. def.	24.7378	n. def.	n. def.	n. def.	24.4865	27.157	27.0071	26.9007	26.2996	26.3878		0	1	0	0	0	0	0	0	0	0	0
Bifunctional ATP-dependent dihydroxyacetone kinase/FAD-AMP lyase (cyclizing);ATP-dependent dihydroxyacetone kinase;FAD-AMP lyase (cyclizing)	Q3LXA3	DAK	8	0.9762	-0.0347519	0.918666	0.0368422	n. def.	n. def.	n. def.	26.2686	25.0053	25.4518	25.3044	25.6105	25.1496	25.7519	n. def.	25.886	25.5752	25.5405		0	0	0	0	0	1	0	0	0	0	0
Collagen alpha-1(XI) chain	P12107	COL11A1	4	1.03639	0.0515734	0.918853	0.0367539	27.0036	27.1348	27.0172	25.0959	25.6732	n. def.	25.4621	25.947	26.0828	26.9608	27.0171	27.1493	26.3849	26.4365		0	0	0	0	1	0	0	0	0	0	0
Branched-chain-amino-acid aminotransferase, mitochondrial	O15382	BCAT2	7	1.04517	0.063736	0.918976	0.036696	n. def.	n. def.	n. def.	26.2733	25.515	24.7079	26.2142	25.5648	24.9084	n. def.	n. def.	n. def.	25.4988	25.5625		1	0	0	1	0	0	0	0	0	0	0
Mitotic spindle assembly checkpoint protein MAD2A	Q13257	MAD2L1	7	1.04038	0.0571175	0.921139	0.0356749	n. def.	n. def.	n. def.	25.2076	26.6072	n. def.	25.8342	26.1013	25.9581	n. def.	n. def.	n. def.	25.9074	25.9645		1	1	0	0	0	0	0	0	0	0	0
Isoleucine--tRNA ligase, cytoplasmic	P41252	IARS	41	1.10077	0.138508	0.921356	0.0355724	25.74	n. def.	24.5452	29.3813	28.1463	28.6934	28.9233	29.352	28.7541	25.8825	n. def.	24.2868	27.3012	27.4397		1	0	0	0	0	0	0	0	0	0	0
Cytochrome c	P99999;CON__P62894	CYCS	12	1.05121	0.0720565	0.921461	0.0355231	26.9044	27.3382	27.6664	29.2463	29.9386	29.7711	29.3841	29.4116	29.8655	27.255	27.4865	27.8947	28.4775	28.5496		0	0	0	1	0	0	0	0	0	0	0
Cytosol aminopeptidase	P28838	LAP3	26	0.897952	-0.15529	0.921462	0.0355228	25.2419	n. def.	25.6923	28.9801	27.7703	28.3922	29.9815	29.9502	29.4307	24.4899	25.1739	23.334	27.2153	27.06		1	0	0	0	0	0	0	0	0	0	0
Phosphoribosyl pyrophosphate synthase-associated protein 1	Q14558	PRPSAP1	7	0.991048	-0.0129738	0.921689	0.0354158	n. def.	n. def.	n. def.	23.9909	23.8606	24.0354	23.8938	24.1656	23.7886	n. def.	n. def.	n. def.	23.9623	23.9493		0	0	0	0	0	1	0	0	0	0	0
Peroxiredoxin-4	Q13162	PRDX4	18	0.974277	-0.0375961	0.922245	0.0351537	27.6709	28.0906	27.8289	29.2727	29.2233	29.2445	29.0089	28.9618	28.9364	28.1759	28.1269	27.8954	28.5551	28.5176		1	0	0	0	1	0	0	0	0	0	0
Crk-like protein	P46109	CRKL	14	0.963937	-0.05299	0.923068	0.0347661	n. def.	26.3623	26.726	28.5026	27.153	28.1798	27.6276	28.0412	27.7881	n. def.	27.0323	26.1694	27.3847	27.3317		0	0	0	0	0	1	0	0	0	0	0
Cathepsin D;Cathepsin D light chain;Cathepsin D heavy chain	P07339	CTSD	19	0.977293	-0.0331367	0.923682	0.0344777	29.2176	29.1301	29.4664	30.5915	30.7601	30.4982	30.2917	30.1361	30.2284	29.5328	29.5537	29.7224	29.944	29.9108		0	0	0	0	1	0	0	0	0	0	0
tRNA (cytosine(34)-C(5))-methyltransferase	Q08J23	NSUN2	27	1.03999	0.0565762	0.924473	0.034106	n. def.	26.1714	26.0216	28.3173	27.0386	27.4989	27.1244	27.1961	26.8778	n. def.	n. def.	n. def.	27.0096	27.0661		1	1	0	0	0	0	0	0	0	0	0
Cadherin EGF LAG seven-pass G-type receptor 2	Q9HCU4	CELSR2	5	1.05464	0.0767452	0.924636	0.0340292	24.4677	n. def.	24.2912	n. def.	n. def.	n. def.	23.5598	n. def.	23.541	24.2579	25.9791	24.9433	24.3795	24.4562		0	0	1	0	0	0	0	0	0	0	0
Importin subunit beta-1	Q14974	KPNB1	45	1.03154	0.0448043	0.926948	0.0329445	30.2652	30.0753	30.19	32.0247	31.2143	31.2967	31.6468	31.8733	31.482	30.0251	30.1298	30.1782	30.8444	30.8892		1	1	0	0	0	0	0	0	0	0	0
Ras-related protein Rab-7a	P51149	RAB7A	7	0.994222	-0.0083607	0.927489	0.0326914	n. def.	n. def.	n. def.	25.0918	24.9381	25.1262	25.1238	25.1734	24.9318	n. def.	24.9457	n. def.	25.052	25.0437		0	0	1	0	0	0	0	0	0	0	1
Trifunctional purine biosynthetic protein adenosine-3;Phosphoribosylamine--glycine ligase;Phosphoribosylformylglycinamidine cyclo-ligase;Phosphoribosylglycinamide formyltransferase	P22102	GART	44	1.07926	0.110041	0.928084	0.0324126	27.5054	27.6244	27.163	32.1451	31.439	31.5025	31.3056	31.4429	30.8965	28.4017	28.2908	27.7021	29.5632	29.6733		0	0	0	0	0	1	0	0	0	0	0
RuvB-like 2	Q9Y230	RUVBL2	31	0.933267	-0.099638	0.928521	0.0322084	26.2707	25.6863	26.052	30.0304	29.0579	29.3974	28.926	29.5292	29.2461	26.7645	26.0779	25.3531	27.7491	27.6495		1	1	1	0	0	0	0	0	0	0	1
Nucleosome assembly protein 1-like 1	P55209	NAP1L1	9	0.975307	-0.0360721	0.929397	0.0317987	27.1575	27.2584	27.5356	29.2356	28.1459	28.6634	28.64	28.3279	28.2166	27.6005	27.3487	27.6464	27.9994	27.9633		0	1	0	0	0	0	0	0	0	0	0
Sialic acid synthase	Q9NR45	NANS	13	0.971192	-0.0421708	0.929437	0.03178	27.3412	27.243	27.073	28.9212	28.0923	29.1466	28.3629	29.0396	28.0946	27.3862	27.3546	27.3264	27.9696	27.9274		0	0	0	0	0	1	0	0	0	0	0
NAD(P)H-hydrate epimerase	Q8NCW5	APOA1BP	12	1.02642	0.0376228	0.930973	0.0310627	27.7144	27.2217	27.8284	28.9052	28.6138	28.5769	28.964	29.0966	28.6215	27.6132	27.5651	27.2257	28.1434	28.181		0	0	0	1	1	0	0	0	0	0	0
Splicing factor 3B subunit 5	Q9BWJ5	SF3B5	3	1.02256	0.0321843	0.931067	0.0310193	n. def.	n. def.	24.223	n. def.	n. def.	25.0097	24.4357	24.9049	24.6048	n. def.	n. def.	n. def.	24.6163	24.6485		0	1	0	0	0	0	0	0	0	0	0
Angiopoietin-related protein 3	Q9Y5C1	ANGPTL3	3	0.986733	-0.0192687	0.93209	0.0305422	n. def.	n. def.	25.1647	24.6095	24.8335	n. def.	24.8503	n. def.	24.8496	n. def.	n. def.	n. def.	24.8692	24.85		0	0	0	0	1	0	0	0	0	0	0
Proteasome subunit alpha type-6	P60900	PSMA6	15	1.0379	0.0536741	0.933539	0.0298675	28.6977	28.4677	28.7044	31.2763	30.363	30.0411	30.7157	30.8471	30.1199	28.7181	28.692	28.7794	29.5917	29.6454		1	1	0	0	0	0	0	0	0	0	0
Putative phospholipase B-like 2;Putative phospholipase B-like 2 32 kDa form;Putative phospholipase B-like 2 45 kDa form	Q8NHP8	PLBD2	13	1.03357	0.0476338	0.933691	0.029797	25.9693	n. def.	25.5983	27.7524	27.9735	27.3637	27.3593	28.0994	27.3993	26.5414	26.4507	26.0244	26.9315	26.9791		0	0	0	0	0	1	0	0	0	0	0
cAMP-dependent protein kinase type II-alpha regulatory subunit	P13861;P31323	PRKAR2A	13	0.968348	-0.0464024	0.935491	0.0289602	25.3848	26.131	n. def.	27.0868	25.9375	25.7508	26.8268	26.9879	26.5084	24.6847	25.0511	n. def.	26.0582	26.0118		1	0	1	0	0	0	0	0	0	0	1
Cyclin-dependent kinase 2	P24941;Q00526	CDK2	12	1.0204	0.0291333	0.937685	0.0279428	n. def.	n. def.	n. def.	26.6794	25.8712	26.0194	26.1644	26.8076	26.2802	25.6243	n. def.	n. def.	26.19	26.2191		1	1	0	0	0	0	0	0	0	0	0
CD166 antigen	Q13740	ALCAM	16	0.988023	-0.0173836	0.938027	0.0277847	28.0474	28.446	28.3017	27.7633	27.8635	27.7184	27.6119	27.6286	27.5828	28.3011	28.5418	28.3697	28.0234	28.006		0	0	1	0	1	0	0	1	0	0	0
Coatomer subunit zeta-1	P61923	COPZ1	5	0.98376	-0.0236219	0.938238	0.0276869	n. def.	n. def.	n. def.	25.3873	25.1499	25.7473	25.2815	25.0861	25.8459	n. def.	n. def.	n. def.	25.4281	25.4045		1	0	1	0	0	0	0	0	0	0	1
4-trimethylaminobutyraldehyde dehydrogenase	P49189	ALDH9A1	22	0.95186	-0.0711781	0.939665	0.0270269	26.8546	26.6012	26.9181	29.2462	29.4617	28.6353	29.75	29.5608	29.152	27.0917	26.0286	25.7069	27.9528	27.8817		1	0	0	0	0	0	0	0	0	0	0
Polyribonucleotide nucleotidyltransferase 1, mitochondrial	Q8TCS8	PNPT1	10	0.978883	-0.0307922	0.940031	0.0268579	n. def.	n. def.	n. def.	25.6095	26.4236	25.9164	26.4351	25.3949	26.0272	n. def.	n. def.	n. def.	25.9832	25.9524		1	0	1	1	0	0	0	0	0	0	1
WD repeat-containing protein 1	O75083	WDR1	26	0.977192	-0.0332867	0.94172	0.0260783	28.4149	28.254	28.1513	28.8046	28.1717	28.4077	29.2531	29.1987	29.2939	28.0468	27.176	27.0361	28.3674	28.3341		1	0	0	0	0	0	0	0	0	0	0
Dihydrolipoyl dehydrogenase, mitochondrial	P09622	DLD	17	1.06413	0.0896767	0.942452	0.0257408	24.6075	n. def.	25.7534	29.2793	27.9258	28.2063	29.0502	28.8137	27.9075	25.2382	n. def.	25.2111	27.1545	27.2442		0	0	0	1	0	0	0	0	0	0	0
SUMO-activating enzyme subunit 1;SUMO-activating enzyme subunit 1, N-terminally processed	Q9UBE0	SAE1	20	0.972006	-0.0409625	0.942792	0.0255839	27.2987	27.5829	27.8271	29.606	28.898	28.9508	29.3462	28.9812	29.3486	27.1844	27.5061	27.5512	28.3606	28.3196		0	1	0	0	0	0	0	0	0	0	0
Fructose-bisphosphate aldolase A	P04075	ALDOA	33	1.01333	0.0191069	0.943062	0.0254598	32.436	32.2609	31.8911	33.1733	33.1499	33.0065	32.9122	33.2437	32.6708	32.4962	32.3299	32.3796	32.653	32.6721		1	0	0	0	0	0	0	0	0	0	0
40S ribosomal protein S7	P62081	RPS7	11	1.05714	0.0801633	0.943885	0.025081	25.277	n. def.	26.1988	28.8003	28.1105	28.2736	28.1973	28.5981	28.1091	24.7442	n. def.	n. def.	27.332	27.4122		1	0	0	0	0	0	0	0	0	0	0
RNA-binding protein PNO1	Q9NRX1	PNO1	4	1.01865	0.0266654	0.944305	0.0248879	n. def.	n. def.	n. def.	23.5121	n. def.	23.5567	23.1274	24.0622	23.4935	n. def.	n. def.	n. def.	23.5344	23.5611		0	1	0	0	0	0	0	0	0	0	0
Ubiquitin carboxyl-terminal hydrolase isozyme L1	P09936	UCHL1	18	0.988801	-0.0162484	0.944414	0.0248375	30.5901	30.6154	30.8275	31.6885	31.354	31.4538	31.283	31.3107	31.4087	30.8336	30.9062	30.6896	31.0882	31.072		1	0	1	0	0	0	0	0	0	0	1
PEST proteolytic signal-containing nuclear protein	Q8WW12	PCNP	5	0.981421	-0.0270557	0.945107	0.0245188	n. def.	n. def.	n. def.	26.7991	25.6802	26.2414	26.0145	26.5703	26.0547	n. def.	n. def.	n. def.	26.2403	26.2132		0	1	0	0	0	0	0	0	0	0	0
Aldose reductase	P15121;C9JRZ8	AKR1B1	19	0.971597	-0.04157	0.945648	0.0242705	29.0372	29.1669	29.3206	30.5977	30.7913	30.537	30.8511	31.2513	30.7689	28.8118	28.621	28.8971	29.9084	29.8669		1	0	0	0	0	0	0	0	0	0	0
Uncharacterized protein KIAA1671	Q9BY89	KIAA1671	2	0.993891	-0.00883993	0.945652	0.0242686	n. def.	n. def.	n. def.	27.455	27.7443	27.6943	27.6645	27.5802	n. def.	n. def.	n. def.	n. def.	27.6312	27.6223		0	0	0	0	0	1	0	0	0	0	0
Nucleophosmin	P06748	NPM1	12	1.02463	0.0351009	0.945656	0.024267	31.3502	31.6754	31.3386	31.0184	29.359	30.5831	30.1193	30.6062	29.7008	31.7692	31.6005	31.7394	30.8874	30.9225		1	1	0	0	0	0	0	0	0	0	0
F-actin-capping protein subunit beta	P47756	CAPZB	16	1.02225	0.0317529	0.945729	0.0242332	27.724	28.1804	28.3583	29.606	28.3909	28.7241	29.2563	29.1542	29.1222	28.3148	28.4947	26.8319	28.4973	28.529		1	0	0	0	0	0	0	0	0	0	0
Sulfhydryl oxidase 1	O00391	QSOX1	35	0.979774	-0.029479	0.945858	0.0241742	31.2821	31.6346	31.7381	29.7898	30.6281	30.0206	30.1435	30.451	30.1995	31.2474	31.4464	31.4286	30.8489	30.8194		0	0	1	0	1	0	0	0	0	0	1
Collagen alpha-1(XVIII) chain;Endostatin	P39060	COL18A1	7	1.02309	0.0329318	0.946512	0.0238737	27.2222	26.9358	27.2601	n. def.	n. def.	n. def.	n. def.	n. def.	26.0663	27.5648	27.2338	27.8244	27.1394	27.1723		0	0	0	0	1	0	0	0	0	0	0
F-actin-capping protein subunit alpha-2	P47755	CAPZA2	11	1.01411	0.0202115	0.947096	0.0236062	n. def.	n. def.	n. def.	26.3433	25.529	25.9813	26.2873	26.3113	25.9492	25.9796	25.3298	n. def.	25.9512	25.9714		0	0	0	0	0	1	0	0	0	0	0
NHP2-like protein 1;NHP2-like protein 1, N-terminally processed	P55769	NHP2L1	7	1.01879	0.026851	0.947792	0.0232868	n. def.	n. def.	n. def.	27.2187	26.2215	26.8577	26.3025	27.1391	26.9369	n. def.	n. def.	n. def.	26.766	26.7928		0	1	0	0	0	0	0	0	0	0	0
Vascular cell adhesion protein 1	P19320	VCAM1	3	0.974362	-0.0374708	0.948171	0.0231135	n. def.	n. def.	n. def.	25.9698	26.6291	26.4938	n. def.	25.7055	26.948	n. def.	n. def.	n. def.	26.3642	26.3267		0	0	1	0	0	0	0	1	0	0	0
Ras GTPase-activating-like protein IQGAP1	P46940;Q86VI3	IQGAP1	58	1.04634	0.0653499	0.948833	0.0228104	26.7706	26.4944	27.3519	29.4668	28.7281	28.7427	29.7805	29.9566	29.8804	25.7823	26.897	25.6499	27.9258	27.9911		0	0	1	0	0	0	0	0	0	0	1
Fibroblast growth factor receptor 1	P11362	FGFR1	2	1.01822	0.0260535	0.950618	0.0219938	n. def.	25.0993	n. def.	24.4674	25.7828	24.7628	24.7475	24.1721	25.0339	25.6377	25.6793	n. def.	25.0281	25.0541		1	1	1	0	0	0	0	1	0	0	0
Vacuolar protein sorting-associated protein 29	Q9UBQ0	VPS29	7	1.0157	0.0224717	0.950988	0.0218252	n. def.	n. def.	n. def.	27.4406	26.5364	27.4094	27.0702	27.4846	26.899	n. def.	n. def.	n. def.	27.1288	27.1513		1	0	1	0	0	0	0	0	0	0	1
Cadherin EGF LAG seven-pass G-type receptor 1	Q9NYQ6	CELSR1	4	0.983914	-0.0233955	0.952966	0.0209227	26.57	n. def.	26.2585	n. def.	n. def.	n. def.	25.8149	n. def.	n. def.	26.565	26.9451	26.2383	26.4142	26.3908		0	0	1	0	0	0	0	0	0	0	0
Phosphatidylethanolamine-binding protein 1;Hippocampal cholinergic neurostimulating peptide	P30086	PEBP1	14	1.018	0.0257435	0.953096	0.0208635	29.4548	29.3972	29.7756	30.7354	30.8468	31.1898	30.57	31.2269	30.7617	29.8625	29.6183	29.5146	30.2333	30.259		1	0	0	0	0	0	0	0	0	0	0
Ornithine aminotransferase, mitochondrial;Ornithine aminotransferase, hepatic form;Ornithine aminotransferase, renal form	P04181	OAT	26	0.989361	-0.0154305	0.953797	0.0205441	n. def.	n. def.	n. def.	29.4441	29.197	28.9626	29.527	29.2216	28.8087	n. def.	n. def.	n. def.	29.2012	29.1858		0	0	0	1	0	0	0	0	0	0	0
Spermidine synthase	P19623	SRM	16	0.962249	-0.0555172	0.953888	0.0205025	25.8609	26.0447	26.3798	29.1709	28.6708	28.9771	28.982	29.6513	28.0378	26.4911	25.921	25.6878	27.5174	27.4618		0	0	0	0	0	1	0	0	0	0	0
Calcyclin-binding protein	Q9HB71	CACYBP	17	1.05151	0.072457	0.955203	0.0199044	26.1964	25.2493	n. def.	30.1884	28.6414	29.0493	29.3537	30.1494	29.2408	27.4458	26.9217	24.513	27.865	27.9374		1	1	0	0	0	0	0	0	0	0	0
Fermitin family homolog 2	Q96AC1;Q9BQL6	FERMT2	8	0.986616	-0.01944	0.955603	0.0197225	n. def.	n. def.	n. def.	25.267	24.477	24.5927	n. def.	24.6947	24.8242	n. def.	n. def.	n. def.	24.7789	24.7595		1	1	1	0	0	0	0	0	0	0	1
Glutamine--tRNA ligase	P47897	QARS	36	0.948112	-0.0768712	0.955812	0.0196273	25.3471	25.4786	n. def.	29.3944	28.197	28.6042	29.6362	29.4205	29.5755	25.177	24.3019	25.8529	27.4042	27.3274		1	0	0	0	0	0	0	0	0	0	0
Thimet oligopeptidase	P52888	THOP1	23	1.02984	0.0424179	0.9567	0.0192241	n. def.	26.9501	26.5509	28.0263	27.6516	27.593	28.8202	28.774	27.9911	n. def.	25.8039	25.5946	27.3544	27.3968		1	0	0	0	0	0	0	0	0	0	0
Complement C1r subcomponent;Complement C1r subcomponent heavy chain;Complement C1r subcomponent light chain	P00736	C1R	26	0.983939	-0.0233587	0.956857	0.0191528	28.9617	28.7951	28.9224	26.9472	27.9949	27.3732	27.5843	27.8498	27.5262	28.5415	28.4897	28.8628	28.1657	28.1424		0	0	0	0	0	1	0	0	0	0	0
Twinfilin-2	Q6IBS0	TWF2	15	0.977315	-0.0331046	0.957859	0.0186982	25.267	n. def.	n. def.	26.9399	26.9537	26.6584	26.7136	27.2631	27.3364	n. def.	25.2955	25.4996	26.4548	26.4216		1	0	0	0	0	0	0	0	0	0	0
Acid ceramidase;Acid ceramidase subunit alpha;Acid ceramidase subunit beta	Q13510	ASAH1	4	0.991433	-0.0124133	0.958246	0.0185229	n. def.	n. def.	n. def.	25.6587	25.3304	25.1484	25.5044	25.229	n. def.	n. def.	n. def.	n. def.	25.3791	25.3667		0	0	0	0	0	1	0	0	0	0	0
Quinone oxidoreductase-like protein 1	O95825	CRYZL1	5	1.00741	0.0106487	0.959086	0.0181424	n. def.	n. def.	n. def.	28.8259	28.4605	28.39	28.3928	28.8475	28.468	n. def.	n. def.	n. def.	28.5588	28.5694		0	0	0	0	0	1	0	0	0	0	0
Small nuclear ribonucleoprotein Sm D3	P62318	SNRPD3	6	0.984365	-0.0227346	0.960137	0.0176668	26.657	25.9679	26.5499	28.0977	26.538	27.6995	27.0035	27.9225	27.5633	26.2061	26.1901	26.4883	26.9184	26.8956		1	1	0	0	0	0	0	0	0	0	0
Actin-related protein 3	P61158;Q9P1U1;Q9C0K3	ACTR3	22	0.98845	-0.0167602	0.96048	0.0175116	27.6471	27.7738	27.6568	28.5936	28.0716	28.3453	28.3154	28.7292	28.699	27.695	27.6136	26.9353	28.0147	27.9979		1	0	0	0	0	0	0	0	0	0	0
Carbonic anhydrase 12	O43570	CA12	4	0.983453	-0.0240723	0.961951	0.0168472	n. def.	n. def.	24.5255	24.4607	26.457	24.7389	24.6164	24.7619	n. def.	25.8445	24.758	25.1264	25.0455	25.0214		0	0	1	0	0	0	0	1	0	0	0
Septin-2	Q15019	2002-09-01	17	1.01236	0.0177164	0.962134	0.0167644	26.6771	26.3863	26.7384	28.0222	27.6839	27.9195	27.3624	27.9911	27.7212	26.9061	26.6101	26.9428	27.2379	27.2556		1	0	1	0	0	0	0	0	0	0	1
Group XV phospholipase A2	Q8NCC3	PLA2G15	10	0.991628	-0.0121291	0.962371	0.0166574	25.6895	25.9859	26.4621	26.7462	26.6092	25.6703	25.8198	26.0814	25.7388	26.7961	26.2651	26.3893	26.1939	26.1817		0	0	1	0	1	0	0	0	0	0	1
Integrin-linked kinase-associated serine/threonine phosphatase 2C	Q9H0C8	ILKAP	6	1.00822	0.011816	0.967122	0.0145189	n. def.	n. def.	n. def.	25.3751	25.3981	25.8868	25.3603	25.7701	n. def.	n. def.	n. def.	n. def.	25.5534	25.5652		1	0	0	0	0	0	0	0	0	0	0
Aflatoxin B1 aldehyde reductase member 2	O43488;Q8NHP1	AKR7A2	8	1.0127	0.0182056	0.967274	0.0144503	n. def.	n. def.	n. def.	26.4247	26.3913	25.1687	25.9883	26.1214	25.9296	n. def.	n. def.	n. def.	25.9949	26.0131		1	0	0	0	0	0	0	0	0	0	0
Cytoplasmic dynein 1 heavy chain 1	Q14204	DYNC1H1	116	1.04568	0.0644463	0.96768	0.0142681	26.0235	25.3433	25.2599	31.1552	29.5572	29.9595	29.1431	28.8016	28.7618	25.0837	n. def.	n. def.	27.8831	27.9475		1	0	0	0	0	0	0	0	0	0	0
DnaJ homolog subfamily C member 8	O75937	DNAJC8	11	0.990062	-0.0144094	0.967761	0.0142318	26.0775	n. def.	n. def.	27.6062	26.799	26.8896	26.4707	27.3149	27.2001	26.7222	26.4353	n. def.	26.8431	26.8287		0	0	0	0	0	1	0	0	0	0	0
COMM domain-containing protein 9	Q9P000	COMMD9	4	1.00873	0.0125469	0.9682	0.014035	n. def.	n. def.	n. def.	25.3286	n. def.	24.7129	25.3062	24.9228	24.8709	n. def.	n. def.	n. def.	25.0208	25.0333		0	1	0	0	0	0	0	0	0	0	0
Pre-mRNA-splicing factor ATP-dependent RNA helicase DHX15	O43143	DHX15	26	1.04079	0.0576789	0.968464	0.0139164	n. def.	23.6883	25.1439	29.7095	27.5841	27.6	27.2202	28.2531	27.3987	24.3393	n. def.	n. def.	26.7451	26.8028		0	1	0	0	0	0	0	0	0	0	0
Arginine--tRNA ligase, cytoplasmic	P54136	RARS	41	1.05066	0.0713005	0.969557	0.0134266	24.7942	n. def.	25.9005	30.3322	28.7797	29.6344	30.3555	30.5545	30.0651	n. def.	24.1337	24.6887	27.8882	27.9595		1	0	0	0	0	0	0	0	0	0	0
Histidine--tRNA ligase, cytoplasmic	P12081;P49590	HARS	23	0.97287	-0.0396808	0.971739	0.0124502	25.9866	25.7975	25.6951	28.6906	28.2491	27.6818	28.9932	29.2318	28.902	25.7658	24.489	24.4805	27.0168	26.9771		1	0	0	0	0	0	0	0	0	0	0
Apolipoprotein M	O95445	APOM	5	1.01363	0.0195319	0.972052	0.0123105	29.0433	28.7472	28.9798	26.5517	27.9502	27.5305	28.0929	26.4935	27.9922	28.7802	28.5738	28.9872	28.1338	28.1533		0	0	0	0	1	0	0	0	0	0	0
Perilipin-3	O60664	PLIN3	12	0.993504	-0.00940208	0.972732	0.0120068	25.9022	n. def.	25.3731	26.1986	26.4516	26.2603	26.0128	26.2305	25.84	n. def.	n. def.	n. def.	26.0372	26.0277		1	0	1	0	0	0	0	0	0	0	1
Polypeptide N-acetylgalactosaminyltransferase 6	Q8NCL4	GALNT6	6	0.998394	-0.0023187	0.973953	0.0114621	24.5774	24.455	n. def.	n. def.	n. def.	n. def.	n. def.	n. def.	n. def.	24.5677	24.5293	24.4447	24.5162	24.5139		0	0	1	0	0	0	0	0	1	0	0
Adenosylhomocysteinase	P23526	AHCY	24	0.98768	-0.0178843	0.974783	0.011092	29.7442	29.6759	29.947	31.6105	31.0982	31.3363	31.3882	31.6921	31.3676	29.712	29.4552	29.6896	30.5687	30.5508		1	0	0	0	0	0	0	0	0	0	0
Splicing factor 3A subunit 3	Q12874	SF3A3	18	1.02083	0.0297477	0.97609	0.0105103	25.4052	25.314	n. def.	29.2652	27.5819	28.1971	27.5624	27.72	27.5121	25.9352	n. def.	n. def.	27.1527	27.1824		0	1	0	0	0	0	0	0	0	0	0
Peptidyl-prolyl cis-trans isomerase FKBP4;Peptidyl-prolyl cis-trans isomerase FKBP4, N-terminally processed	Q02790	FKBP4	36	1.00823	0.0118272	0.976112	0.0105001	30.0423	30.0028	30.1739	31.689	31.5336	31.3801	31.0877	31.3813	31.2377	30.5804	30.1757	30.4298	30.8036	30.8154		1	1	0	1	0	0	0	0	0	0	0
Growth factor receptor-bound protein 2	P62993	GRB2	15	0.992198	-0.0112998	0.976322	0.010407	26.9946	26.322	27.1723	28.3534	27.3201	28.1389	27.9844	27.6962	27.7468	26.8323	26.7749	27.1989	27.3836	27.3723		1	1	0	0	0	0	0	0	0	0	0
Multiple inositol polyphosphate phosphatase 1	Q9UNW1	MINPP1	22	0.987089	-0.0187483	0.976369	0.0103862	30.0017	30.4454	30.4255	29.1447	29.4488	29.0771	28.5062	28.5714	28.3709	30.8376	31.0432	31.1016	29.7572	29.7385		0	0	0	0	0	1	0	0	0	0	0
Signal recognition particle 14 kDa protein	P37108	SRP14	4	0.989988	-0.0145168	0.976408	0.0103685	n. def.	n. def.	n. def.	27.7824	27.1063	28.0917	27.7423	26.9827	28.2119	n. def.	n. def.	n. def.	27.6601	27.6456		1	0	0	0	0	0	0	0	0	0	0
Tubulin--tyrosine ligase-like protein 12	Q14166	TTLL12	24	1.02359	0.0336343	0.97683	0.0101809	25.9682	25.5902	24.6118	29.1138	28.0027	28.213	28.2592	29.1038	27.6209	25.1504	n. def.	24.6171	26.9166	26.9503		0	0	0	0	0	1	0	0	0	0	0
Eukaryotic initiation factor 4A-III;Eukaryotic initiation factor 4A-III, N-terminally processed	P38919	EIF4A3	21	0.974413	-0.0373942	0.977877	0.00971579	24.813	25.6954	25.2007	29.8904	28.9604	29.6397	29.2698	29.4915	29.0163	24.7577	25.1148	26.3252	27.3666	27.3292		1	1	0	0	0	0	0	0	0	0	0
Epididymis-specific alpha-mannosidase	Q9Y2E5	MAN2B2	6	1.01172	0.0168076	0.978047	0.00964027	n. def.	n. def.	n. def.	24.6072	26.1256	25.5639	26.1683	24.9823	25.1966	n. def.	n. def.	n. def.	25.4322	25.4491		0	0	0	0	1	0	0	0	0	0	0
Importin subunit alpha-3	O00629	KPNA4	11	0.992949	-0.0102088	0.978724	0.00933987	25.0401	25.4856	25.0945	26.2771	25.5746	26.2125	26.0861	26.2287	26.4822	25.1244	24.9148	24.787	25.6141	25.6039		1	1	0	0	0	0	0	0	0	0	0
60S ribosomal protein L31	P62899	RPL31	6	0.995403	-0.00664775	0.980428	0.00858419	n. def.	n. def.	n. def.	25.8427	25.3174	25.1379	25.4764	25.6428	25.1588	n. def.	n. def.	n. def.	25.4327	25.426		0	0	0	0	0	1	0	0	0	0	0
Obg-like ATPase 1	Q9NTK5	OLA1	21	0.986519	-0.0195818	0.980769	0.00843327	26.4062	26.4559	26.5754	29.4616	28.2407	28.7822	28.5293	29.3925	28.6952	26.654	26.4586	26.0747	27.6536	27.6341		1	1	0	0	0	0	0	0	0	0	0
BolA-like protein 2	Q9H3K6	BOLA2	6	1.01035	0.0148501	0.981757	0.00799621	26.4209	n. def.	n. def.	27.6436	26.7453	27.5624	27.7058	27.4049	27.8258	n. def.	25.4952	n. def.	27.0931	27.1079		0	0	0	0	0	1	0	0	0	0	0
40S ribosomal protein S3a	P61247	RPS3A	12	0.997562	-0.0035216	0.982359	0.00772992	26.5798	26.065	26.7556	26.9218	26.3469	26.2756	26.2126	26.2982	26.736	26.5592	26.4509	26.6667	26.4908	26.4873		1	1	0	0	0	0	0	0	0	0	0
Elongation factor 1-beta	P24534	EEF1B2	16	0.99307	-0.0100327	0.982373	0.00772365	28.8385	29.0709	28.7403	30.5241	29.9788	30.1593	30.0652	30.405	30.2276	29.0627	28.7805	28.7108	29.552	29.542		0	0	0	0	0	1	0	0	0	0	0
ATP-dependent RNA helicase DDX39A	O00148	DDX39A	23	0.994273	-0.00828616	0.982386	0.00771803	n. def.	n. def.	n. def.	28.2601	27.3965	27.1242	27.5609	27.452	27.743	n. def.	n. def.	n. def.	27.5936	27.5853		1	1	0	0	0	0	0	0	0	0	0
DNA replication licensing factor MCM4	P33991	MCM4	30	1.01214	0.0174131	0.983785	0.00709993	25.9524	26.0667	26.8323	29.2769	28.1557	28.5206	27.5338	27.6168	27.304	n. def.	n. def.	n. def.	27.4675	27.4849		0	1	0	0	0	0	0	0	0	0	0
Torsin-1B	O14657	TOR1B	13	0.991224	-0.0127163	0.98385	0.00707101	25.403	25.4573	n. def.	28.6223	27.5203	26.8292	27.2656	26.8109	27.1429	25.827	27.1244	26.3513	26.7664	26.7537		0	1	1	0	0	0	0	0	0	0	1
Alpha-1,3-mannosyl-glycoprotein 2-beta-N-acetylglucosaminyltransferase	P26572	MGAT1	4	0.996	-0.00578276	0.985638	0.00628278	25.2508	25.2526	25.6316	n. def.	n. def.	n. def.	n. def.	n. def.	n. def.	n. def.	25.0416	25.7036	25.3783	25.3726		0	0	1	0	0	0	0	0	1	0	0
RNA 3-terminal phosphate cyclase	O00442	RTCA	6	1.00584	0.00840759	0.985961	0.00614015	n. def.	n. def.	n. def.	25.878	n. def.	24.761	25.2952	25.5341	25.1544	n. def.	n. def.	n. def.	25.3195	25.3279		0	1	0	0	0	0	0	0	0	0	0
Voltage-dependent calcium channel subunit alpha-2/delta-1;Voltage-dependent calcium channel subunit alpha-2-1;Voltage-dependent calcium channel subunit delta-1	P54289	CACNA2D1	11	0.995163	-0.00699488	0.987491	0.00546692	26.1827	26.6851	26.5276	25.8869	25.5236	24.9728	25.1094	24.8376	25.7551	26.7214	26.7923	26.5211	25.9631	25.9561		0	0	1	0	0	0	0	1	0	0	0
Ubiquitin carboxyl-terminal hydrolase isozyme L5	Q9Y5K5	UCHL5	10	1.00529	0.00761286	0.987869	0.00530057	n. def.	n. def.	n. def.	25.8087	24.681	n. def.	24.972	25.3144	25.4711	n. def.	n. def.	n. def.	25.2449	25.2525		1	1	0	0	0	0	0	0	0	0	0
Zinc phosphodiesterase ELAC protein 2	Q9BQ52	ELAC2	6	1.00432	0.00621351	0.989764	0.00446833	n. def.	n. def.	n. def.	25.6096	24.537	24.3015	24.6607	25.2436	24.5624	n. def.	n. def.	n. def.	24.816	24.8223		0	1	0	1	0	0	0	0	0	0	0
Insulin-like growth factor-binding protein 5	P24593	IGFBP5	8	0.989115	-0.0157901	0.990722	0.00404822	28.7718	29.0913	28.5358	25.4093	28.0793	24.205	n. def.	n. def.	24.3252	28.6406	28.6362	27.7298	27.3487	27.333		0	0	0	0	1	0	0	0	0	0	0
GrpE protein homolog 1, mitochondrial	Q9HAV7	GRPEL1	9	1.002	0.00288963	0.99097	0.00393944	n. def.	n. def.	n. def.	26.5255	26.8299	26.7182	27.0302	26.7797	26.2723	n. def.	n. def.	n. def.	26.6912	26.6941		0	0	0	1	0	0	0	0	0	0	0
Collagen alpha-2(V) chain	P05997	COL5A2	7	1.00177	0.00254631	0.991134	0.00386762	26.4652	26.3117	26.7831	n. def.	n. def.	n. def.	n. def.	n. def.	n. def.	26.8395	26.2865	26.4415	26.52	26.5225		0	0	0	0	1	0	0	0	0	0	0
10 kDa heat shock protein, mitochondrial	P61604	HSPE1	14	1.01391	0.0199322	0.991357	0.00377004	n. def.	26.2448	26.8166	31.5099	31.6579	31.3264	31.5635	31.8198	31.4841	27.0724	n. def.	25.7154	29.5111	29.5311		0	0	0	1	0	0	0	0	0	0	0
Hepatocyte growth factor activator;Hepatocyte growth factor activator short chain;Hepatocyte growth factor activator long chain	Q04756	HGFAC	7	0.996578	-0.00494512	0.99188	0.00354074	27.7874	27.7508	27.2033	n. def.	n. def.	n. def.	26.8498	26.9496	26.9208	28.478	28.3438	27.9114	27.5805	27.5756		0	0	0	0	1	0	0	0	0	0	0
Serine/threonine-protein phosphatase PP1-beta catalytic subunit	P62140	PPP1CB	17	0.996475	-0.00509389	0.993339	0.00290246	n. def.	n. def.	n. def.	27.7128	27.0054	25.9457	26.5882	27.3918	26.6686	n. def.	n. def.	n. def.	26.888	26.8829		1	1	0	0	0	0	0	0	0	0	0
Protein DDI1 homolog 2	Q5TDH0	DDI2	7	0.999134	-0.00125058	0.994372	0.00245123	n. def.	n. def.	n. def.	25.7581	25.5294	26.0275	25.8774	25.6048	25.829	n. def.	n. def.	n. def.	25.7717	25.7704		0	0	0	0	0	1	0	0	0	0	0
14-3-3 protein epsilon	P62258	YWHAE	27	0.999087	-0.00131798	0.997523	0.00107712	32.126	32.5417	32.2114	33.7175	33.7121	33.5358	33.4373	33.9169	33.3021	32.3692	32.5041	32.3071	32.9741	32.9728		1	0	0	0	0	0	0	0	0	0	0
Serine/threonine-protein kinase 26	Q9P289;O00506	STK26	9	0.999543	-0.000658989	0.997917	0.000905719	n. def.	n. def.	n. def.	24.5247	n. def.	24.7335	24.7907	24.289	24.8054	n. def.	n. def.	n. def.	24.6291	24.6284		1	0	1	0	0	0	0	0	0	0	1
Poly(rC)-binding protein 2	Q15366	PCBP2	13	1.00127	0.00183709	0.9981	0.000826073	25.8915	25.2066	25.9108	28.6501	27.5595	27.9708	27.1098	28.3797	28.2342	25.7475	25.8782	25.8509	26.8649	26.8667		1	1	0	0	0	0	0	0	0	0	0
Microtubule-associated protein RP/EB family member 1	Q15691	MAPRE1	20	1.00009	0.000129064	0.999895	4.55044e-05	26.7383	26.482	27.3135	29.7487	29.006	29.1554	29.6854	30.0444	29.5669	25.8415	26.8779	26.4285	28.074	28.0741		1	0	0	0	0	0	0	0	0	0	0
Complement decay-accelerating factor	P08174	CD55	5	1.12019	0.163743	n. def.	n. def.	n. def.	n. def.	25.1677	n. def.	n. def.	n. def.	25.2724	25.548	25.174	n. def.	n. def.	n. def.	25.1677	25.3315		0	0	1	0	1	0	1	1	0	0	0
Glypican-1;Secreted glypican-1	P35052	GPC1	7	0.863253	-0.212145	n. def.	n. def.	25.3849	25.6636	26.0385	n. def.	n. def.	n. def.	n. def.	n. def.	n. def.	25.4836	n. def.	n. def.	25.6957	25.4836		0	0	1	0	1	0	1	0	0	0	0
Chromogranin-A;Vasostatin-1;Vasostatin-2;EA-92;ES-43;Pancreastatin;SS-18;WA-8;WE-14;LF-19;Catestatin;AL-11;GV-19;GR-44;ER-37;GE-25;Serpinin-RRG;Serpinin;p-Glu serpinin precursor	P10645	CHGA	7	n. def.	n. def.	n. def.	n. def.	n. def.	n. def.	n. def.	n. def.	n. def.	n. def.	25.5458	25.2003	24.8213	n. def.	25.1565	25.5851	#DIV/0!	25.2618		0	0	1	0	1	0	0	0	0	0	1
Semaphorin-3E	O15041	SEMA3E	5	n. def.	n. def.	n. def.	n. def.	n. def.	n. def.	n. def.	25.3112	26.2134	25.6937	n. def.	n. def.	n. def.	n. def.	n. def.	n. def.	25.7394	#DIV/0!		0	0	0	0	1	0	0	0	0	0	0
Growth/differentiation factor 11	O95390	GDF11	3	n. def.	n. def.	n. def.	n. def.	25.7469	25.7758	26.0039	25.4132	n. def.	n. def.	n. def.	n. def.	n. def.	n. def.	n. def.	n. def.	25.735	#DIV/0!		0	0	0	0	1	0	0	0	0	0	0
Follistatin-related protein 3	O95633	FSTL3	2	n. def.	n. def.	n. def.	n. def.	n. def.	n. def.	n. def.	n. def.	n. def.	n. def.	n. def.	22.3262	22.2232	n. def.	n. def.	23.9995	#DIV/0!	22.8496		0	1	0	0	1	0	0	0	0	0	0
Galectin-1	P09382	LGALS1	8	n. def.	n. def.	n. def.	n. def.	n. def.	n. def.	n. def.	n. def.	n. def.	n. def.	27.8785	27.7747	27.5399	25.937	26.5881	25.8705	#DIV/0!	26.9315		0	0	0	0	1	0	0	0	0	0	0
Insulin-like growth factor-binding protein 4	P22692	IGFBP4	5	n. def.	n. def.	n. def.	n. def.	n. def.	n. def.	n. def.	n. def.	n. def.	n. def.	25.6316	25.8814	25.964	26.4407	26.4572	26.544	#DIV/0!	26.1531		0	0	0	0	1	0	0	0	0	0	0
Stanniocalcin-1	P52823	STC1	5	n. def.	n. def.	n. def.	n. def.	25.3633	25.8	25.803	24.493	23.6428	24.2688	n. def.	n. def.	n. def.	n. def.	n. def.	n. def.	24.8952	#DIV/0!		0	0	0	0	1	0	0	0	0	0	0
Parkinson disease 7 domain-containing protein 1	Q8NB37	PDDC1	3	n. def.	n. def.	n. def.	n. def.	n. def.	n. def.	n. def.	n. def.	n. def.	n. def.	24.3781	23.8685	24.5876	n. def.	n. def.	n. def.	#DIV/0!	24.2781		0	0	0	0	1	0	0	0	0	0	0
Insulin-like growth factor-binding protein-like 1	Q8WX77	IGFBPL1	8	n. def.	n. def.	n. def.	n. def.	27.8707	28.0445	28.3994	n. def.	n. def.	n. def.	n. def.	n. def.	n. def.	n. def.	n. def.	n. def.	28.1049	#DIV/0!		0	0	0	0	1	0	0	0	0	0	0
Probable carboxypeptidase X1	Q96SM3	CPXM1	8	n. def.	n. def.	n. def.	n. def.	n. def.	n. def.	n. def.	27.3782	28.1282	27.3903	n. def.	n. def.	n. def.	n. def.	n. def.	n. def.	27.6322	#DIV/0!		0	0	0	0	1	0	0	0	0	0	0
Thioredoxin domain-containing protein 16	Q9P2K2	TXNDC16	3	n. def.	n. def.	n. def.	n. def.	n. def.	n. def.	n. def.	24.8161	24.6112	25.1428	n. def.	n. def.	n. def.	n. def.	n. def.	n. def.	24.8567	#DIV/0!		0	0	0	0	1	0	0	0	0	0	0
Growth/differentiation factor 15	Q99988	GDF15	4	3.59465	1.84585	n. def.	n. def.	24.5432	n. def.	n. def.	n. def.	n. def.	n. def.	n. def.	n. def.	n. def.	26.1526	26.5226	26.492	24.5432	26.3891		0	0	0	0	1	0	0	0	0	0	0
Mammalian ependymin-related protein 1	Q9UM22	EPDR1	3	2.51924	1.33299	n. def.	n. def.	n. def.	n. def.	n. def.	22.6284	n. def.	n. def.	24.3681	23.7609	23.755	n. def.	n. def.	n. def.	22.6284	23.9613		0	0	0	0	1	0	0	0	0	0	0
Coagulation factor XI;Coagulation factor XIa heavy chain;Coagulation factor XIa light chain	P03951	F11	4	1.45813	0.544124	n. def.	n. def.	n. def.	n. def.	24.6798	n. def.	n. def.	n. def.	25.6883	24.9392	25.0444	n. def.	n. def.	n. def.	24.6798	25.2239		0	0	0	0	1	0	0	0	0	0	0
Insulin-like growth factor II;Insulin-like growth factor II;Insulin-like growth factor II Ala-25 Del;Preptin	P01344;Q96QE5;Q99996	IGF2	5	1.32625	0.407357	n. def.	n. def.	27.7787	n. def.	n. def.	n. def.	n. def.	n. def.	27.4872	27.7382	28.3409	28.4663	28.4408	28.6432	27.7787	28.1861		0	0	0	0	1	0	0	0	0	0	0
Tenascin-X	P22105;Q16473	TNXB	6	1.29965	0.378121	n. def.	n. def.	n. def.	n. def.	n. def.	n. def.	n. def.	24.6926	25.0476	n. def.	25.1071	25.0575	n. def.	n. def.	24.6926	25.0708		0	0	0	0	1	0	0	0	0	0	0
Protein-lysine 6-oxidase	P28300	LOX	6	1.22649	0.29454	n. def.	n. def.	25.4185	n. def.	25.388	n. def.	n. def.	24.6061	n. def.	n. def.	n. def.	25.4321	n. def.	n. def.	25.1375	25.4321		0	0	0	0	1	0	0	0	0	0	0
Growth arrest-specific protein 6	Q14393	GAS6	5	0.633603	-0.658349	n. def.	n. def.	n. def.	n. def.	n. def.	24.7199	25.6042	24.5099	24.2863	n. def.	n. def.	n. def.	n. def.	n. def.	24.9446	24.2863		0	0	0	0	1	0	0	0	0	0	0
Lumican	P51884	LUM	8	0.219125	-2.19017	n. def.	n. def.	25.6188	26.2081	25.9125	n. def.	n. def.	n. def.	n. def.	n. def.	23.723	n. def.	n. def.	n. def.	25.9131	23.723		0	0	0	0	1	0	0	0	0	0	0
Sodium/potassium-transporting ATPase subunit beta-3	P54709	ATP1B3	3	n. def.	n. def.	n. def.	n. def.	n. def.	24.4418	n. def.	25.1107	n. def.	24.1381	n. def.	n. def.	n. def.	n. def.	n. def.	n. def.	24.5635	#DIV/0!		0	0	1	0	0	0	0	0	1	0	0
Chondroitin sulfate synthase 2	Q8IZ52	CHPF	6	n. def.	n. def.	n. def.	n. def.	n. def.	n. def.	n. def.	24.5046	25.3677	25.0165	n. def.	n. def.	n. def.	n. def.	n. def.	n. def.	24.9629	#DIV/0!		1	0	1	1	0	0	0	0	1	0	0
Polypeptide N-acetylgalactosaminyltransferase 16	Q8N428	GALNT16	8	n. def.	n. def.	n. def.	n. def.	n. def.	n. def.	n. def.	n. def.	n. def.	n. def.	n. def.	25.3107	25.3226	n. def.	26.229	25.7185	#DIV/0!	25.6452		0	0	1	0	0	0	0	0	1	0	0
Glucoside xylosyltransferase 1	Q4G148	GXYLT1	3	0.916241	-0.1262	n. def.	n. def.	n. def.	n. def.	n. def.	24.7489	23.925	24.2962	n. def.	24.1972	n. def.	n. def.	n. def.	n. def.	24.3234	24.1972		0	0	1	0	0	0	0	0	1	0	0
C1GALT1-specific chaperone 1	Q96EU7	C1GALT1C1	6	0.837835	-0.255262	n. def.	n. def.	n. def.	25.4393	n. def.	n. def.	n. def.	n. def.	n. def.	24.9512	25.0745	n. def.	25.5262	n. def.	25.4393	25.184		0	0	1	0	0	0	0	0	1	0	0
Endoplasmic reticulum mannosyl-oligosaccharide 1,2-alpha-mannosidase	Q9UKM7	MAN1B1	2	0.641048	-0.641497	n. def.	n. def.	23.5219	23.983	n. def.	24.1165	23.4224	n. def.	n. def.	23.1195	n. def.	n. def.	n. def.	n. def.	23.761	23.1195		0	0	1	0	0	0	0	0	1	0	0
Polypeptide N-acetylgalactosaminyltransferase 10	Q86SR1	GALNT10	5	0.384401	-1.37932	n. def.	n. def.	n. def.	n. def.	n. def.	25.3905	27.0016	25.9293	24.7279	n. def.	n. def.	n. def.	n. def.	n. def.	26.1072	24.7279		0	0	1	0	0	0	0	0	1	0	0
Protocadherin-20	Q8N6Y1	PCDH20	6	n. def.	n. def.	n. def.	n. def.	25.2344	25.4795	25.8207	n. def.	n. def.	n. def.	n. def.	n. def.	n. def.	n. def.	n. def.	n. def.	25.5116	#DIV/0!		0	0	1	0	0	0	0	1	0	0	0
Nectin-2	Q92692	PVRL2	7	n. def.	n. def.	n. def.	n. def.	n. def.	n. def.	n. def.	n. def.	n. def.	n. def.	25.3327	23.7448	24.8892	n. def.	25.4689	n. def.	#DIV/0!	24.8589		0	0	1	0	0	0	0	1	0	0	0
Semaphorin-4B	Q9NPR2	SEMA4B	5	1.22463	0.292344	n. def.	n. def.	25.0318	n. def.	n. def.	n. def.	n. def.	n. def.	n. def.	24.6538	n. def.	25.59	25.5855	25.4672	25.0318	25.3241		0	0	1	0	0	0	0	1	0	0	0
Neurogenic locus notch homolog protein 1;Notch 1 extracellular truncation;Notch 1 intracellular domain	P46531	NOTCH1	3	1.0377	0.0533902	n. def.	n. def.	n. def.	24.9932	n. def.	n. def.	n. def.	n. def.	24.4629	24.6179	24.6167	25.2552	25.7499	25.5768	24.9932	25.0466		0	1	1	0	0	0	0	1	0	0	0
Neurogenic locus notch homolog protein 2;Notch 2 extracellular truncation;Notch 2 intracellular domain	Q04721	NOTCH2	5	0.926588	-0.11	n. def.	n. def.	n. def.	25.7747	n. def.	n. def.	n. def.	n. def.	25.723	25.6136	25.946	25.5376	25.5114	25.6562	25.7747	25.6646		1	1	1	0	0	0	0	1	0	0	0
Integrin beta-1	P05556	ITGB1	5	0.816175	-0.293049	n. def.	n. def.	25.0571	n. def.	n. def.	n. def.	n. def.	n. def.	24.1872	n. def.	24.8567	25.2483	n. def.	n. def.	25.0571	24.7641		0	0	1	0	0	0	0	1	0	0	0
Tyrosine-protein kinase receptor Tie-1	P35590	TIE1	4	0.40626	-1.29952	n. def.	n. def.	26.0978	24.7865	n. def.	24.4725	n. def.	n. def.	n. def.	23.8194	n. def.	n. def.	n. def.	n. def.	25.1189	23.8194		0	0	1	0	0	0	0	1	0	0	0
Extracellular matrix protein FRAS1	Q86XX4	FRAS1	16	0.336979	-1.56927	n. def.	n. def.	n. def.	n. def.	n. def.	25.2336	25.9419	25.1176	23.8617	n. def.	n. def.	n. def.	n. def.	n. def.	25.431	23.8617		0	0	1	0	0	0	0	1	0	0	0
Gamma-aminobutyric acid receptor-associated protein;Gamma-aminobutyric acid receptor-associated protein-like 1	O95166;Q9H0R8	GABARAP;GABARAPL1	4	n. def.	n. def.	n. def.	n. def.	n. def.	n. def.	n. def.	n. def.	n. def.	n. def.	25.274	25.5309	25.5887	n. def.	n. def.	n. def.	#DIV/0!	25.4646		1	0	1	0	0	0	0	0	0	0	1
STAM-binding protein	O95630	STAMBP	5	n. def.	n. def.	n. def.	n. def.	n. def.	n. def.	n. def.	n. def.	n. def.	n. def.	24.4868	24.5945	24.1379	n. def.	n. def.	n. def.	#DIV/0!	24.4064		1	1	1	0	0	0	0	0	0	0	1
Oxysterol-binding protein 1	P22059;Q969R2	OSBP	7	n. def.	n. def.	n. def.	n. def.	n. def.	n. def.	n. def.	n. def.	n. def.	n. def.	25.0822	24.8537	24.974	n. def.	n. def.	n. def.	#DIV/0!	24.97		1	0	1	0	0	0	0	0	0	0	1
Apoptosis regulator BAX	Q07812	BAX	4	n. def.	n. def.	n. def.	n. def.	n. def.	n. def.	n. def.	26.577	25.9066	26.4279	n. def.	n. def.	n. def.	n. def.	n. def.	n. def.	26.3038	#DIV/0!		1	0	1	1	0	0	0	0	0	0	1
Interferon-induced protein with tetratricopeptide repeats 5	Q13325	IFIT5	5	n. def.	n. def.	n. def.	n. def.	n. def.	n. def.	n. def.	n. def.	n. def.	n. def.	24.3374	23.8651	23.8089	n. def.	n. def.	n. def.	#DIV/0!	24.0038		0	0	1	0	0	0	0	0	0	0	1
Filamin-C	Q14315	FLNC	26	n. def.	n. def.	n. def.	n. def.	n. def.	n. def.	n. def.	n. def.	n. def.	n. def.	25.9217	26.4599	26.2124	n. def.	n. def.	n. def.	#DIV/0!	26.198		1	0	1	0	0	0	0	0	0	0	1
Protein transport protein Sec23B	Q15437	SEC23B	6	n. def.	n. def.	n. def.	n. def.	n. def.	n. def.	n. def.	n. def.	n. def.	n. def.	24.0736	24.6427	23.9708	n. def.	n. def.	n. def.	#DIV/0!	24.229		0	0	1	0	0	0	0	0	0	0	1
Sorting nexin-6;Sorting nexin-6, N-terminally processed	Q9UNH7	SNX6	3	n. def.	n. def.	n. def.	n. def.	n. def.	n. def.	n. def.	25.1788	25.2708	25.0224	n. def.	n. def.	n. def.	n. def.	n. def.	n. def.	25.1573	#DIV/0!		1	1	1	0	0	0	0	0	0	0	1
Proteasome maturation protein	Q9Y244	POMP	4	n. def.	n. def.	n. def.	n. def.	n. def.	n. def.	n. def.	n. def.	n. def.	n. def.	24.7547	24.7228	24.2965	n. def.	n. def.	n. def.	#DIV/0!	24.5913		1	1	1	0	0	0	0	0	0	0	1
Sorting nexin-5	Q9Y5X3	SNX5	6	n. def.	n. def.	n. def.	n. def.	n. def.	n. def.	n. def.	n. def.	n. def.	n. def.	24.045	24.1811	24.5442	n. def.	n. def.	n. def.	#DIV/0!	24.2568		1	0	1	0	0	0	0	0	0	0	1
Calpain-1 catalytic subunit	P07384	CAPN1	6	1.55189	0.634024	n. def.	n. def.	n. def.	n. def.	n. def.	n. def.	n. def.	24.8147	25.235	25.6352	25.4758	n. def.	n. def.	n. def.	24.8147	25.4487		1	0	1	0	0	0	0	0	0	0	1
Gephyrin;Molybdopterin adenylyltransferase;Molybdopterin molybdenumtransferase	Q9NQX3	GPHN	6	1.28245	0.358903	n. def.	n. def.	n. def.	n. def.	n. def.	24.6136	24.4286	25.1013	25.0734	n. def.	n. def.	n. def.	n. def.	n. def.	24.7145	25.0734		1	0	1	0	0	0	0	0	0	0	1
ATP-dependent RNA helicase DDX3X;ATP-dependent RNA helicase DDX3Y	O00571;O15523	DDX3X;DDX3Y	6	1.18703	0.247352	n. def.	n. def.	n. def.	n. def.	n. def.	24.6582	24.4919	24.2631	n. def.	n. def.	24.7184	n. def.	n. def.	n. def.	24.4711	24.7184		1	1	1	1	0	0	0	0	0	0	1
Mitochondrial import inner membrane translocase subunit Tim8 A	O60220	TIMM8A	4	1.08902	0.123029	n. def.	n. def.	n. def.	n. def.	n. def.	26.5773	n. def.	n. def.	27.0436	26.1429	26.9144	n. def.	n. def.	n. def.	26.5773	26.7003		0	0	1	1	0	0	0	0	0	0	1
Coronin-7	P57737	CORO7	4	0.95106	-0.0723915	n. def.	n. def.	n. def.	n. def.	n. def.	n. def.	n. def.	24.6043	24.3194	24.5314	24.745	n. def.	n. def.	n. def.	24.6043	24.5319		1	0	1	0	0	0	0	0	0	0	1
MARCKS-related protein	P49006	MARCKSL1	3	0.853355	-0.228783	n. def.	n. def.	n. def.	n. def.	26.4651	26.5225	26.4381	26.7209	n. def.	26.3079	n. def.	n. def.	n. def.	n. def.	26.5366	26.3079		1	0	1	0	0	0	0	0	0	0	1
Ras-related protein Rab-35	Q15286	RAB35	5	0.827996	-0.272304	n. def.	n. def.	n. def.	n. def.	n. def.	24.842	n. def.	n. def.	24.3655	24.8176	24.5259	n. def.	n. def.	n. def.	24.842	24.5697		0	0	1	0	0	0	0	0	0	0	1
Ubiquilin-2	Q9UHD9	UBQLN2	7	0.767417	-0.381917	n. def.	n. def.	n. def.	n. def.	n. def.	25.8559	25.2288	25.5478	25.1623	n. def.	n. def.	n. def.	n. def.	n. def.	25.5442	25.1623		1	1	1	0	0	0	0	0	0	0	1
cAMP-dependent protein kinase type I-alpha regulatory subunit;cAMP-dependent protein kinase type I-alpha regulatory subunit, N-terminally processed	P10644	PRKAR1A	5	0.763787	-0.388758	n. def.	n. def.	n. def.	n. def.	n. def.	25.6408	n. def.	n. def.	25.122	25.2434	25.3909	n. def.	n. def.	n. def.	25.6408	25.2521		0	0	1	0	0	0	0	0	0	0	1
Endophilin-A2	Q99961;Q99962	SH3GL1	4	0.703613	-0.507146	n. def.	n. def.	n. def.	n. def.	n. def.	25.4111	n. def.	n. def.	24.9985	24.8396	24.8738	n. def.	n. def.	n. def.	25.4111	24.904		1	0	1	0	0	0	0	0	0	0	1
Mitochondrial import receptor subunit TOM34	Q15785	TOMM34	10	0.38958	-1.36001	n. def.	n. def.	n. def.	n. def.	n. def.	26.1101	n. def.	n. def.	24.7664	25.5678	23.9159	n. def.	n. def.	n. def.	26.1101	24.7501		1	0	1	1	0	0	0	0	0	0	1
Lipolysis-stimulated lipoprotein receptor	Q86X29	LSR	3	0.37749	-1.40549	n. def.	n. def.	23.4964	24.9736	23.7803	22.0046	22.3754	n. def.	n. def.	21.9206	n. def.	n. def.	n. def.	n. def.	23.3261	21.9206		0	0	1	0	0	0	0	0	0	0	1
Xylulose kinase	O75191	XYLB	7	n. def.	n. def.	n. def.	n. def.	n. def.	n. def.	n. def.	n. def.	n. def.	n. def.	24.9367	25.0684	24.8939	n. def.	n. def.	n. def.	#DIV/0!	24.9663		0	0	0	0	0	1	0	0	0	0	0
Ribonuclease P protein subunit p40	O75818	RPP40	2	n. def.	n. def.	n. def.	n. def.	n. def.	n. def.	n. def.	n. def.	n. def.	n. def.	24.6013	24.5417	24.4401	n. def.	n. def.	n. def.	#DIV/0!	24.5277		0	1	0	0	0	0	0	0	0	0	0
E3 ubiquitin-protein ligase ARIH2	O95376	ARIH2	9	n. def.	n. def.	n. def.	n. def.	n. def.	n. def.	n. def.	n. def.	n. def.	n. def.	24.9769	25.301	25.1826	n. def.	n. def.	n. def.	#DIV/0!	25.1535		1	1	0	0	0	0	0	0	0	0	0
N-acetylserotonin O-methyltransferase-like protein	O95671	ASMTL	3	n. def.	n. def.	n. def.	n. def.	n. def.	n. def.	n. def.	n. def.	n. def.	n. def.	24.7572	24.6955	24.8675	n. def.	n. def.	n. def.	#DIV/0!	24.7734		0	0	0	0	0	1	0	0	0	0	0
N(G),N(G)-dimethylarginine dimethylaminohydrolase 2	O95865	DDAH2	4	n. def.	n. def.	n. def.	n. def.	n. def.	n. def.	n. def.	n. def.	n. def.	n. def.	25.2927	25.3351	25.5114	n. def.	n. def.	n. def.	#DIV/0!	25.3797		1	0	0	1	0	0	0	0	0	0	0
Neurofilament medium polypeptide	P07197;Q16352	NEFM	9	n. def.	n. def.	n. def.	n. def.	n. def.	n. def.	n. def.	n. def.	n. def.	n. def.	24.3247	23.9704	24.5824	n. def.	n. def.	n. def.	#DIV/0!	24.2925		0	0	0	0	0	1	0	0	0	0	0
Ribosyldihydronicotinamide dehydrogenase [quinone]	P16083	NQO2	5	n. def.	n. def.	n. def.	n. def.	n. def.	n. def.	n. def.	n. def.	n. def.	n. def.	26.6891	26.5338	26.2558	n. def.	n. def.	n. def.	#DIV/0!	26.4929		1	0	0	0	0	0	0	0	0	0	0
Deoxycytidine kinase	P27707	DCK	3	n. def.	n. def.	n. def.	n. def.	n. def.	n. def.	n. def.	n. def.	n. def.	n. def.	24.5232	23.3947	23.665	n. def.	n. def.	n. def.	#DIV/0!	23.861		0	1	0	0	0	0	0	0	0	0	0
Eukaryotic translation initiation factor 2D	P41214	EIF2D	7	n. def.	n. def.	n. def.	n. def.	n. def.	n. def.	n. def.	n. def.	n. def.	n. def.	25.7855	25.6666	25.4303	n. def.	n. def.	n. def.	#DIV/0!	25.6275		1	0	0	0	0	0	0	0	0	0	0
60S ribosomal protein L28	P46779	RPL28	4	n. def.	n. def.	n. def.	n. def.	n. def.	n. def.	n. def.	25.3691	25.3794	25.5116	n. def.	n. def.	n. def.	n. def.	n. def.	n. def.	25.42	#DIV/0!		0	0	0	0	0	1	0	0	0	0	0
DNA primase large subunit	P49643	PRIM2	3	n. def.	n. def.	n. def.	n. def.	n. def.	n. def.	n. def.	23.9326	23.5157	23.7561	n. def.	n. def.	n. def.	n. def.	n. def.	n. def.	23.7348	#DIV/0!		0	0	0	0	0	1	0	0	0	0	0
Sulfotransferase 1A1;Sulfotransferase 1A2	P50225;P50226;P0DMN0;P0DMM9	SULT1A1;SULT1A2	6	n. def.	n. def.	n. def.	n. def.	n. def.	n. def.	n. def.	n. def.	n. def.	n. def.	24.9387	25.5223	25.5092	n. def.	n. def.	n. def.	#DIV/0!	25.3234		1	0	0	0	0	0	0	0	0	0	0
Bis(5-nucleosyl)-tetraphosphatase [asymmetrical]	P50583	NUDT2	3	n. def.	n. def.	n. def.	n. def.	n. def.	n. def.	n. def.	n. def.	n. def.	n. def.	24.9642	25.9898	25.5558	n. def.	n. def.	n. def.	#DIV/0!	25.5033		0	0	0	0	0	1	0	0	0	0	0
Thiopurine S-methyltransferase	P51580	TPMT	4	n. def.	n. def.	n. def.	n. def.	n. def.	n. def.	n. def.	n. def.	n. def.	n. def.	25.3999	25.0283	25.0736	n. def.	n. def.	n. def.	#DIV/0!	25.1673		1	0	0	0	0	0	0	0	0	0	0
Rap1 GTPase-GDP dissociation stimulator 1	P52306	RAP1GDS1	8	n. def.	n. def.	n. def.	n. def.	n. def.	n. def.	n. def.	n. def.	n. def.	n. def.	25.8028	25.8431	25.879	n. def.	n. def.	n. def.	#DIV/0!	25.8416		0	0	0	0	0	1	0	0	0	0	0
Diphosphomevalonate decarboxylase	P53602	MVD	6	n. def.	n. def.	n. def.	n. def.	n. def.	n. def.	n. def.	n. def.	n. def.	n. def.	25.187	25.1543	24.5802	n. def.	n. def.	n. def.	#DIV/0!	24.9738		0	0	0	0	0	1	0	0	0	0	0
Cellular nucleic acid-binding protein	P62633	CNBP	5	n. def.	n. def.	n. def.	n. def.	n. def.	n. def.	n. def.	n. def.	n. def.	n. def.	26.7341	26.7087	27.7513	26.1195	n. def.	n. def.	#DIV/0!	26.8284		1	0	0	0	0	0	0	0	0	0	0
40S ribosomal protein S15	P62841	RPS15	4	n. def.	n. def.	n. def.	n. def.	n. def.	n. def.	n. def.	24.4858	24.925	24.9348	n. def.	n. def.	n. def.	n. def.	n. def.	n. def.	24.7818	#DIV/0!		0	0	0	0	0	1	0	0	0	0	0
40S ribosomal protein S24	P62847	RPS24	2	n. def.	n. def.	n. def.	n. def.	n. def.	n. def.	n. def.	n. def.	n. def.	n. def.	24.2869	24.5949	24.2794	n. def.	n. def.	n. def.	#DIV/0!	24.3871		0	0	0	0	0	1	0	0	0	0	0
Sushi repeat-containing protein SRPX	P78539	SRPX	3	n. def.	n. def.	n. def.	n. def.	24.6895	n. def.	n. def.	23.7284	25.609	n. def.	n. def.	n. def.	n. def.	n. def.	n. def.	n. def.	24.6756	#DIV/0!		0	0	0	0	0	1	0	0	0	0	0
Exosome complex component RRP45	Q06265	EXOSC9	5	n. def.	n. def.	n. def.	n. def.	n. def.	n. def.	n. def.	n. def.	n. def.	n. def.	25.0471	25.1693	25.3671	n. def.	n. def.	n. def.	#DIV/0!	25.1945		1	1	0	0	0	0	0	0	0	0	0
Pseudouridine-5-phosphatase	Q08623	HDHD1	3	n. def.	n. def.	n. def.	n. def.	n. def.	n. def.	n. def.	n. def.	n. def.	n. def.	25.2541	25.252	25.2034	n. def.	n. def.	n. def.	#DIV/0!	25.2365		0	0	0	0	0	1	0	0	0	0	0
Cold-inducible RNA-binding protein	Q14011	CIRBP	4	n. def.	n. def.	n. def.	n. def.	n. def.	n. def.	n. def.	n. def.	n. def.	n. def.	24.9958	25.0225	25.3535	n. def.	n. def.	n. def.	#DIV/0!	25.1239		1	1	0	0	0	0	0	0	0	0	0
Guanidinoacetate N-methyltransferase	Q14353	GAMT	7	n. def.	n. def.	n. def.	n. def.	n. def.	n. def.	n. def.	n. def.	n. def.	n. def.	25.6725	25.6182	26.0409	n. def.	n. def.	n. def.	#DIV/0!	25.7772		0	0	0	0	0	1	0	0	0	0	0
Caprin-1	Q14444	CAPRIN1	5	n. def.	n. def.	n. def.	n. def.	n. def.	n. def.	n. def.	n. def.	n. def.	n. def.	25.0931	26.0471	25.7455	n. def.	n. def.	n. def.	#DIV/0!	25.6285		1	0	0	0	0	0	0	0	0	0	0
Phosphomevalonate kinase	Q15126;REV__Q6ZN84	PMVK	5	n. def.	n. def.	n. def.	n. def.	n. def.	n. def.	n. def.	n. def.	n. def.	n. def.	24.9445	24.9856	24.99	n. def.	n. def.	n. def.	#DIV/0!	24.9734		0	0	0	0	0	1	0	0	0	0	0
Tubulin beta-8 chain	Q3ZCM7	TUBB8	10	n. def.	n. def.	n. def.	n. def.	n. def.	n. def.	n. def.	n. def.	n. def.	n. def.	26.5033	27.5393	27.6017	n. def.	26.8807	n. def.	#DIV/0!	27.1312		1	0	0	0	0	0	0	0	0	0	0
UPF0553 protein C9orf64	Q5T6V5	C9orf64	12	n. def.	n. def.	n. def.	n. def.	n. def.	n. def.	n. def.	n. def.	n. def.	n. def.	28.0154	28.186	26.7487	n. def.	23.2794	n. def.	#DIV/0!	26.5574		0	0	0	0	0	1	0	0	0	0	0
DnaJ homolog subfamily C member 10	Q8IXB1	DNAJC10	2	n. def.	n. def.	n. def.	n. def.	n. def.	n. def.	n. def.	n. def.	n. def.	n. def.	23.067	23.4345	22.9386	n. def.	n. def.	n. def.	#DIV/0!	23.1467		0	0	0	0	0	1	0	0	0	0	0
Guanosine-3,5-bis(diphosphate) 3-pyrophosphohydrolase MESH1	Q8N4P3	HDDC3	4	n. def.	n. def.	n. def.	n. def.	n. def.	n. def.	n. def.	n. def.	n. def.	n. def.	24.7761	24.9526	24.7038	n. def.	n. def.	n. def.	#DIV/0!	24.8108		0	0	0	0	0	1	0	0	0	0	0
D-tyrosyl-tRNA(Tyr) deacylase 1	Q8TEA8	DTD1	4	n. def.	n. def.	n. def.	n. def.	n. def.	n. def.	n. def.	n. def.	n. def.	n. def.	25.2087	24.5827	24.5674	n. def.	n. def.	n. def.	#DIV/0!	24.7863		1	1	0	0	0	0	0	0	0	0	0
Glutaryl-CoA dehydrogenase, mitochondrial	Q92947	GCDH	4	n. def.	n. def.	n. def.	n. def.	n. def.	n. def.	n. def.	24.5095	24.0162	23.6947	n. def.	n. def.	n. def.	n. def.	n. def.	n. def.	24.0735	#DIV/0!		0	0	0	1	0	0	0	0	0	0	0
Exosome complex component RRP43	Q96B26	EXOSC8	5	n. def.	n. def.	n. def.	n. def.	n. def.	n. def.	n. def.	n. def.	n. def.	n. def.	25.1256	25.4693	24.3691	n. def.	n. def.	n. def.	#DIV/0!	24.988		1	1	0	0	0	0	0	0	0	0	0
Phosphopantothenoylcysteine decarboxylase	Q96CD2	PPCDC	2	n. def.	n. def.	n. def.	n. def.	n. def.	n. def.	n. def.	n. def.	n. def.	n. def.	24.3504	23.3044	23.8769	n. def.	n. def.	n. def.	#DIV/0!	23.8439		0	0	0	0	0	1	0	0	0	0	0
Mannose-1-phosphate guanyltransferase alpha	Q96IJ6	GMPPA	3	n. def.	n. def.	n. def.	n. def.	n. def.	n. def.	n. def.	n. def.	n. def.	n. def.	24.7276	25.3018	24.3277	n. def.	n. def.	n. def.	#DIV/0!	24.7857		1	0	0	0	0	0	0	0	0	0	0
Transcription factor BTF3 homolog 4	Q96K17	BTF3L4	6	n. def.	n. def.	n. def.	n. def.	n. def.	26.3122	26.0177	26.8247	n. def.	26.153	n. def.	n. def.	n. def.	n. def.	n. def.	n. def.	26.3269	#DIV/0!		0	0	0	0	0	1	0	0	0	0	0
Regulation of nuclear pre-mRNA domain-containing protein 1A	Q96P16	RPRD1A	6	n. def.	n. def.	n. def.	n. def.	n. def.	n. def.	n. def.	n. def.	n. def.	n. def.	24.7139	24.5654	24.3156	n. def.	n. def.	n. def.	#DIV/0!	24.5316		0	0	0	0	0	1	0	0	0	0	0
CCA tRNA nucleotidyltransferase 1, mitochondrial	Q96Q11	TRNT1	6	n. def.	n. def.	n. def.	n. def.	n. def.	n. def.	n. def.	24.6906	23.6312	24.3542	n. def.	n. def.	n. def.	n. def.	n. def.	n. def.	24.2253	#DIV/0!		0	0	0	1	0	0	0	0	0	0	0
Uncharacterized protein C1orf50	Q9BV19	C1orf50	1	n. def.	n. def.	n. def.	n. def.	n. def.	n. def.	n. def.	23.1822	22.3515	22.687	n. def.	n. def.	n. def.	n. def.	n. def.	n. def.	22.7402	#DIV/0!		0	0	0	0	0	1	0	0	0	0	0
Ubiquitin-like modifier-activating enzyme 5	Q9GZZ9	UBA5	6	n. def.	n. def.	n. def.	n. def.	n. def.	n. def.	n. def.	n. def.	n. def.	n. def.	26.1536	25.9871	25.8952	n. def.	n. def.	n. def.	#DIV/0!	26.012		1	1	0	0	0	0	0	0	0	0	0
GTP-binding protein SAR1a	Q9NR31	SAR1A	3	n. def.	n. def.	n. def.	n. def.	n. def.	n. def.	n. def.	n. def.	n. def.	n. def.	23.5229	23.6763	24.189	n. def.	n. def.	n. def.	#DIV/0!	23.796		0	0	0	0	0	1	0	0	0	0	0
ADP-ribosylation factor-like protein 2-binding protein	Q9Y2Y0	ARL2BP	3	n. def.	n. def.	n. def.	n. def.	n. def.	n. def.	n. def.	n. def.	n. def.	n. def.	24.2958	24.0979	24.7789	n. def.	n. def.	n. def.	#DIV/0!	24.3909		1	1	0	1	0	0	0	0	0	0	0
EKC/KEOPS complex subunit TPRKB	Q9Y3C4	TPRKB	3	n. def.	n. def.	n. def.	n. def.	n. def.	n. def.	n. def.	n. def.	n. def.	n. def.	23.4916	24.0964	23.5259	n. def.	n. def.	n. def.	#DIV/0!	23.7046		1	1	0	0	0	0	0	0	0	0	0
tRNA pseudouridine synthase A, mitochondrial	Q9Y606	PUS1	7	n. def.	n. def.	n. def.	n. def.	n. def.	n. def.	n. def.	n. def.	n. def.	n. def.	24.7713	24.9812	24.6608	n. def.	n. def.	n. def.	#DIV/0!	24.8045		0	1	0	1	0	0	0	0	0	0	0
Kynurenine--oxoglutarate transaminase 1	Q16773;Q96M89	CCBL1	7	3.75237	1.9078	n. def.	n. def.	n. def.	n. def.	n. def.	24.4321	n. def.	n. def.	26.3714	26.9216	25.7267	n. def.	n. def.	n. def.	24.4321	26.3399		1	0	0	0	0	0	0	0	0	0	0
Peptidyl-prolyl cis-trans isomerase-like 1	Q9Y3C6	PPIL1	5	3.09762	1.63116	n. def.	n. def.	n. def.	n. def.	n. def.	24.5001	n. def.	n. def.	25.9301	26.5037	25.96	n. def.	n. def.	n. def.	24.5001	26.1312		0	0	0	0	0	1	0	0	0	0	0
Ubiquitin-conjugating enzyme E2 D2;Ubiquitin-conjugating enzyme E2 D3	P62837;P61077;Q9Y2X8	UBE2D2;UBE2D3	3	3.04638	1.6071	n. def.	n. def.	n. def.	n. def.	25.6928	n. def.	n. def.	n. def.	27.6033	27.6254	28.168	25.8027	n. def.	n. def.	25.6928	27.2998		0	0	0	0	0	1	0	0	0	0	0
Nitrilase homolog 1	Q86X76	NIT1	7	2.31805	1.21291	n. def.	n. def.	n. def.	n. def.	n. def.	25.0403	n. def.	n. def.	26.365	26.8032	25.5913	n. def.	n. def.	n. def.	25.0403	26.2532		1	0	0	1	0	0	0	0	0	0	0
Acylphosphatase-1	P07311	ACYP1	3	2.26855	1.18177	n. def.	n. def.	n. def.	n. def.	n. def.	23.8046	n. def.	n. def.	25.0141	24.7979	25.147	n. def.	n. def.	n. def.	23.8046	24.9864		0	0	0	0	0	1	0	0	0	0	0
Eukaryotic translation initiation factor 4 gamma 2	P78344	EIF4G2	8	1.87159	0.904268	n. def.	n. def.	n. def.	n. def.	n. def.	24.6047	n. def.	n. def.	25.5725	25.4024	25.552	n. def.	n. def.	n. def.	24.6047	25.5089		0	0	0	0	0	1	0	0	0	0	0
Pirin	O00625	PIR	6	1.84337	0.882342	n. def.	n. def.	n. def.	n. def.	n. def.	24.0608	n. def.	n. def.	24.7549	25.0633	24.839	n. def.	25.4916	24.5668	24.0608	24.9431		1	1	0	0	0	0	0	0	0	0	0
Mitogen-activated protein kinase 14	Q16539	MAPK14	10	1.82453	0.867526	n. def.	n. def.	n. def.	n. def.	n. def.	24.9257	n. def.	n. def.	25.95	25.7669	25.6629	n. def.	n. def.	n. def.	24.9257	25.7933		1	1	0	0	0	0	0	0	0	0	0
Gem-associated protein 5	Q8TEQ6	GEMIN5	10	1.49975	0.584722	n. def.	n. def.	n. def.	n. def.	n. def.	24.5727	n. def.	n. def.	25.0925	25.1965	25.1833	n. def.	n. def.	n. def.	24.5727	25.1574		1	1	0	0	0	0	0	0	0	0	0
Cullin-5	Q93034	CUL5	9	1.44046	0.526534	n. def.	n. def.	n. def.	n. def.	n. def.	24.2903	n. def.	n. def.	24.9806	24.7091	24.7609	n. def.	n. def.	n. def.	24.2903	24.8168		0	0	0	0	0	1	0	0	0	0	0
Aldose 1-epimerase	Q96C23	GALM	8	1.41941	0.505293	n. def.	n. def.	n. def.	n. def.	n. def.	25.6882	n. def.	n. def.	26.0636	26.5161	26.0008	n. def.	n. def.	n. def.	25.6882	26.1935		1	0	0	0	0	0	0	0	0	0	0
Glomulin	Q92990	GLMN	6	1.39917	0.484576	n. def.	n. def.	n. def.	n. def.	n. def.	25.2036	24.3048	24.5283	n. def.	25.1635	n. def.	n. def.	n. def.	n. def.	24.6789	25.1635		0	0	0	0	0	1	0	0	0	0	0
Ubiquitin carboxyl-terminal hydrolase 10	Q14694	USP10	6	1.36085	0.444507	n. def.	n. def.	n. def.	n. def.	n. def.	24.6362	n. def.	n. def.	24.8686	25.291	25.0826	n. def.	n. def.	n. def.	24.6362	25.0807		1	1	0	0	0	0	0	0	0	0	0
U4/U6 small nuclear ribonucleoprotein Prp4	O43172	PRPF4	7	1.35628	0.43966	n. def.	n. def.	n. def.	n. def.	n. def.	24.4921	n. def.	n. def.	24.8899	24.5051	25.4003	n. def.	n. def.	n. def.	24.4921	24.9318		0	1	0	0	0	0	0	0	0	0	0
Probable cytosolic iron-sulfur protein assembly protein CIAO1	O76071	CIAO1	6	1.31616	0.396337	n. def.	n. def.	n. def.	n. def.	n. def.	25.1938	n. def.	n. def.	25.8811	25.5724	25.3169	n. def.	n. def.	n. def.	25.1938	25.5901		0	0	0	0	0	1	0	0	0	0	0
Peroxisomal multifunctional enzyme type 2;(3R)-hydroxyacyl-CoA dehydrogenase;Enoyl-CoA hydratase 2	P51659	HSD17B4	4	1.30542	0.384512	n. def.	n. def.	n. def.	n. def.	n. def.	24.2765	n. def.	n. def.	24.7951	24.3279	24.8602	n. def.	n. def.	n. def.	24.2765	24.6611		0	0	0	0	0	1	0	0	0	0	0
Arfaptin-1	P53367	ARFIP1	6	1.27819	0.354104	n. def.	n. def.	n. def.	n. def.	n. def.	24.7168	n. def.	n. def.	24.8718	25.2052	25.1356	n. def.	n. def.	n. def.	24.7168	25.0709		0	0	0	0	0	1	0	0	0	0	0
Succinyl-CoA ligase [ADP/GDP-forming] subunit alpha, mitochondrial	P53597	SUCLG1	5	1.23151	0.300433	n. def.	n. def.	n. def.	n. def.	n. def.	n. def.	n. def.	26.3662	27.2933	26.6255	26.0812	n. def.	n. def.	n. def.	26.3662	26.6666		0	0	0	1	0	0	0	0	0	0	0
Casein kinase I isoform alpha	P48729;Q8N752	CSNK1A1	5	1.21016	0.275197	n. def.	n. def.	n. def.	n. def.	n. def.	23.8002	23.5677	23.8682	n. def.	24.0206	n. def.	n. def.	n. def.	n. def.	23.7454	24.0206		1	1	0	0	0	0	0	0	0	0	0
Telomerase Cajal body protein 1	Q9BUR4	WRAP53	7	1.20392	0.267736	n. def.	n. def.	n. def.	n. def.	n. def.	n. def.	n. def.	24.7331	25.1627	25.0713	24.7687	n. def.	n. def.	n. def.	24.7331	25.0009		1	1	0	0	0	0	0	0	0	0	0
Coiled-coil domain-containing protein 58	Q4VC31	CCDC58	3	1.19761	0.260164	n. def.	n. def.	n. def.	n. def.	n. def.	25.1683	n. def.	n. def.	25.7673	24.9729	25.545	n. def.	n. def.	n. def.	25.1683	25.4284		0	0	0	0	0	1	0	0	0	0	0
Trafficking protein particle complex subunit 4	Q9Y296	TRAPPC4	3	1.1953	0.257373	n. def.	n. def.	n. def.	n. def.	n. def.	23.7079	23.3635	23.6734	n. def.	23.8389	n. def.	n. def.	n. def.	n. def.	23.5816	23.8389		0	0	0	0	0	1	0	0	0	0	0
Retinal dehydrogenase 2	O94788;P47895	ALDH1A2	13	1.1828	0.242203	n. def.	n. def.	n. def.	n. def.	n. def.	25.5627	n. def.	n. def.	25.5168	26.2044	25.6934	n. def.	n. def.	n. def.	25.5627	25.8049		1	0	0	0	0	0	0	0	0	0	0
Heme-binding protein 1	Q9NRV9	HEBP1	3	1.17279	0.229939	n. def.	n. def.	n. def.	n. def.	n. def.	23.6745	n. def.	n. def.	23.2961	24.5959	23.8214	n. def.	n. def.	n. def.	23.6745	23.9045		1	0	0	0	0	0	0	0	0	0	0
Ubiquitin-like modifier-activating enzyme ATG7	O95352	ATG7	4	1.17176	0.22868	n. def.	n. def.	n. def.	n. def.	n. def.	23.8384	n. def.	n. def.	24.1373	24.202	23.8618	n. def.	n. def.	n. def.	23.8384	24.067		1	0	0	0	0	0	0	0	0	0	0
Kinesin-like protein KIF11	P52732	KIF11	13	1.17023	0.226789	n. def.	n. def.	n. def.	n. def.	n. def.	25.5982	n. def.	n. def.	25.8144	25.923	25.7374	n. def.	n. def.	n. def.	25.5982	25.8249		1	0	0	0	0	0	0	0	0	0	0
Geranylgeranyl transferase type-2 subunit beta	P53611	RABGGTB	3	1.16721	0.223062	n. def.	n. def.	n. def.	n. def.	n. def.	25.2323	24.7075	24.7552	n. def.	25.1214	n. def.	n. def.	n. def.	n. def.	24.8983	25.1214		0	0	0	0	0	1	0	0	0	0	0
U6 snRNA-associated Sm-like protein LSm5	Q9Y4Y9	LSM5	3	1.13089	0.177461	n. def.	n. def.	n. def.	n. def.	n. def.	26.0819	26.0513	26.2127	n. def.	26.2927	n. def.	n. def.	n. def.	n. def.	26.1153	26.2927		0	1	0	0	0	0	0	0	0	0	0
von Willebrand factor A domain-containing protein 9	Q96SY0	VWA9	4	1.10398	0.142715	n. def.	n. def.	n. def.	n. def.	n. def.	24.6839	23.6302	24.2719	n. def.	24.338	n. def.	n. def.	n. def.	n. def.	24.1953	24.338		0	0	0	0	0	1	0	0	0	0	0
Succinyl-CoA:3-ketoacid coenzyme A transferase 1, mitochondrial	P55809	OXCT1	5	1.10188	0.139961	n. def.	n. def.	n. def.	n. def.	n. def.	n. def.	n. def.	24.8489	24.8949	25.0559	25.0158	n. def.	n. def.	n. def.	24.8489	24.9889		0	0	0	1	0	0	0	0	0	0	0
Methionine aminopeptidase 1	P53582	METAP1	11	1.0923	0.127368	n. def.	n. def.	n. def.	n. def.	n. def.	n. def.	n. def.	25.8885	25.9106	26.2664	25.8705	n. def.	n. def.	n. def.	25.8885	26.0158		1	0	0	0	0	0	0	0	0	0	0
Thymidine kinase, cytosolic	P04183	TK1	3	1.02642	0.0376231	n. def.	n. def.	n. def.	n. def.	n. def.	24.4719	n. def.	n. def.	24.3782	24.8852	24.2652	n. def.	n. def.	n. def.	24.4719	24.5095		1	0	0	0	0	0	0	0	0	0	0
Serine/threonine-protein phosphatase 6 catalytic subunit;Serine/threonine-protein phosphatase 6 catalytic subunit, N-terminally processed	O00743	PPP6C	7	0.981053	-0.0275968	n. def.	n. def.	n. def.	n. def.	n. def.	n. def.	25.3455	n. def.	24.9119	25.3403	25.7016	n. def.	n. def.	n. def.	25.3455	25.3179		1	0	0	0	0	0	0	0	0	0	0
ATPase inhibitor, mitochondrial	Q9UII2	ATPIF1	2	0.977363	-0.033034	n. def.	n. def.	n. def.	n. def.	n. def.	25.0491	26.155	26.4972	n. def.	n. def.	25.8674	n. def.	n. def.	n. def.	25.9005	25.8674		0	0	0	1	0	0	0	0	0	0	0
STE20-like serine/threonine-protein kinase	Q9H2G2	SLK	9	0.962137	-0.0556863	n. def.	n. def.	n. def.	n. def.	n. def.	24.7829	24.5023	24.6811	n. def.	24.5997	n. def.	n. def.	n. def.	n. def.	24.6554	24.5997		1	0	0	0	0	0	0	0	0	0	0
Melanoma-associated antigen D2	Q9UNF1;Q12816	MAGED2	7	0.929608	-0.105306	n. def.	n. def.	n. def.	n. def.	n. def.	22.6001	n. def.	n. def.	22.5261	22.5518	22.4065	n. def.	n. def.	n. def.	22.6001	22.4948		0	0	0	0	0	1	0	0	0	0	0
Ras GTPase-activating protein-binding protein 2	Q9UN86	G3BP2	10	0.917923	-0.123554	n. def.	n. def.	n. def.	n. def.	n. def.	25.5026	n. def.	n. def.	25.7431	24.9387	25.4553	n. def.	n. def.	n. def.	25.5026	25.379		1	0	0	0	0	0	0	0	0	0	0
Small nuclear ribonucleoprotein E	P62304	SNRPE	3	0.910904	-0.13463	n. def.	n. def.	25.3655	n. def.	25.6602	25.9599	n. def.	n. def.	n. def.	25.5272	n. def.	n. def.	n. def.	n. def.	25.6619	25.5272		1	1	0	0	0	0	0	0	0	0	0
Copper chaperone for superoxide dismutase	O14618	CCS	5	0.908244	-0.138849	n. def.	n. def.	n. def.	n. def.	n. def.	25.097	n. def.	n. def.	24.94	24.7135	25.2209	n. def.	n. def.	n. def.	25.097	24.9581		1	0	0	0	0	0	0	0	0	0	0
Aminoacylase-1	Q03154	ACY1	8	0.883825	-0.178168	n. def.	n. def.	n. def.	n. def.	n. def.	25.9047	n. def.	n. def.	25.8285	25.7842	25.5668	n. def.	n. def.	n. def.	25.9047	25.7265		1	0	0	0	0	0	0	0	0	0	0
PHD finger protein 6	Q8IWS0	PHF6	8	0.874662	-0.193202	n. def.	n. def.	n. def.	n. def.	n. def.	25.3458	n. def.	n. def.	24.7004	25.7484	25.009	n. def.	n. def.	n. def.	25.3458	25.1526		0	1	0	0	0	0	0	0	0	0	0
Caspase-7;Caspase-7 subunit p20;Caspase-7 subunit p11	P55210	CASP7	4	0.864412	-0.210209	n. def.	n. def.	n. def.	n. def.	n. def.	25.2629	n. def.	n. def.	25.0359	25.2139	24.9082	n. def.	n. def.	n. def.	25.2629	25.0527		1	0	0	0	0	0	0	0	0	0	0
THO complex subunit 5 homolog	Q13769	THOC5	2	0.837601	-0.255664	n. def.	n. def.	n. def.	n. def.	n. def.	24.2413	23.5185	23.7944	23.5957	n. def.	n. def.	n. def.	n. def.	n. def.	23.8514	23.5957		1	1	0	0	0	0	0	0	0	0	0
Di-N-acetylchitobiase	Q01459	CTBS	4	0.835417	-0.259431	n. def.	n. def.	n. def.	25.1625	n. def.	n. def.	n. def.	n. def.	n. def.	23.9476	n. def.	n. def.	25.3866	25.3751	25.1625	24.9031		0	0	0	0	0	1	0	0	0	0	0
Core-binding factor subunit beta	Q13951	CBFB	4	0.823042	-0.280962	n. def.	n. def.	n. def.	n. def.	n. def.	25.1556	n. def.	n. def.	25.33	25.2813	25.1536	n. def.	n. def.	23.7335	25.1556	24.8746		0	1	0	0	0	0	0	0	0	0	0
DNA polymerase alpha subunit B	Q14181	POLA2	2	0.774826	-0.368055	n. def.	n. def.	n. def.	n. def.	n. def.	24.9703	24.6436	25.0449	24.5182	n. def.	n. def.	n. def.	n. def.	n. def.	24.8863	24.5182		0	1	0	0	0	0	0	0	0	0	0
Actin-related protein 2/3 complex subunit 1A	Q92747	ARPC1A	11	0.767986	-0.380849	n. def.	n. def.	n. def.	n. def.	n. def.	26.6798	n. def.	n. def.	25.9151	26.7577	26.2239	n. def.	n. def.	n. def.	26.6798	26.2989		1	0	0	0	0	0	0	0	0	0	0
Eukaryotic translation initiation factor 3 subunit D	O15371	EIF3D	5	0.753616	-0.408099	n. def.	n. def.	n. def.	n. def.	n. def.	24.1232	n. def.	n. def.	23.5923	24.0641	23.489	n. def.	n. def.	n. def.	24.1232	23.7151		1	0	0	0	0	0	0	0	0	0	0
Serine/threonine-protein phosphatase 2A 56 kDa regulatory subunit delta isoform	Q14738	PPP2R5D	5	0.73185	-0.45038	n. def.	n. def.	n. def.	n. def.	n. def.	24.7007	23.7745	23.761	n. def.	23.6283	n. def.	n. def.	n. def.	n. def.	24.0787	23.6283		1	1	0	0	0	0	0	0	0	0	0
DNA primase small subunit	P49642	PRIM1	2	0.730291	-0.453456	n. def.	n. def.	n. def.	n. def.	n. def.	25.407	25.339	25.3054	24.897	n. def.	n. def.	n. def.	n. def.	n. def.	25.3505	24.897		0	0	0	0	0	1	0	0	0	0	0
ATP-binding cassette sub-family F member 1	Q8NE71	ABCF1	10	0.700071	-0.514426	n. def.	n. def.	n. def.	n. def.	n. def.	25.9746	25.0402	25.6596	n. def.	25.0437	n. def.	n. def.	n. def.	n. def.	25.5582	25.0437		1	1	0	0	0	0	0	0	0	0	0
Methylmalonyl-CoA mutase, mitochondrial	P22033	MUT	2	0.685759	-0.544226	n. def.	n. def.	n. def.	n. def.	n. def.	23.9831	23.9176	24.0724	23.4468	n. def.	n. def.	n. def.	n. def.	n. def.	23.9911	23.4468		0	0	0	1	0	0	0	0	0	0	0
RILP-like protein 1	Q5EBL4	RILPL1	2	0.681493	-0.553229	n. def.	n. def.	n. def.	n. def.	n. def.	23.4359	23.2425	23.8672	n. def.	22.962	n. def.	n. def.	n. def.	n. def.	23.5152	22.962		1	0	0	0	0	0	0	0	0	0	0
BRISC complex subunit Abro1	Q15018	FAM175B	2	0.650921	-0.619445	n. def.	n. def.	n. def.	n. def.	24.1327	n. def.	n. def.	n. def.	23.5863	23.6483	23.3049	n. def.	n. def.	n. def.	24.1327	23.5132		1	1	0	0	0	0	0	0	0	0	0
Endothelial differentiation-related factor 1	O60869	EDF1	4	0.632927	-0.659889	n. def.	n. def.	n. def.	n. def.	n. def.	n. def.	n. def.	26.5251	25.5831	26.2301	25.7825	n. def.	n. def.	n. def.	26.5251	25.8652		1	1	0	0	0	0	0	0	0	0	0
Acyl carrier protein, mitochondrial	O14561	NDUFAB1	4	0.603977	-0.727435	n. def.	n. def.	n. def.	n. def.	n. def.	27.7669	n. def.	n. def.	26.7659	27.3197	27.0328	n. def.	n. def.	n. def.	27.7669	27.0394		0	0	0	1	0	0	0	0	0	0	0
Ubiquitin carboxyl-terminal hydrolase 11	P51784	USP11	6	0.599208	-0.738871	n. def.	n. def.	n. def.	n. def.	n. def.	25.4406	23.8885	24.8668	23.9931	n. def.	n. def.	n. def.	n. def.	n. def.	24.732	23.9931		1	1	0	0	0	0	0	0	0	0	0
Replication factor C subunit 2	P35250	RFC2	5	0.575701	-0.796609	n. def.	n. def.	n. def.	n. def.	n. def.	25.1496	n. def.	n. def.	24.2346	24.4939	24.3305	n. def.	n. def.	n. def.	25.1496	24.353		0	1	0	0	0	0	0	0	0	0	0
Replication factor C subunit 5	P40937	RFC5	3	0.574372	-0.799943	n. def.	n. def.	n. def.	n. def.	n. def.	24.6824	n. def.	n. def.	23.7185	24.241	23.6881	n. def.	n. def.	n. def.	24.6824	23.8825		0	1	0	0	0	0	0	0	0	0	0
Heat shock factor-binding protein 1	O75506	HSBP1	3	0.551145	-0.859495	n. def.	n. def.	n. def.	n. def.	n. def.	26.3767	n. def.	n. def.	25.1407	25.8941	25.5169	n. def.	n. def.	n. def.	26.3767	25.5172		0	1	0	0	0	0	0	0	0	0	0
Heat shock 70 kDa protein 14	Q0VDF9	HSPA14	12	0.511094	-0.968341	n. def.	n. def.	n. def.	n. def.	n. def.	26.4685	n. def.	n. def.	25.4294	25.9114	25.1597	n. def.	n. def.	n. def.	26.4685	25.5002		1	0	0	0	0	0	0	0	0	0	0
Prostaglandin reductase 1	Q14914	PTGR1	5	0.493368	-1.01926	n. def.	n. def.	n. def.	n. def.	n. def.	26.256	25.668	25.5811	n. def.	n. def.	24.8158	n. def.	n. def.	n. def.	25.835	24.8158		1	0	0	0	0	0	0	0	0	0	0
[truncated: 4 more rows]

## Sheet: HEK + RAP
Quantified proteins of the secretome of TIMP3-expressing cells data set filtered according the following criteria: -no contaminant according the contaminants file in Andromeda - at least 2 unique peptides			Number of identified unique peptides per protein group	LFQ ratio of RAP-treated HEK cells and controls of all 6 biological replicates (see column G-R)	Difference between the mean of LFQ values of RAP-treated HEK cells and controls of all 6 biological replicates (see column G-R)	p-value of two-sample T-test on log2 LFQ values between RAP-treated HEK cells and controls (6 biological replicates)	Minus log10 transformed p-value of two-sample T-test on log2 LFQ values between RAP-treated HEK cells and controls (6 biological replicates)	Log2 transformed LFQ intensity values of control HEK cells (biological replicate 1: CT_1)	Log2 transformed LFQ intensity values of control HEK cells (biological replicate 2: CT_2)	Log2 transformed LFQ intensity values of control HEK cells (biological replicate 3: CT_3)	Log2 transformed LFQ intensity values of control HEK cells (biological replicate 4: CT_4)	Log2 transformed LFQ intensity values of control HEK cells (biological replicate 5: CT_5)	Log2 transformed LFQ intensity values of control HEK cells (biological replicate 6: CT_6)	Log2 transformed LFQ intensity values of RAP-treated HEK cells (biological replicate 1: RAP_1)	Log2 transformed LFQ intensity values of RAP-treated HEK cells (biological replicate 2: RAP_2)	Log2 transformed LFQ intensity values of RAP-treated HEK cells (biological replicate 3: RAP_3)	Log2 transformed LFQ intensity values of RAP-treated HEK cells (biological replicate 4: RAP_4)	Log2 transformed LFQ intensity values of RAP-treated HEK cells (biological replicate 5: RAP_5)	Log2 transformed LFQ intensity values of RAP-treated HEK cells (biological replicate 6: RAP_6)	Average of Log2 transformed LFQ values of control HEK cells (6 biological replicates)	Average of Log2 transformed LFQ values of RAP-treated HEK cells (6 biological replicates)	False discovery rate (FDR) adjusted p-value of 0.05
[truncated: 1,442 more rows]
